# Supplementary material for: Dual transcriptomic analysis unraveling the immune landscape and host-pathogen interactions during Mycobacterium tuberculosis infection
Source: iScience. 2025 Nov 17;28(12):114102. doi: 10.1016/j.isci.2025.114102 (PMC12765389; doi:10.1016/j.isci.2025.114102)
Supplement: Table S1. Number of reads in all samples [file mmc2.xlsx]

## Sheet: Sheet1
Supplementary Table 1. Number of reads in all samples
Sample	Description	Time point (p.i.)	Raw reads	rRNA reads	rRNA reads percent	Human reads	Human reads percent	Mtb reads	Mtb reads percent
LiveMtb_72h_1	THP1 with live Mtb	72h	202137062	24550991	0.121457	169515082	0.838615	7956377	0.0393613
LiveMtb_72h_2	THP1 with live Mtb	72h	262205128	1000524	0.00381581	259949728	0.991398	1198899	0.00457237
LiveMtb_72h_3	THP1 with live Mtb	72h	262200230	677873	0.00258533	260466945	0.993389	1006174	0.00383743
DeadMtb_72h_1	THP1 with dead Mtb	72h	202388570	489353	0.00241789	201754403	0.996867	138877	0.00068619
DeadMtb_72h_2	THP1 with dead Mtb	72h	262205588	18470	7.04409e-05	262166988	0.999853	19074	7.27444e-05
DeadMtb_72h_3	THP1 with dead Mtb	72h	262213138	33317	0.000127061	262135568	0.999704	41969	0.000160057
Bystander_72h_1	THP1 without Mtb	72h	185385506	17721	9.559e-05	185365062	0.99989	365	1.96887e-06
Bystander_72h_2	THP1 without Mtb	72h	125103814	7763	6.20525e-05	125095327	0.999932	158	1.26295e-06
Bystander_72h_3	THP1 without Mtb	72h	124484604	7231	5.80875e-05	124476179	0.999932	129	1.03627e-06
Mock_72h_1	THP1	72h	190407118	3526	1.85182e-05	190403302	0.99998	1	5.2519e-09
Mock_72h_2	THP1	72h	124491516	2477	1.98969e-05	124488761	0.999978	0	0
Mock_72h_3	THP1	72h	125312114	1817	1.44998e-05	125310115	0.999984	2	1.59601e-08
LiveMtb_48h_1	THP1 with live Mtb	48h	202532010	688473	0.00339933	199535667	0.985206	2297862	0.0113457
LiveMtb_48h_2	THP1 with live Mtb	48h	203518150	831356	0.00408492	200592306	0.985624	2082549	0.0102327
LiveMtb_48h_3	THP1 with live Mtb	48h	203610416	691390	0.00339565	201050802	0.987429	1852657	0.00909903
DeadMtb_48h_1	THP1 with dead Mtb	48h	203318032	23394	0.000115061	203245841	0.999645	48243	0.000237279
DeadMtb_48h_2	THP1 with dead Mtb	48h	202734854	29562	0.000145816	202639442	0.999529	65301	0.000322101
DeadMtb_48h_3	THP1 with dead Mtb	48h	203291350	36691	0.000180485	203164587	0.999376	89447	0.000439994
Bystander_48h_1	THP1 without Mtb	48h	100265662	45974	0.000458522	100213478	0.99948	3164	3.15562e-05
Bystander_48h_2	THP1 without Mtb	48h	100268000	227223	0.00226616	100004233	0.997369	26824	0.000267523
Bystander_48h_3	THP1 without Mtb	48h	100269142	91784	0.000915376	100165986	0.998971	5483	5.46828e-05
Mock_48h_1	THP1	48h	100089024	3789	3.78563e-05	100084891	0.999959	26	2.59769e-07
Mock_48h_2	THP1	48h	100579474	4565	4.5387e-05	100574450	0.99995	55	5.46831e-07
Mock_48h_3	THP1	48h	100416196	10028	9.98644e-05	100405238	0.999891	272	2.70873e-06
H37Ra-1	Mtb cultured in medium		22449672			-	-	5495694	0.259
H37Ra-2	Mtb cultured in medium		22442522			-	-	5954561	0.286
H37Ra-3	Mtb cultured in medium		22433214			-	-	6710285	0.321
