# Supplementary material for: Dual transcriptomic analysis unraveling the immune landscape and host-pathogen interactions during Mycobacterium tuberculosis infection
Source: iScience. 2025 Nov 17;28(12):114102. doi: 10.1016/j.isci.2025.114102 (PMC12765389; doi:10.1016/j.isci.2025.114102)
Supplement: Table S2. The DEGs at 48 h [file mmc3.xlsx]

## Sheet: Sheet1
Supplementary Table 2. The DEGs at 48h
gene	logFC_Live	AveExpr_Live	P.Value_Live	adj.P.Val_Live	logFC_Dead	AveExpr_Dead	P.Value_Dead	adj.P.Val_Dead	change	DEG group
AANAT	2.89484	7.18969	8.49776823110559e-06	0.000394686	1.807	7.18969	9.74416532675262e-05	0.00137248	1.08784	LiveMtb_DEG
ABCA10	2.13053	4.52215	0.000186115	0.00145765	1.54754	4.52215	0.000686921	0.00410855	0.582988	LiveMtb_DEG
ABCA4	-1.43941	4.96742	4.97571278222468e-05	0.000751187	-0.63573	4.96742	0.0037885	0.0132266	-0.803683	LiveMtb_DEG
ABCA9	1.91378	2.2682	0.0190275	0.0408338	0.227581	2.2682	0.701724	0.782436	1.6862	LiveMtb_DEG
ABCB11	-1.93771	4.26095	0.000159825	0.0013373	-0.986238	4.26095	0.00456204	0.0151558	-0.951469	LiveMtb_DEG
ABCC3	1.51037	7.48291	0.00187206	0.00666808	0.327379	7.48291	0.287008	0.390535	1.18299	LiveMtb_DEG
ABCC5-AS1	2.65069	0.993081	7.86983837804912e-07	0.000267995	1.74613	0.993081	6.79676932323234e-06	0.000470287	0.904557	LiveMtb_DEG
ABCC6	1.03108	9.94943	0.000542349	0.00280882	0.501029	9.94943	0.0147901	0.0368521	0.530055	LiveMtb_DEG
ABCD1P5	1.34329	0.480765	0.00953401	0.0232956	0.707022	0.480765	0.0778552	0.137819	0.636269	LiveMtb_DEG
ABCG2	2.3137	4.33474	0.001809	0.00651465	1.5721	4.33474	0.00787585	0.0228016	0.741595	LiveMtb_DEG
ABCG5	2.80285	2.56388	0.000115826	0.00112648	2.19354	2.56388	0.000274316	0.00237954	0.60931	LiveMtb_DEG
ABHD16B	1.03041	9.6758	0.00081169	0.00369005	0.233172	9.6758	0.207618	0.305716	0.797233	LiveMtb_DEG
ABITRAMP1	1.14492	1.13917	7.3422899902677e-05	0.00090141	1.6871	1.13917	2.37149232659315e-06	0.000334556	-0.542179	DeadMtb_DEG
ABLIM2	-1.1568	6.28731	0.000181293	0.00143555	-0.594676	6.28731	0.0047962	0.0157402	-0.562126	LiveMtb_DEG
ABTB2	1.86795	8.16821	9.20619684864124e-05	0.0010039	1.05108	8.16821	0.00164562	0.00733867	0.816875	LiveMtb_DEG
AC000035.1	-0.657825	3.9611	0.0764166	0.129158	-1.34165	3.9611	0.00195701	0.00824435	0.683824	DeadMtb_DEG
AC000058.1	1.36523	0.607721	0.00364507	0.0109876	0.255236	0.607721	0.407671	0.513136	1.11	LiveMtb_DEG
AC000093.1	-1.50547	3.81947	0.0113451	0.026799	-0.832666	3.81947	0.074736	0.133463	-0.6728	LiveMtb_DEG
AC002056.1	-2.29157	2.8059	0.0123788	0.0287088	-1.33596	2.8059	0.0670765	0.122402	-0.955612	LiveMtb_DEG
AC002059.1	2.47392	2.74697	0.00405367	0.0119468	1.91921	2.74697	0.0084118	0.0239233	0.554714	LiveMtb_DEG
AC002128.2	0.741801	1.44274	0.198305	0.280896	1.48179	1.44274	0.0150458	0.0373655	-0.739986	DeadMtb_DEG
AC002306.1	2.66103	2.19557	0.00213604	0.00734096	1.85391	2.19557	0.00804267	0.0231545	0.807125	LiveMtb_DEG
AC002316.1	-1.24243	10.6174	4.11423799184307e-05	0.000689503	-0.641483	10.6174	0.00134564	0.00639405	-0.600951	LiveMtb_DEG
AC002456.1	-1.44191	5.73583	0.00181409	0.00652276	-0.547355	5.73583	0.0811154	0.142264	-0.894555	LiveMtb_DEG
AC002470.1	2.49072	3.11024	0.00563156	0.0154183	1.87845	3.11024	0.0129811	0.0333345	0.612269	LiveMtb_DEG
AC002480.1	1.43904	0.408096	0.000792342	0.00362992	0.265712	0.408096	0.293216	0.396976	1.17333	LiveMtb_DEG
AC002511.1	1.59341	0.518992	3.81929615504455e-06	0.000350479	0.00909189	0.518992	0.939699	0.970635	1.58432	LiveMtb_DEG
AC002519.1	1.41415	4.90147	0.00676466	0.0177657	0.886638	4.90147	0.0332514	0.070327	0.52751	LiveMtb_DEG
AC002546.1	1.62172	0.532718	0.00174467	0.00634078	0.694581	0.532718	0.0536507	0.10236	0.927138	LiveMtb_DEG
AC002551.1	1.94665	3.95806	0.0102446	0.0246891	1.30998	3.95806	0.0350488	0.0732921	0.636673	LiveMtb_DEG
AC003035.1	0.721337	1.20917	0.2417	0.32988	1.65053	1.20917	0.0130569	0.0334887	-0.929193	DeadMtb_DEG
AC003077.1	4.03386	5.68166	1.24182158957478e-05	0.000439149	2.62702	5.68166	0.000105745	0.00143321	1.40684	LiveMtb_DEG
AC003080.1	5.29384	4.16419	7.51085081504421e-06	0.00038431	3.68291	4.16419	4.20238570503927e-05	0.000919502	1.61093	LiveMtb_DEG
AC003092.1	1.58514	1.16197	5.82911313857722e-06	0.000363544	-0.0616661	1.16197	0.630119	0.719766	1.64681	LiveMtb_DEG
AC003101.1	3.13212	2.15271	0.000210699	0.00156429	2.095	2.15271	0.00126164	0.00612738	1.03712	LiveMtb_DEG
AC003657.2	1.65881	0.764045	8.24498216177461e-05	0.000954921	0.986989	0.764045	0.00107732	0.00551688	0.671821	LiveMtb_DEG
AC003989.1	3.28881	4.51704	7.62506938599848e-06	0.000387504	2.66799	4.51704	1.49792299128612e-05	0.000594588	0.620819	LiveMtb_DEG
AC003989.2	0.457107	1.06082	0.456634	0.551729	1.64881	1.06082	0.0148308	0.0369282	-1.19171	DeadMtb_DEG
AC004080.2	-1.57193	4.93109	0.000236034	0.0016673	-0.974525	4.93109	0.00216288	0.0088326	-0.597407	LiveMtb_DEG
AC004112.1	1.23743	0.75436	0.00332835	0.0102772	0.28746	0.75436	0.302184	0.406646	0.949969	LiveMtb_DEG
AC004160.1	-1.65502	5.19454	0.00229103	0.00772785	-0.323949	5.19454	0.348967	0.455411	-1.33107	LiveMtb_DEG
AC004223.2	-1.05823	2.53814	0.0759121	0.128508	-2.0729	2.53814	0.00242749	0.0095961	1.01467	DeadMtb_DEG
AC004263.1	1.67132	4.19298	0.0014835	0.00562987	1.00443	4.19298	0.0120542	0.0315036	0.666885	LiveMtb_DEG
AC004408.2	1.48969	3.76205	0.00622088	0.0166638	0.885139	3.76205	0.038344	0.0785604	0.604551	LiveMtb_DEG
AC004528.1	1.1843	0.466186	0.00427217	0.0124346	0.277883	0.466186	0.318578	0.423746	0.906418	LiveMtb_DEG
AC004554.1	1.27407	1.59775	0.0139518	0.0316239	-0.125512	1.59775	0.733481	0.809638	1.39958	LiveMtb_DEG
AC004584.3	2.02467	6.19107	0.000861245	0.00385074	1.08222	6.19107	0.0135433	0.0344183	0.942454	LiveMtb_DEG
AC004637.1	2.62587	4.83257	0.000170961	0.00138435	1.58001	4.83257	0.00192805	0.00817102	1.04587	LiveMtb_DEG
AC004840.1	2.11403	2.24642	0.0140286	0.0317673	1.41597	2.24642	0.0457975	0.0902197	0.698063	LiveMtb_DEG
AC004840.2	1.92004	0.976079	0.00312305	0.00979713	1.26205	0.976079	0.0146609	0.0366137	0.657985	LiveMtb_DEG
AC004858.1	2.39915	2.63645	0.00904043	0.02233	1.72906	2.63645	0.0240079	0.0541375	0.670089	LiveMtb_DEG
AC004890.3	2.14577	4.78249	0.00053078	0.00276998	1.49464	4.78249	0.00232063	0.00929539	0.651133	LiveMtb_DEG
AC004922.1	1.00556	2.60209	0.0298504	0.0591728	1.73567	2.60209	0.00110272	0.00560241	-0.730108	DeadMtb_DEG
AC004945.1	3.36896	3.80595	2.21817064256799e-06	0.000316184	2.39958	3.80595	1.08991161952583e-05	0.000541136	0.969386	LiveMtb_DEG
AC004949.1	1.05033	2.1683	0.0313193	0.0615671	1.59598	2.1683	0.0024614	0.00968402	-0.545646	DeadMtb_DEG
AC004969.1	1.40719	1.29536	4.65240071401695e-07	0.000253405	2.52723	1.29536	3.02285934997785e-09	4.61867140502167e-05	-1.12004	DeadMtb_DEG
AC004986.1	3.20093	2.92977	0.000481836	0.00259507	2.5487	2.92977	0.000977176	0.00516835	0.652234	LiveMtb_DEG
AC004988.1	3.25165	5.21586	0.00123832	0.00496701	1.50682	5.21586	0.0322859	0.068688	1.74483	LiveMtb_DEG
AC005005.4	1.53637	2.33023	0.00453403	0.0129983	0.0679086	2.33023	0.847426	0.900999	1.46846	LiveMtb_DEG
AC005014.2	0.948265	2.25822	0.126807	0.194418	1.71443	2.25822	0.00954789	0.0263241	-0.766165	DeadMtb_DEG
AC005041.1	0.433799	0.574082	0.181326	0.261025	1.26236	0.574082	0.00172613	0.00757926	-0.828562	DeadMtb_DEG
AC005045.2	-2.32355	2.75041	0.00137014	0.00532387	-3.01354	2.75041	0.000136684	0.00164077	0.689984	DeadMtb_DEG
AC005076.3	2.18584	2.45107	0.000743571	0.00347488	1.50382	2.45107	0.00336914	0.0121395	0.682016	LiveMtb_DEG
AC005077.2	1.88771	2.16162	0.0125036	0.028937	-0.471601	2.16162	0.387516	0.493745	2.35931	LiveMtb_DEG
AC005077.4	2.06073	4.78711	0.00128694	0.0050949	0.0950751	4.78711	0.801449	0.865727	1.96565	LiveMtb_DEG
AC005082.1	2.23818	2.49941	0.00438642	0.012682	1.35633	2.49941	0.0272876	0.0601094	0.881843	LiveMtb_DEG
AC005086.2	2.13583	5.10432	6.28628441482662e-05	0.000836784	1.45718	5.10432	0.00036405	0.00280089	0.678657	LiveMtb_DEG
AC005089.1	2.9425	4.29949	5.48697973930383e-05	0.000786103	2.3173	4.29949	0.000127362	0.00158355	0.625197	LiveMtb_DEG
AC005104.3	1.42705	2.17682	0.0290511	0.0578612	2.37039	2.17682	0.00132794	0.00633543	-0.943344	DeadMtb_DEG
AC005180.2	0.433655	0.942577	0.21326	0.297592	1.38922	0.942577	0.00157563	0.00712608	-0.955569	DeadMtb_DEG
AC005189.1	1.16431	1.08147	0.0114716	0.0270094	2.02806	1.08147	0.000270152	0.00235989	-0.863748	DeadMtb_DEG
AC005225.1	2.01086	1.70242	0.0233228	0.0483	1.13722	1.70242	0.111975	0.18442	0.873639	LiveMtb_DEG
AC005229.4	-2.05915	6.86292	5.19114055660201e-05	0.000766459	-1.4446	6.86292	0.000254625	0.00228778	-0.61455	LiveMtb_DEG
AC005237.1	1.4867	1.0679	0.00353931	0.0107469	0.641365	1.0679	0.0792128	0.139592	0.845337	LiveMtb_DEG
AC005237.2	1.16083	0.835326	0.0401215	0.0755487	1.82025	0.835326	0.00295719	0.0110194	-0.659423	DeadMtb_DEG
AC005255.1	0.754953	2.27692	0.149066	0.222023	1.32516	2.27692	0.0149399	0.0371409	-0.570202	DeadMtb_DEG
AC005261.3	1.06871	3.68545	0.0225369	0.046942	0.48319	3.68545	0.186936	0.280765	0.585517	LiveMtb_DEG
AC005277.1	-1.67031	3.94459	0.00250118	0.00826431	-0.697394	3.94459	0.0720391	0.129575	-0.972914	LiveMtb_DEG
AC005277.2	1.32405	1.1153	0.020204	0.0428635	2.33196	1.1153	0.000552891	0.00360814	-1.00791	DeadMtb_DEG
AC005300.1	3.96735	1.97436	3.97553154469541e-05	0.000677353	2.71459	1.97436	0.000231845	0.00216546	1.25276	LiveMtb_DEG
AC005304.2	1.98629	3.88153	7.42921050067795e-05	0.000905034	1.16	3.88153	0.00109623	0.0055828	0.826292	LiveMtb_DEG
AC005304.3	0.927028	1.18162	0.100642	0.161086	1.91152	1.18162	0.0030997	0.0114114	-0.984489	DeadMtb_DEG
AC005342.2	-0.0140212	0.638853	0.97561	0.998944	1.4521	0.638853	0.00744035	0.021812	-1.46613	DeadMtb_DEG
AC005412.1	1.77141	0.437241	0.000381771	0.00224167	0.276529	0.437241	0.315278	0.420369	1.49488	LiveMtb_DEG
AC005479.1	3.34393	4.02796	0.000698427	0.00332682	2.32493	4.02796	0.00300657	0.0111498	1.019	LiveMtb_DEG
AC005546.1	2.20832	3.96382	0.000633567	0.00312056	1.51576	3.96382	0.00295524	0.011016	0.692561	LiveMtb_DEG
AC005578.1	2.11488	2.98367	0.00116731	0.00477053	1.42858	2.98367	0.00553854	0.0175146	0.686305	LiveMtb_DEG
AC005592.2	-4.17323	3.6591	7.04554288063182e-06	0.000379949	-2.657	3.6591	7.15228582010891e-05	0.00118055	-1.51623	LiveMtb_DEG
AC005632.3	1.75905	4.79563	0.000716671	0.00338734	1.19145	4.79563	0.00354785	0.0126072	0.567609	LiveMtb_DEG
AC005632.6	2.84542	8.47701	1.43741272768185e-06	0.000297705	1.76167	8.47701	1.87459577913089e-05	0.000652258	1.08375	LiveMtb_DEG
AC005746.2	1.43143	0.920468	0.00190614	0.00675242	0.811487	0.920468	0.0191002	0.0451858	0.619941	LiveMtb_DEG
AC005746.3	2.99458	2.56107	0.00202412	0.00705629	2.38406	2.56107	0.00384838	0.0133774	0.610517	LiveMtb_DEG
AC005803.1	1.6472	5.13194	0.000313275	0.00197682	1.08768	5.13194	0.0019475	0.00821866	0.559527	LiveMtb_DEG
AC005838.3	2.63389	2.35864	0.000634972	0.00312523	1.45603	2.35864	0.00910198	0.0254173	1.17786	LiveMtb_DEG
AC005899.7	-1.33817	3.34293	0.00436665	0.01264	-0.386795	3.34293	0.228901	0.329282	-0.951371	LiveMtb_DEG
AC005899.9	1.44699	7.15116	5.21837197978204e-05	0.000768214	0.845729	7.15116	0.000795023	0.00451891	0.601264	LiveMtb_DEG
AC005920.3	3.65349	2.26432	2.88771605655848e-06	0.000326374	1.38765	2.26432	0.00084903	0.00471512	2.26583	LiveMtb_DEG
AC005954.2	1.72383	2.32018	0.00434229	0.0125881	1.1852	2.32018	0.0157766	0.038801	0.538627	LiveMtb_DEG
AC005972.2	0.794688	1.46289	0.169904	0.24767	1.4998	1.46289	0.01395	0.0352062	-0.705109	DeadMtb_DEG
AC006001.2	2.30713	7.21847	9.77897246875357e-05	0.0010284	1.47281	7.21847	0.000825761	0.00463193	0.834321	LiveMtb_DEG
AC006023.3	2.30803	2.13455	0.0170637	0.0373147	1.54331	2.13455	0.0537098	0.102434	0.764725	LiveMtb_DEG
AC006026.1	0.826969	1.15064	0.0846749	0.140232	1.52696	1.15064	0.00407733	0.0139846	-0.699989	DeadMtb_DEG
AC006028.1	2.9501	2.86598	0.000230904	0.00164752	2.31171	2.86598	0.000530228	0.00351895	0.63839	LiveMtb_DEG
AC006042.1	1.58571	2.90351	0.0497997	0.0902724	2.30198	2.90351	0.00610838	0.0188217	-0.71627	DeadMtb_DEG
AC006058.3	-2.11603	2.83299	0.000268984	0.00180131	-0.897317	2.83299	0.0164883	0.0401898	-1.21871	LiveMtb_DEG
AC006116.4	-1.52043	2.04569	0.0233418	0.0483312	0.218097	2.04569	0.660192	0.746414	-1.73853	LiveMtb_DEG
AC006195.1	2.82534	2.4457	0.00216594	0.00741403	2.08549	2.4457	0.00608933	0.0187759	0.739844	LiveMtb_DEG
AC006305.2	1.98311	1.38457	0.013679	0.031134	0.896318	1.38457	0.145234	0.227821	1.0868	LiveMtb_DEG
AC006349.1	0.398192	1.11782	0.415097	0.51036	1.46574	1.11782	0.00862511	0.0243934	-1.06754	DeadMtb_DEG
AC006355.1	2.45487	1.68431	0.00188096	0.00669087	0.546338	1.68431	0.275682	0.378492	1.90853	LiveMtb_DEG
AC006449.2	1.76287	4.33581	0.000226357	0.001629	1.10587	4.33581	0.00194949	0.00822419	0.657001	LiveMtb_DEG
AC006450.3	1.77437	5.23581	0.00218628	0.00746312	0.895494	5.23581	0.0340195	0.0715431	0.878871	LiveMtb_DEG
AC006461.1	0.883425	1.75912	0.226303	0.312494	1.80229	1.75912	0.0185694	0.0441967	-0.918862	DeadMtb_DEG
AC006487.1	-1.86854	3.31199	0.00185717	0.00663042	-1.2381	3.31199	0.00911491	0.0254476	-0.630445	LiveMtb_DEG
AC006499.3	2.04797	1.35528	5.27892241993119e-05	0.000773066	1.28681	1.35528	0.000516543	0.00346558	0.761158	LiveMtb_DEG
AC006499.4	2.29799	1.43951	0.000822671	0.00372816	1.27063	1.43951	0.0111597	0.0296885	1.02736	LiveMtb_DEG
AC006504.3	1.92868	4.65902	0.00410273	0.0120559	1.33232	4.65902	0.014717	0.0367131	0.596356	LiveMtb_DEG
AC006511.6	2.87191	2.96474	0.000160187	0.00133886	2.15865	2.96474	0.000482882	0.00330928	0.713262	LiveMtb_DEG
AC006518.2	2.08362	3.68045	0.00824327	0.020785	1.49978	3.68045	0.0223004	0.0511145	0.583842	LiveMtb_DEG
AC006538.2	1.65052	0.570787	0.000529624	0.0027664	1.11526	0.570787	0.00274318	0.0104321	0.535263	LiveMtb_DEG
AC006538.3	1.7226	3.04248	0.000183755	0.00144513	1.11258	3.04248	0.00136713	0.0064634	0.610016	LiveMtb_DEG
AC006942.1	1.87073	2.30488	0.0152015	0.0339189	1.34042	2.30488	0.0381203	0.0781821	0.530312	LiveMtb_DEG
AC006947.1	2.99149	2.76864	0.00593574	0.0160729	2.20341	2.76864	0.0151563	0.0375699	0.788085	LiveMtb_DEG
AC006960.4	0.424137	1.37829	0.260754	0.351051	1.13602	1.37829	0.00757451	0.0221173	-0.711885	DeadMtb_DEG
AC006965.1	1.48701	1.65697	0.000618988	0.0030658	0.832262	1.65697	0.00839418	0.0238977	0.654744	LiveMtb_DEG
AC006967.3	2.7347	5.48178	0.002514	0.00830148	1.21246	5.48178	0.059428	0.110976	1.52224	LiveMtb_DEG
AC006994.2	2.56497	1.56226	5.93317909351764e-05	0.000813687	1.42431	1.56226	0.00120935	0.00596526	1.14066	LiveMtb_DEG
AC007014.1	2.8898	3.96604	3.65602875794008e-05	0.000653701	2.26285	3.96604	8.8937961155082e-05	0.00131518	0.626947	LiveMtb_DEG
AC007066.3	1.90509	0.722235	0.00854423	0.0213618	1.13739	0.722235	0.0475428	0.0928703	0.767704	LiveMtb_DEG
AC007099.1	1.63343	0.837677	0.00284343	0.00911631	0.710192	0.837677	0.0681593	0.124014	0.923242	LiveMtb_DEG
AC007126.1	2.572	2.9132	0.0182023	0.0393751	1.31357	2.9132	0.125688	0.202589	1.25842	LiveMtb_DEG
AC007216.1	1.01224	2.73899	0.0131156	0.0300727	-0.190724	2.73899	0.513977	0.614673	1.20297	LiveMtb_DEG
AC007216.2	2.32669	2.92445	0.0126935	0.0292918	1.6916	2.92445	0.030951	0.066407	0.635096	LiveMtb_DEG
AC007255.1	1.33842	2.93804	0.0426422	0.0794582	2.7445	2.93804	0.000686141	0.00410569	-1.40608	DeadMtb_DEG
AC007262.2	2.27306	5.40865	0.00142627	0.00547765	1.60465	5.40865	0.00526205	0.0168769	0.6684	LiveMtb_DEG
AC007272.2	3.30083	2.73082	0.00413229	0.012127	2.59145	2.73082	0.00807337	0.0232151	0.709383	LiveMtb_DEG
AC007283.2	3.00174	3.7817	0.00175417	0.00636888	1.57229	3.7817	0.0251097	0.056197	1.42945	LiveMtb_DEG
AC007292.1	1.27087	5.65689	0.00179151	0.00646737	0.43446	5.65689	0.10891	0.180318	0.836409	LiveMtb_DEG
AC007319.1	0.90632	1.41721	0.186055	0.26661	1.89319	1.41721	0.0105803	0.0284917	-0.986874	DeadMtb_DEG
AC007336.1	1.59907	6.36741	0.00134128	0.00524617	1.02668	6.36741	0.00806895	0.023208	0.572385	LiveMtb_DEG
AC007346.2	0.0106256	0.395443	0.967464	0.993201	1.31417	0.395443	0.00054298	0.0035745	-1.30354	DeadMtb_DEG
AC007349.3	1.50682	1.25355	0.0143279	0.0323214	0.27809	1.25355	0.530129	0.629857	1.22873	LiveMtb_DEG
AC007362.1	3.07406	4.76154	0.000972085	0.00418953	1.56778	4.76154	0.0183091	0.0437242	1.50627	LiveMtb_DEG
AC007365.1	2.09746	5.92791	3.64805931422621e-05	0.000653247	1.45214	5.92791	0.000198126	0.00199742	0.645319	LiveMtb_DEG
AC007365.2	3.84938	4.78697	2.61068967247194e-05	0.000563835	2.93815	4.78697	7.58329999011429e-05	0.0012133	0.911239	LiveMtb_DEG
AC007389.2	1.61613	2.22669	0.0126102	0.0291296	2.34649	2.22669	0.000941764	0.00504315	-0.730363	DeadMtb_DEG
AC007391.2	-0.000952565	1.02513	0.997722	1	2.14421	1.02513	0.000116342	0.00150352	-2.14516	DeadMtb_DEG
AC007402.2	0.0412996	0.814167	0.930608	0.965834	1.47045	0.814167	0.00824849	0.0236058	-1.42915	DeadMtb_DEG
AC007435.1	2.0568	1.64795	0.000324823	0.00202353	1.30133	1.64795	0.0025578	0.00994081	0.755466	LiveMtb_DEG
AC007450.4	0.619193	2.0681	0.27255	0.364106	1.38192	2.0681	0.0200492	0.0469798	-0.762725	DeadMtb_DEG
AC007527.1	-0.00981739	0.512102	0.972813	0.996991	1.11782	0.512102	0.00253874	0.00988912	-1.12764	DeadMtb_DEG
AC007552.2	1.54317	0.644175	0.000208604	0.00155417	0.511246	0.644175	0.038612	0.078966	1.03192	LiveMtb_DEG
AC007569.1	2.24993	7.3463	5.90972432518698e-05	0.00081283	1.45657	7.3463	0.000476645	0.00328087	0.79336	LiveMtb_DEG
AC007598.2	1.78794	2.4881	0.00213527	0.00733901	1.27358	2.4881	0.00719937	0.0212767	0.514359	LiveMtb_DEG
AC007599.2	1.95218	2.39619	0.00477196	0.0135278	1.25889	2.39619	0.0225413	0.051529	0.693294	LiveMtb_DEG
AC007601.1	3.32679	3.76583	0.00192082	0.00679378	2.60897	3.76583	0.00397044	0.013704	0.717816	LiveMtb_DEG
AC007610.4	1.48342	1.28595	0.0139181	0.0315587	0.606513	1.28595	0.183446	0.276417	0.876906	LiveMtb_DEG
AC007666.1	1.96829	5.12871	0.000316006	0.00198921	1.2659	5.12871	0.00227773	0.00916529	0.702384	LiveMtb_DEG
AC007686.4	2.40758	3.55875	0.00961448	0.0234573	1.42157	3.55875	0.0538125	0.102578	0.986012	LiveMtb_DEG
AC007731.3	-2.75412	1.48885	0.000432927	0.00241841	-1.03864	1.48885	0.0365993	0.0757254	-1.71548	LiveMtb_DEG
AC007750.1	2.69189	5.23375	4.19464017603364e-05	0.000695192	1.80667	5.23375	0.000275838	0.00238447	0.885223	LiveMtb_DEG
AC007792.1	1.34545	1.14047	0.014273	0.0322237	0.546425	1.14047	0.188197	0.282374	0.799029	LiveMtb_DEG
AC007879.3	-2.03286	6.21883	2.31347890895173e-05	0.000536645	-1.36808	6.21883	0.000154275	0.001745	-0.664788	LiveMtb_DEG
AC007906.1	2.47466	5.87093	2.60606476616818e-05	0.000563403	1.90051	5.87093	7.26713361144739e-05	0.00118971	0.57415	LiveMtb_DEG
AC007991.4	3.5409	1.68628	0.00151863	0.00572633	1.79305	1.68628	0.0260323	0.0579135	1.74784	LiveMtb_DEG
AC008040.2	0.607184	3.61074	0.205309	0.288618	1.58068	3.61074	0.00446131	0.014916	-0.973498	DeadMtb_DEG
AC008080.1	2.59767	3.1592	0.00503826	0.0141262	1.96751	3.1592	0.0115109	0.0304552	0.630156	LiveMtb_DEG
AC008121.2	2.7569	1.94177	0.000683321	0.00328069	1.84497	1.94177	0.00362903	0.0128189	0.911925	LiveMtb_DEG
AC008121.3	1.9551	1.53442	0.00226795	0.0076682	0.979417	1.53442	0.0358935	0.0745987	0.97568	LiveMtb_DEG
AC008269.1	2.32192	6.13206	1.28660829746668e-05	0.000445625	1.80734	6.13206	3.32705064509912e-05	0.00083361	0.514585	LiveMtb_DEG
AC008280.1	3.15247	3.0555	3.09309817902469e-05	0.000605652	2.54352	3.0555	6.18864740587215e-05	0.00109999	0.608953	LiveMtb_DEG
AC008429.3	0.0819696	1.27895	0.842388	0.899588	1.3208	1.27895	0.00696353	0.0207525	-1.23883	DeadMtb_DEG
AC008440.1	-1.77454	5.72644	0.000423808	0.00238968	-1.0685	5.72644	0.00421817	0.0143327	-0.706045	LiveMtb_DEG
AC008443.5	-0.373092	2.51101	0.395238	0.490432	1.22194	2.51101	0.0121958	0.0317707	-1.59503	DeadMtb_DEG
AC008456.1	3.74895	3.59969	5.69128368553267e-05	0.00079995	2.3989	3.59969	0.000494736	0.00336686	1.35005	LiveMtb_DEG
AC008481.2	2.63679	3.74479	0.000181731	0.0014361	2.01311	3.74479	0.00049467	0.00336686	0.623681	LiveMtb_DEG
AC008496.3	0.3772	1.95922	0.515756	0.608014	1.53033	1.95922	0.0164468	0.0401024	-1.15313	DeadMtb_DEG
AC008534.1	2.47347	3.61198	0.00977768	0.0238007	1.62681	3.61198	0.0368617	0.0761461	0.84666	LiveMtb_DEG
AC008569.2	1.46294	3.21727	0.0162889	0.0359055	0.89874	3.21727	0.068776	0.124891	0.564204	LiveMtb_DEG
AC008574.1	3.37257	3.38617	0.000880484	0.00391685	1.97987	3.38617	0.00883501	0.0248594	1.3927	LiveMtb_DEG
AC008592.1	1.12599	0.830082	0.0040934	0.0120373	0.239039	0.830082	0.360205	0.467157	0.886955	LiveMtb_DEG
AC008649.1	2.43023	2.12881	0.000234124	0.00166021	1.64533	2.12881	0.00129417	0.00622119	0.7849	LiveMtb_DEG
AC008659.1	3.14352	6.10222	3.59731041374335e-05	0.000646727	2.46256	6.10222	8.72999322171157e-05	0.00130424	0.680965	LiveMtb_DEG
AC008667.3	1.34796	1.17544	0.0141127	0.0319196	0.554756	1.17544	0.182084	0.274836	0.7932	LiveMtb_DEG
AC008679.1	3.48045	3.63344	5.51739312272967e-05	0.000787381	2.81182	3.63344	0.000108338	0.00145072	0.668634	LiveMtb_DEG
AC008691.1	0.478093	3.27267	0.387188	0.48239	1.44862	3.27267	0.0160396	0.0393433	-0.970532	DeadMtb_DEG
AC008695.2	3.07935	7.30086	1.12517261563518e-05	0.000426007	2.55509	7.30086	1.88598338069265e-05	0.000654327	0.524264	LiveMtb_DEG
AC008735.3	1.91159	1.86113	0.00441881	0.0127511	1.22449	1.86113	0.0218009	0.0502247	0.687104	LiveMtb_DEG
AC008737.1	1.58735	3.41787	0.00909336	0.0224285	0.803558	3.41787	0.0850609	0.147798	0.783795	LiveMtb_DEG
AC008738.2	-0.968769	2.14914	0.0445355	0.082393	-1.87458	2.14914	0.00104444	0.00540045	0.905806	DeadMtb_DEG
AC008747.1	0.859755	1.02483	0.151318	0.224777	1.62198	1.02483	0.0110158	0.0294141	-0.762228	DeadMtb_DEG
AC008751.3	1.14947	1.30079	0.0571136	0.101048	1.81073	1.30079	0.00491432	0.0160273	-0.661265	DeadMtb_DEG
AC008752.2	1.98779	1.70899	0.00918286	0.0226023	1.43005	1.70899	0.0245113	0.0550902	0.557743	LiveMtb_DEG
AC008758.5	1.64414	0.747642	0.000476733	0.00257854	1.11055	0.747642	0.00250071	0.00979065	0.533582	LiveMtb_DEG
AC008840.1	2.50657	6.24127	2.57686191388156e-06	0.00032473	1.47386	6.24127	4.66124187283868e-05	0.000968261	1.03271	LiveMtb_DEG
AC008850.2	1.26936	3.42346	0.00353243	0.0107314	0.536397	3.42346	0.0842378	0.146586	0.732965	LiveMtb_DEG
AC008868.1	1.96695	2.36279	0.0232066	0.0480954	2.60468	2.36279	0.0034966	0.0124705	-0.637738	DeadMtb_DEG
AC008870.3	1.29228	5.27429	0.00278632	0.00897162	0.781546	5.27429	0.0193507	0.0456706	0.510734	LiveMtb_DEG
AC008870.5	1.70139	1.81321	0.0194212	0.0415091	1.04924	1.81321	0.0770619	0.13669	0.652148	LiveMtb_DEG
AC008897.1	3.26624	4.15862	6.05263963259367e-07	0.000256203	2.26047	4.15862	3.7208013261658e-06	0.0003861	1.00577	LiveMtb_DEG
AC008937.2	-1.51839	7.78237	0.00143446	0.00549682	-0.881769	7.78237	0.0137555	0.0348128	-0.636617	LiveMtb_DEG
AC008940.1	1.35364	0.849584	0.0110595	0.0262705	0.706434	0.849584	0.0877037	0.151573	0.647208	LiveMtb_DEG
AC008957.2	3.20708	4.23809	0.000632006	0.00311446	2.03179	4.23809	0.00454031	0.0151027	1.17529	LiveMtb_DEG
AC008957.3	3.32602	7.34262	5.92861746432011e-05	0.00081337	2.16682	7.34262	0.000459741	0.00320456	1.1592	LiveMtb_DEG
AC008958.1	2.71767	4.42764	0.000714513	0.00338023	2.11036	4.42764	0.00164906	0.00734915	0.607302	LiveMtb_DEG
AC009021.2	3.98938	2.52613	4.580788850788e-06	0.000355619	2.40917	2.52613	6.74476278160613e-05	0.00113988	1.58021	LiveMtb_DEG
AC009065.6	2.39788	3.82741	0.00115386	0.00472895	1.76135	3.82741	0.00351868	0.0125332	0.636532	LiveMtb_DEG
AC009078.2	1.05356	2.77836	0.0113033	0.0267232	1.60222	2.77836	0.000618006	0.00385727	-0.548655	DeadMtb_DEG
AC009090.6	1.58835	8.16416	0.00013603	0.00122339	1.0594	8.16416	0.00085879	0.00474652	0.528949	LiveMtb_DEG
AC009093.10	2.7883	5.85809	3.53862027356599e-06	0.000340178	2.24239	5.85809	7.43912769058352e-06	0.000480673	0.545904	LiveMtb_DEG
AC009093.3	1.6833	5.60198	0.000158248	0.00133098	0.959673	5.60198	0.00244323	0.00964302	0.723628	LiveMtb_DEG
AC009093.8	2.29319	3.90705	0.00935214	0.0229297	1.53737	3.90705	0.0330532	0.0699693	0.755824	LiveMtb_DEG
AC009118.3	-1.36614	5.82094	0.000174289	0.00139966	-0.799578	5.82094	0.00229281	0.00920841	-0.566559	LiveMtb_DEG
AC009120.4	1.4647	1.11827	0.000464936	0.00253603	0.539349	1.11827	0.0417812	0.0839579	0.925348	LiveMtb_DEG
AC009137.2	1.80059	3.64291	0.00320267	0.00998607	-0.0981448	3.64291	0.800346	0.864898	1.89873	LiveMtb_DEG
AC009153.1	2.28624	3.31113	0.0241185	0.0496658	1.59912	3.31113	0.0605871	0.112721	0.687116	LiveMtb_DEG
AC009163.2	1.62415	0.420264	0.00359809	0.010875	0.262031	0.420264	0.471139	0.573847	1.36212	LiveMtb_DEG
AC009226.1	-1.83996	5.51815	0.000157261	0.00132847	-1.09131	5.51815	0.00194444	0.00821214	-0.748651	LiveMtb_DEG
AC009229.4	2.20518	1.80878	0.018769	0.0403831	0.691999	1.80878	0.325196	0.430311	1.51318	LiveMtb_DEG
AC009236.1	0.337438	0.999586	0.481524	0.575596	1.26343	0.999586	0.0162894	0.0398011	-0.92599	DeadMtb_DEG
AC009268.3	3.41423	2.82007	5.10952281117423e-05	0.000761984	2.69476	2.82007	0.00011709	0.00150833	0.719466	LiveMtb_DEG
AC009271.2	1.62804	1.10873	0.0228392	0.0474734	0.557623	1.10873	0.306417	0.410978	1.07042	LiveMtb_DEG
AC009299.3	1.69743	4.41753	2.29825928695882e-05	0.000536163	0.550974	4.41753	0.0101599	0.027603	1.14645	LiveMtb_DEG
AC009302.1	-0.694895	1.12585	0.0922347	0.150296	-1.29091	1.12585	0.00460534	0.0152519	0.596018	DeadMtb_DEG
AC009365.4	1.18782	4.28046	0.00152362	0.00573976	0.339022	4.28046	0.159208	0.245672	0.8488	LiveMtb_DEG
AC009413.3	1.75161	1.07028	0.00649667	0.0172207	1.19315	1.07028	0.02302	0.0523877	0.558459	LiveMtb_DEG
AC009487.4	1.00753	2.88172	0.0143879	0.0324425	0.158927	2.88172	0.590479	0.684278	0.848608	LiveMtb_DEG
AC009682.1	2.58944	7.49917	5.62971645204298e-05	0.000797048	1.8271	7.49917	0.000265154	0.00234316	0.762339	LiveMtb_DEG
AC009690.1	3.02012	4.71448	0.00194591	0.00685267	2.18756	4.71448	0.00608841	0.0187746	0.83256	LiveMtb_DEG
AC009716.1	1.74777	4.01343	0.00271354	0.00879932	1.1647	4.01343	0.0122349	0.031849	0.583071	LiveMtb_DEG
AC009720.1	-1.44818	1.26546	0.00176811	0.00640224	-0.200799	1.26546	0.481271	0.583411	-1.24738	LiveMtb_DEG
AC009731.1	2.39103	5.27133	0.000477802	0.00258227	1.87398	5.27133	0.00106477	0.00546933	0.517047	LiveMtb_DEG
AC009754.2	1.9066	0.949305	0.00273136	0.00884675	1.23226	0.949305	0.0141686	0.0356109	0.674337	LiveMtb_DEG
AC009779.1	2.62304	2.29058	0.00576695	0.0157056	2.10229	2.29058	0.00995739	0.0271763	0.520757	LiveMtb_DEG
AC009804.2	1.05904	1.49081	0.13962	0.210373	1.67445	1.49081	0.0209808	0.0487181	-0.615418	DeadMtb_DEG
AC009970.1	1.6151	1.20672	0.00378339	0.0113298	0.951642	1.20672	0.0273267	0.0601661	0.663455	LiveMtb_DEG
AC009974.2	1.36588	1.42957	0.020597	0.0435757	0.265647	1.42957	0.541878	0.640547	1.10023	LiveMtb_DEG
AC009996.1	1.93941	4.88837	0.000295792	0.0019082	1.41128	4.88837	0.00105035	0.0054211	0.52813	LiveMtb_DEG
AC010082.1	1.21079	2.66991	0.146684	0.219121	3.64235	2.66991	0.000814853	0.00459255	-2.43156	DeadMtb_DEG
AC010095.1	2.0242	1.31288	0.0124189	0.0287889	1.14254	1.31288	0.0744972	0.133135	0.881656	LiveMtb_DEG
AC010132.4	1.95572	4.0163	0.00391861	0.0116352	1.29449	4.0163	0.0171509	0.0414687	0.661237	LiveMtb_DEG
AC010184.1	1.87161	3.57611	0.00430251	0.0124974	1.23136	3.57611	0.01902	0.0450345	0.640254	LiveMtb_DEG
AC010186.3	1.6018	7.93205	5.97637044069363e-05	0.000815724	0.868179	7.93205	0.0014024	0.00657812	0.733619	LiveMtb_DEG
AC010198.1	1.74765	0.764541	0.00984555	0.0239256	1.07452	0.764541	0.0475039	0.0928061	0.673135	LiveMtb_DEG
AC010200.1	1.34243	5.40395	0.00163148	0.00603516	0.315127	5.40395	0.241711	0.342796	1.0273	LiveMtb_DEG
AC010201.1	2.69924	2.20626	0.00660558	0.0174546	1.67924	2.20626	0.0336511	0.0709662	1.01999	LiveMtb_DEG
AC010201.2	1.76623	4.29414	0.0216597	0.0454163	0.756003	4.29414	0.204959	0.30248	1.01023	LiveMtb_DEG
AC010201.3	2.06562	5.24579	0.000149599	0.00129414	1.26283	5.24579	0.00156396	0.0070911	0.802794	LiveMtb_DEG
AC010202.1	1.91238	1.22153	0.00547973	0.0150977	0.891831	1.22153	0.0803689	0.141223	1.02055	LiveMtb_DEG
AC010255.3	1.4332	2.79769	0.0540411	0.0965732	1.94044	2.79769	0.00970498	0.0266597	-0.507244	DeadMtb_DEG
AC010280.1	-0.358573	0.745117	0.410273	0.505669	1.27472	0.745117	0.00969275	0.0266322	-1.63329	DeadMtb_DEG
AC010285.1	4.06006	4.13792	7.80640096620046e-05	0.000928923	3.14712	4.13792	0.000198929	0.00200384	0.912938	LiveMtb_DEG
AC010285.3	3.15827	6.56298	2.00423787120771e-05	0.000513159	2.18328	6.56298	0.000112903	0.00148392	0.974985	LiveMtb_DEG
AC010319.5	0.429709	1.09119	0.133779	0.203055	1.13942	1.09119	0.00137522	0.00649145	-0.709708	DeadMtb_DEG
AC010327.3	2.61048	2.95795	0.000189779	0.00147426	1.73846	2.95795	0.00117653	0.00584895	0.87202	LiveMtb_DEG
AC010333.1	1.98026	1.97792	0.00299448	0.0094936	1.30503	1.97792	0.0139896	0.0352866	0.675225	LiveMtb_DEG
AC010335.2	2.0107	4.58707	0.000186814	0.00146129	1.32209	4.58707	0.00124992	0.00609127	0.68861	LiveMtb_DEG
AC010359.2	1.41018	4.35379	0.0129294	0.0297279	0.810393	4.35379	0.0723557	0.130023	0.599785	LiveMtb_DEG
AC010409.1	2.61742	1.37117	0.0066923	0.0176321	1.53509	1.37117	0.0424585	0.0849689	1.08232	LiveMtb_DEG
AC010486.1	2.5462	0.999146	0.0150707	0.0336707	1.04194	0.999146	0.189923	0.284421	1.50427	LiveMtb_DEG
AC010503.2	-2.73322	1.24703	0.000728264	0.00342642	-2.2061	1.24703	0.00134214	0.00638305	-0.527123	LiveMtb_DEG
AC010503.5	0.327902	1.25314	0.220436	0.305843	-1.30777	1.25314	0.000469928	0.00324764	1.63568	DeadMtb_DEG
AC010530.1	1.55361	3.35728	0.00626245	0.0167404	0.740425	3.35728	0.0814239	0.142722	0.813188	LiveMtb_DEG
AC010531.5	1.95412	3.92147	0.00450058	0.012925	1.43577	3.92147	0.0120021	0.0314083	0.51835	LiveMtb_DEG
AC010536.2	1.83166	1.77349	0.0195664	0.0417428	0.877272	1.77349	0.153066	0.237781	0.954393	LiveMtb_DEG
AC010641.2	1.48071	0.607745	0.0170155	0.0372385	0.815328	0.607745	0.0985306	0.166355	0.665377	LiveMtb_DEG
AC010727.1	3.49295	5.3902	1.32072181177295e-05	0.000449145	2.32303	5.3902	9.76735668622648e-05	0.00137367	1.16993	LiveMtb_DEG
AC010733.1	2.17401	5.82224	0.000627332	0.00309735	1.51972	5.82224	0.00264796	0.0101898	0.654291	LiveMtb_DEG
AC010761.3	2.345	4.89709	0.00201699	0.00704042	1.69442	4.89709	0.00636617	0.0193936	0.650575	LiveMtb_DEG
AC010853.1	1.34313	0.810848	0.00764156	0.0195659	0.228169	0.810848	0.510309	0.611037	1.11496	LiveMtb_DEG
AC010864.1	1.28263	5.49405	0.000391865	0.0022747	0.447211	5.49405	0.0461242	0.0906555	0.835418	LiveMtb_DEG
AC010907.2	0.72437	1.16897	0.0752875	0.127649	1.84325	1.16897	0.00051085	0.00344082	-1.11888	DeadMtb_DEG
AC010969.3	2.32354	2.31072	0.00165908	0.00610237	1.69811	2.31072	0.00503408	0.0163462	0.625424	LiveMtb_DEG
AC010978.1	-1.8205	8.74715	4.52776964614761e-06	0.000355619	-1.31497	8.74715	1.98980712591512e-05	0.000670993	-0.505526	LiveMtb_DEG
AC010980.2	1.52989	2.18757	0.0109808	0.0261162	-0.76638	2.18757	0.0982924	0.166039	2.29627	LiveMtb_DEG
AC010982.1	2.57018	2.04385	0.00415677	0.0121731	1.74948	2.04385	0.0159048	0.0390658	0.820708	LiveMtb_DEG
AC010997.2	1.14848	0.913992	0.000425784	0.00239413	1.89832	0.913992	7.15750816651484e-06	0.000478493	-0.74984	DeadMtb_DEG
AC010997.5	1.59834	2.4737	0.00480645	0.0136106	1.03346	2.4737	0.0224189	0.0513175	0.564883	LiveMtb_DEG
AC011120.1	3.6997	7.46974	1.45695268123388e-05	0.000461803	3.13571	7.46974	2.10759134517615e-05	0.000691328	0.563998	LiveMtb_DEG
AC011247.1	1.67768	4.00453	0.000476536	0.00257787	0.862921	4.00453	0.0102913	0.0278672	0.814756	LiveMtb_DEG
AC011247.2	1.53614	0.85762	0.00744292	0.0191606	0.0967517	0.85762	0.803579	0.867482	1.43939	LiveMtb_DEG
AC011257.1	0.432415	1.46628	0.222005	0.307723	1.08253	1.46628	0.00673911	0.0202398	-0.650116	DeadMtb_DEG
AC011270.2	-1.33611	7.58374	0.00279323	0.00899148	-0.569251	7.58374	0.0719689	0.129479	-0.766861	LiveMtb_DEG
AC011284.1	0.865921	2.88087	0.0970888	0.156587	1.60331	2.88087	0.00514577	0.0166088	-0.737386	DeadMtb_DEG
AC011342.1	0.694309	3.71914	0.0574091	0.101501	1.4542	3.71914	0.00100314	0.00526171	-0.759893	DeadMtb_DEG
AC011370.1	1.27641	2.38423	0.0224983	0.0468859	-0.31905	2.38423	0.446053	0.550069	1.59546	LiveMtb_DEG
AC011377.1	2.05854	1.54238	0.0177683	0.0385727	0.160147	1.54238	0.79852	0.86339	1.89839	LiveMtb_DEG
AC011379.1	3.18327	5.99598	0.000111324	0.00110561	2.42254	5.99598	0.000315195	0.00258953	0.760738	LiveMtb_DEG
AC011442.1	2.67154	3.72467	0.00370754	0.0111441	2.0871	3.72467	0.00748131	0.0219108	0.584435	LiveMtb_DEG
AC011444.1	2.05209	5.83286	0.00023957	0.00167945	1.33277	5.83286	0.0016817	0.00744347	0.719312	LiveMtb_DEG
AC011444.2	2.45555	5.87001	4.52734472806961e-05	0.000721575	1.83123	5.87001	0.000150727	0.00172306	0.624325	LiveMtb_DEG
AC011466.1	1.5884	6.97678	1.14795781299087e-05	0.000428788	1.00943	6.97678	0.000115222	0.0014971	0.578965	LiveMtb_DEG
AC011472.3	-3.12907	4.88724	9.75083788477658e-05	0.00102728	-1.70552	4.88724	0.00207423	0.00858285	-1.42354	LiveMtb_DEG
AC011478.1	1.83118	1.07377	0.0122759	0.0285146	0.718931	1.07377	0.188664	0.282898	1.11225	LiveMtb_DEG
AC011481.3	2.23467	5.62483	0.000965312	0.00416752	1.31167	5.62483	0.00952741	0.0263001	0.922995	LiveMtb_DEG
AC011491.2	1.85566	2.74714	0.00775487	0.0197872	1.18983	2.74714	0.0338855	0.0713253	0.665834	LiveMtb_DEG
AC011509.3	0.424062	1.156	0.258125	0.348212	1.32015	1.156	0.0033521	0.0120902	-0.896084	DeadMtb_DEG
AC011511.5	4.13861	7.78079	1.40363898812903e-05	0.000459167	3.12284	7.78079	4.46874963165877e-05	0.000949596	1.01577	LiveMtb_DEG
AC011558.1	-1.12527	8.5336	0.000635841	0.00312823	-0.518035	8.5336	0.0210331	0.0487893	-0.607236	LiveMtb_DEG
AC011603.2	2.1705	1.2261	0.000355251	0.00214351	1.39461	1.2261	0.0025408	0.00989393	0.775887	LiveMtb_DEG
AC011611.3	1.43614	9.46822	0.000569669	0.00289995	0.734123	9.46822	0.0121515	0.0316892	0.702021	LiveMtb_DEG
AC011611.4	2.18416	4.13011	0.0043344	0.0125708	1.63718	4.13011	0.0105597	0.0284509	0.546986	LiveMtb_DEG
AC011625.1	-1.49733	3.18699	0.00162972	0.00603074	-0.704887	3.18699	0.0364589	0.0755307	-0.792446	LiveMtb_DEG
AC011676.3	3.20094	2.69265	0.00821391	0.0207255	2.55461	2.69265	0.0141172	0.0355183	0.646331	LiveMtb_DEG
AC011731.1	-1.39607	2.53499	0.00055186	0.00284195	-0.0749682	2.53499	0.736588	0.812223	-1.32111	LiveMtb_DEG
AC011742.3	3.12941	5.97167	4.81059190104794e-05	0.000738306	2.4566	5.97167	0.000114391	0.00149329	0.672813	LiveMtb_DEG
AC011751.1	1.79844	1.34585	0.00982887	0.0238931	1.10462	1.34585	0.0476166	0.092991	0.693818	LiveMtb_DEG
AC011773.3	-2.4011	3.52244	0.000603836	0.00301752	-1.66179	3.52244	0.00270347	0.0103279	-0.739308	LiveMtb_DEG
AC011773.4	2.78342	2.55912	0.00265684	0.00867	1.39704	2.55912	0.0396654	0.0806404	1.38637	LiveMtb_DEG
AC011825.2	1.772	3.99342	0.0185031	0.039918	1.00821	3.99342	0.094759	0.161129	0.763789	LiveMtb_DEG
AC011891.1	0.892489	0.942276	0.0285869	0.057101	1.41077	0.942276	0.00172886	0.00758798	-0.51828	DeadMtb_DEG
AC011921.3	1.82872	3.54619	0.0101221	0.0244542	0.954755	3.54619	0.0828771	0.144742	0.873969	LiveMtb_DEG
AC011933.3	1.11977	3.41789	0.00601367	0.0162347	1.84633	3.41789	0.000165418	0.0018177	-0.726563	DeadMtb_DEG
AC011944.1	1.46617	9.47841	4.73033404919471e-05	0.000734352	0.694288	9.47841	0.00248213	0.00974012	0.771878	LiveMtb_DEG
AC012100.2	3.34856	3.33753	0.000425397	0.00239345	2.62313	3.33753	0.000955579	0.00508867	0.725432	LiveMtb_DEG
AC012150.1	0.987583	6.91119	0.00227935	0.00769567	1.64992	6.91119	4.60251265424035e-05	0.000964389	-0.662342	DeadMtb_DEG
AC012186.3	1.80245	3.6608	0.00825989	0.0208182	1.08689	3.6608	0.0447466	0.0885557	0.715555	LiveMtb_DEG
AC012213.1	3.17566	2.64821	0.0020534	0.00713648	2.19593	2.64821	0.00806306	0.023198	0.979729	LiveMtb_DEG
AC012213.3	1.34222	5.55252	0.0020416	0.00710365	0.748906	5.55252	0.0215424	0.0497212	0.59331	LiveMtb_DEG
AC012358.4	1.84423	7.32556	6.59542902279591e-06	0.000371658	1.14574	7.32556	7.90295758434688e-05	0.00124142	0.69849	LiveMtb_DEG
AC012362.1	3.07715	4.1828	0.000107785	0.00108688	2.36581	4.1828	0.000286414	0.00244023	0.711347	LiveMtb_DEG
AC012363.1	1.42319	0.284639	2.75916560505764e-07	0.000217276	0	0.284639	1	1	1.42319	LiveMtb_DEG
AC012379.1	-0.554178	2.74634	0.193105	0.274976	-1.19735	2.74634	0.00981041	0.0268777	0.643167	DeadMtb_DEG
AC012414.6	0.890673	0.900104	0.000190935	0.00147847	1.4723	0.900104	2.95173145020169e-06	0.000364245	-0.581627	DeadMtb_DEG
AC012443.1	1.50701	1.54628	0.00961351	0.0234566	0.970316	1.54628	0.039414	0.0802606	0.536697	LiveMtb_DEG
AC012507.1	-2.75347	2.8109	0.000166481	0.00136698	-1.77629	2.8109	0.00125896	0.00611879	-0.977175	LiveMtb_DEG
AC012511.1	2.52354	3.58651	0.000962226	0.0041585	1.09857	3.58651	0.0348759	0.0730116	1.42497	LiveMtb_DEG
AC012512.1	2.30339	2.71516	0.000209529	0.00155851	0.942488	2.71516	0.0162423	0.0397142	1.36091	LiveMtb_DEG
AC012564.1	1.37336	0.817436	0.0175467	0.0381888	0.434269	0.817436	0.31483	0.419859	0.939095	LiveMtb_DEG
AC012568.1	3.06769	4.65637	0.00270867	0.00878905	3.77412	4.65637	0.000411518	0.00301001	-0.706434	DeadMtb_DEG
AC012615.4	1.68491	3.35522	6.3897260265178e-05	0.000843315	0.935166	3.35522	0.00129446	0.00622125	0.749744	LiveMtb_DEG
AC012629.4	0.922988	1.80891	0.0866573	0.142853	1.49043	1.80891	0.00843699	0.0239741	-0.567438	DeadMtb_DEG
AC013356.4	-1.01615	4.00362	0.00127981	0.00507563	-0.38688	4.00362	0.0665219	0.121611	-0.629273	LiveMtb_DEG
AC013391.2	-2.18813	1.77039	0.00180921	0.00651465	-1.13766	1.77039	0.0264668	0.0586558	-1.05048	LiveMtb_DEG
AC013429.2	2.56886	4.05038	0.00244275	0.00812045	1.97858	4.05038	0.00546292	0.0173302	0.590275	LiveMtb_DEG
AC013444.1	1.40346	1.13198	0.000568405	0.00289606	0.525798	1.13198	0.0441859	0.0876866	0.877665	LiveMtb_DEG
AC013444.2	2.43193	4.7393	0.00201929	0.00704439	1.36463	4.7393	0.0208553	0.048486	1.0673	LiveMtb_DEG
AC013470.2	-1.3192	2.77267	0.0713045	0.121969	-1.81962	2.77267	0.0132059	0.0337964	0.500423	DeadMtb_DEG
AC013474.1	1.49916	6.29971	0.00423404	0.0123488	0.926073	6.29971	0.0245421	0.0551491	0.573083	LiveMtb_DEG
AC013476.1	1.00416	2.51441	0.186564	0.267191	2.11159	2.51441	0.0103136	0.027915	-1.10742	DeadMtb_DEG
AC013549.2	1.33607	0.862051	0.0120105	0.0280058	0.562334	0.862051	0.160596	0.247475	0.773736	LiveMtb_DEG
AC013553.2	1.9256	3.24355	0.00578243	0.0157359	0.911907	3.24355	0.0791648	0.139535	1.0137	LiveMtb_DEG
AC013644.1	1.08966	2.12405	0.0775359	0.130658	1.9791	2.12405	0.00381298	0.0132902	-0.88944	DeadMtb_DEG
AC015468.3	2.62631	4.14326	0.000103969	0.00106453	1.82038	4.14326	0.000529272	0.00351763	0.805928	LiveMtb_DEG
AC015563.2	0.581376	1.43918	0.339484	0.434664	1.70923	1.43918	0.0113398	0.0300832	-1.12786	DeadMtb_DEG
AC015656.1	-2.851	2.80085	7.66922765382187e-05	0.000920562	-0.976949	2.80085	0.0180227	0.0431831	-1.87405	LiveMtb_DEG
AC015660.1	1.44551	7.37471	0.000248332	0.00171791	0.651298	7.37471	0.011796	0.0310091	0.794208	LiveMtb_DEG
AC015660.2	3.41062	4.94963	0.000384394	0.00225194	1.60156	4.94963	0.0134232	0.034202	1.80906	LiveMtb_DEG
AC015660.5	0.453035	2.73644	0.127367	0.195103	1.05833	2.73644	0.00253288	0.00987802	-0.605293	DeadMtb_DEG
AC015743.1	2.69851	2.97048	0.00138947	0.00537254	1.83127	2.97048	0.00629931	0.0192359	0.867237	LiveMtb_DEG
AC015819.2	-0.295436	1.92984	0.367542	0.46303	1.44959	1.92984	0.00100929	0.00528246	-1.74502	DeadMtb_DEG
AC015845.1	1.62664	1.13317	0.0100155	0.0242423	0.193739	1.13317	0.659531	0.74576	1.4329	LiveMtb_DEG
AC015849.1	2.35504	1.6283	0.000317175	0.00199343	1.35686	1.6283	0.00417128	0.0142176	0.998178	LiveMtb_DEG
AC015849.3	2.67302	6.2824	7.82193905532431e-06	0.00038832	2.14472	6.2824	1.65679209245284e-05	0.000619634	0.528302	LiveMtb_DEG
AC015849.6	2.62242	2.07606	0.000693479	0.00331375	1.46892	2.07606	0.00915892	0.0255348	1.1535	LiveMtb_DEG
AC015853.1	2.47331	4.76445	0.00170418	0.00623065	1.89346	4.76445	0.00403825	0.013879	0.579848	LiveMtb_DEG
AC015853.3	2.65008	3.16735	1.09250134401485e-05	0.000422205	2.06911	3.16735	2.77471147946377e-05	0.000771299	0.580966	LiveMtb_DEG
AC015871.3	1.68873	8.57468	7.25727622818263e-05	0.000894932	1.00411	8.57468	0.000964741	0.00512431	0.684614	LiveMtb_DEG
AC015871.4	2.30011	5.06398	0.000598974	0.00300169	1.40928	5.06398	0.00516665	0.0166628	0.89083	LiveMtb_DEG
AC015871.5	1.14898	1.24906	0.000709482	0.00336161	0.0012896	1.24906	0.994594	1	1.14769	LiveMtb_DEG
AC015878.2	1.14278	0.575543	0.0222935	0.0465372	0.447784	0.575543	0.244652	0.345455	0.694994	LiveMtb_DEG
AC015910.1	2.05478	1.99755	0.000564176	0.00288247	2.62834	1.99755	5.63208641906384e-05	0.00105463	-0.573562	DeadMtb_DEG
AC015914.1	2.32934	4.50036	0.00121924	0.00491704	1.6657	4.50036	0.00427177	0.0144537	0.663638	LiveMtb_DEG
AC015914.2	3.09165	3.16309	0.00314946	0.00985679	1.40249	3.16309	0.0630757	0.116516	1.68917	LiveMtb_DEG
AC015920.1	0.389443	0.937444	0.527323	0.61874	1.8042	0.937444	0.0101604	0.027603	-1.41475	DeadMtb_DEG
AC015922.2	-1.27602	3.75868	0.000199083	0.00151483	-0.683565	3.75868	0.00416541	0.0142044	-0.592459	LiveMtb_DEG
AC015969.1	2.12391	5.35274	5.68488933169736e-05	0.00079995	1.01387	5.35274	0.00276433	0.0104893	1.11005	LiveMtb_DEG
AC015987.1	1.5475	4.37275	0.00301139	0.009533	0.922388	4.37275	0.0218804	0.0503628	0.625115	LiveMtb_DEG
AC016026.1	2.03887	4.15248	0.00359542	0.0108697	1.26547	4.15248	0.0211567	0.0490004	0.773398	LiveMtb_DEG
AC016026.2	1.56369	4.73528	0.00362942	0.0109551	0.989887	4.73528	0.0195829	0.0461119	0.573803	LiveMtb_DEG
AC016027.3	2.74134	2.93069	0.00148921	0.00564429	1.98372	2.93069	0.0048075	0.0157652	0.757615	LiveMtb_DEG
AC016027.5	2.07181	3.2485	0.00436168	0.0126297	1.24621	3.2485	0.0280013	0.0613407	0.825608	LiveMtb_DEG
AC016292.1	2.91797	2.24678	0.00495401	0.0139355	2.29813	2.24678	0.0094052	0.0260704	0.619837	LiveMtb_DEG
AC016292.2	4.28612	3.81204	0.00211658	0.00729103	3.54345	3.81204	0.00327557	0.011877	0.74267	LiveMtb_DEG
AC016405.3	-1.57672	2.66303	0.0072787	0.0188184	-0.882166	2.66303	0.0533078	0.101832	-0.694553	LiveMtb_DEG
AC016542.2	2.80502	4.73634	0.00376294	0.0112772	2.15061	4.73634	0.00832415	0.0237714	0.654414	LiveMtb_DEG
AC016549.1	1.84207	3.35864	0.00234733	0.00786994	1.30191	3.35864	0.00813898	0.0233684	0.540158	LiveMtb_DEG
AC016583.2	-1.3483	2.18311	0.0235208	0.0486543	0.286389	2.18311	0.519189	0.619561	-1.63469	LiveMtb_DEG
AC016586.1	1.62141	6.48623	0.000121941	0.00115452	0.933817	6.48623	0.00184049	0.00791271	0.687591	LiveMtb_DEG
AC016590.2	1.72713	2.62671	0.00206312	0.00715922	1.0019	2.62671	0.0183605	0.0438093	0.725232	LiveMtb_DEG
AC016831.1	3.22278	8.91205	1.29207008977268e-05	0.000445625	1.88038	8.91205	0.000223991	0.00212742	1.34241	LiveMtb_DEG
AC016831.4	2.70817	8.23449	9.95013977486571e-05	0.00103883	1.51022	8.23449	0.00185379	0.00795227	1.19795	LiveMtb_DEG
AC016831.6	3.23595	8.57877	1.40935263952075e-05	0.000460028	1.91679	8.57877	0.000220442	0.00210869	1.31916	LiveMtb_DEG
AC016876.2	2.11769	7.66577	0.000390867	0.00227179	1.25878	7.66577	0.00421678	0.0143308	0.858914	LiveMtb_DEG
AC016876.3	2.6371	5.87832	0.000171359	0.00138544	1.51489	5.87832	0.00250825	0.00981486	1.12221	LiveMtb_DEG
AC016877.2	0.00279847	0.525612	0.992042	1	1.10328	0.525612	0.0023587	0.00940614	-1.10048	DeadMtb_DEG
AC016931.1	0.405983	1.06623	0.272085	0.363626	1.29937	1.06623	0.00342959	0.012285	-0.893383	DeadMtb_DEG
AC016954.1	3.58983	3.81611	0.000924635	0.00404936	2.77494	3.81611	0.00215991	0.00882602	0.814899	LiveMtb_DEG
AC016957.2	2.96352	4.2052	0.000147697	0.00128582	1.62299	4.2052	0.00287851	0.0108198	1.34053	LiveMtb_DEG
AC016999.2	2.41308	3.56664	0.0104395	0.0250785	1.86826	3.56664	0.0201114	0.0470907	0.544814	LiveMtb_DEG
AC017007.2	1.49253	1.82362	0.0119597	0.0279271	2.25637	1.82362	0.000689412	0.00411479	-0.763837	DeadMtb_DEG
AC017050.1	1.87676	1.39475	0.0230276	0.0477955	0.933774	1.39475	0.153107	0.237823	0.942987	LiveMtb_DEG
AC017071.1	2.32845	5.26339	0.00161307	0.00598795	1.34436	5.26339	0.0154865	0.0382285	0.984089	LiveMtb_DEG
AC017079.2	1.14089	1.33031	0.0223083	0.0465599	0.409398	1.33031	0.283132	0.386355	0.731491	LiveMtb_DEG
AC017104.1	2.56375	4.45857	2.21666100456024e-05	0.000531685	0.766114	4.45857	0.0145859	0.0364515	1.79763	LiveMtb_DEG
AC018450.1	1.16036	1.02276	0.00581997	0.0158165	0.550124	1.02276	0.0791998	0.139578	0.610236	LiveMtb_DEG
AC018467.1	1.44511	0.455076	0.00325705	0.0101154	-0.0666675	0.455076	0.830915	0.888513	1.51178	LiveMtb_DEG
AC018521.3	1.34394	0.516193	0.00242585	0.00807366	0.544279	0.516193	0.0778799	0.137836	0.79966	LiveMtb_DEG
AC018521.7	1.77067	3.17942	0.000579315	0.00293373	1.21673	3.17942	0.00270945	0.0103452	0.553939	LiveMtb_DEG
AC018545.1	2.25504	2.62473	0.0226553	0.0471614	1.07336	2.62473	0.167821	0.256723	1.18168	LiveMtb_DEG
AC018563.2	1.94259	1.45122	0.0204938	0.0433851	1.06053	1.45122	0.113416	0.186334	0.882055	LiveMtb_DEG
AC018607.1	3.39552	6.19824	0.000148585	0.00128951	2.29596	6.19824	0.000858149	0.00474547	1.09956	LiveMtb_DEG
AC018620.1	1.86685	3.20867	0.0185111	0.0399306	2.68146	3.20867	0.00165304	0.00735815	-0.814609	DeadMtb_DEG
AC018638.7	2.34371	4.74191	9.52247509622517e-05	0.00101865	1.77727	4.74191	0.000277365	0.00239308	0.56644	LiveMtb_DEG
AC018647.3	2.39016	4.51435	0.00104256	0.00440333	1.86506	4.51435	0.00229435	0.00921058	0.525094	LiveMtb_DEG
AC018682.1	2.38283	7.66173	2.42871672735534e-05	0.000549065	1.7307	7.66173	9.81514936270976e-05	0.00137703	0.65213	LiveMtb_DEG
AC018714.2	1.90968	1.84726	0.000248361	0.00171791	0.976918	1.84726	0.00633805	0.0193332	0.932762	LiveMtb_DEG
AC018738.1	2.31851	1.57788	0.0146719	0.0329573	1.33748	1.57788	0.0779126	0.137867	0.981032	LiveMtb_DEG
AC018761.2	1.82059	5.94153	0.00313572	0.00982656	2.5424	5.94153	0.000218437	0.00209674	-0.721811	DeadMtb_DEG
AC018781.1	2.35045	2.0742	0.000441071	0.00244842	1.53396	2.0742	0.00282323	0.0106567	0.816488	LiveMtb_DEG
AC018797.1	2.02347	5.30508	9.32610606362318e-06	0.000405579	1.05618	5.30508	0.000336826	0.00268523	0.96729	LiveMtb_DEG
AC018797.2	2.61783	7.47721	1.39113868340758e-05	0.000459024	2.10355	7.47721	2.89540130446331e-05	0.0007815	0.514276	LiveMtb_DEG
AC018802.2	0.716201	1.89265	0.298772	0.391997	1.99904	1.89265	0.00943666	0.0261334	-1.28284	DeadMtb_DEG
AC018926.1	2.49111	4.74903	0.000210058	0.00156081	1.39233	4.74903	0.00346896	0.0123819	1.09879	LiveMtb_DEG
AC018946.2	1.1325	1.12116	0.0104324	0.0250646	0.264921	1.12116	0.399803	0.505314	0.867582	LiveMtb_DEG
AC019118.1	2.92357	1.80096	0.00121738	0.00491283	2.30305	1.80096	0.00251962	0.00984121	0.620522	LiveMtb_DEG
AC019278.1	1.14248	0.77257	9.6251999866029e-05	0.00102206	-0.0203423	0.77257	0.883054	0.927363	1.16282	LiveMtb_DEG
AC020611.2	0.471988	1.32166	0.290387	0.383169	1.28918	1.32166	0.00956869	0.0263674	-0.817193	DeadMtb_DEG
AC020612.1	3.05508	3.88049	0.000115859	0.0011265	2.10264	3.88049	0.000611751	0.00382843	0.952441	LiveMtb_DEG
AC020634.2	1.02491	1.23692	0.0614475	0.10754	1.58194	1.23692	0.00611231	0.0188323	-0.557027	DeadMtb_DEG
AC020661.4	2.13406	5.41059	0.00252352	0.0083291	1.54108	5.41059	0.00780128	0.0226384	0.592973	LiveMtb_DEG
AC020718.1	1.12038	0.964385	0.0104521	0.0251053	0.273093	0.964385	0.381488	0.487526	0.847283	LiveMtb_DEG
AC020741.1	2.87121	3.26149	0.000132753	0.00120765	2.2112	3.26149	0.000346473	0.002726	0.660013	LiveMtb_DEG
AC020763.1	2.68166	4.09402	0.000834446	0.00376554	1.8209	4.09402	0.00400758	0.0138097	0.860762	LiveMtb_DEG
AC020763.2	2.7534	5.83722	1.7058225033708e-05	0.000484155	2.0192	5.83722	6.53981024474212e-05	0.00112313	0.734191	LiveMtb_DEG
AC020763.3	2.24319	9.12036	1.94223615257869e-06	0.000313493	1.3864	9.12036	2.53674393769313e-05	0.000754425	0.856792	LiveMtb_DEG
AC020763.5	3.5519	3.72877	0.000184101	0.00144636	2.74265	3.72877	0.000466927	0.00323625	0.809251	LiveMtb_DEG
AC020893.1	1.88093	3.38433	0.0212052	0.044632	2.55643	3.38433	0.00269809	0.0103117	-0.675503	DeadMtb_DEG
AC020908.1	1.26997	0.651819	0.0228394	0.0474734	0.346686	0.651819	0.408716	0.514075	0.923285	LiveMtb_DEG
AC020908.3	1.91724	5.25883	0.00184172	0.00659385	1.19028	5.25883	0.0123445	0.0320351	0.726968	LiveMtb_DEG
AC020910.7	2.65948	1.47033	8.14716723382838e-05	0.000949708	1.88552	1.47033	0.000365393	0.00280513	0.77396	LiveMtb_DEG
AC020916.1	1.36843	12.2857	0.00152276	0.0057371	0.835547	12.2857	0.0114283	0.0302736	0.532884	LiveMtb_DEG
AC020916.2	1.16988	3.80126	0.0163505	0.0360281	0.371589	3.80126	0.305656	0.41011	0.798287	LiveMtb_DEG
AC020917.1	2.34577	5.25938	0.00110677	0.00460168	1.6566	5.25938	0.00418401	0.0142462	0.689168	LiveMtb_DEG
AC020922.2	1.23878	0.524717	0.0194245	0.0415136	0.38364	0.524717	0.334729	0.440138	0.85514	LiveMtb_DEG
AC020934.1	-1.52615	1.4967	0.00988165	0.0239826	-0.806836	1.4967	0.0785743	0.138768	-0.719316	LiveMtb_DEG
AC020978.7	1.82816	6.76119	0.00112418	0.0046493	1.15476	6.76119	0.00753754	0.022046	0.673398	LiveMtb_DEG
AC021016.1	-0.0566251	0.868086	0.682308	0.762931	1.46543	0.868086	3.69822942173563e-06	0.0003861	-1.52205	DeadMtb_DEG
AC021127.1	-2.02402	5.76659	1.88052590491093e-06	0.000311253	-1.17286	5.76659	3.80759654572005e-05	0.000881242	-0.85116	LiveMtb_DEG
AC021171.2	2.70588	4.8982	1.79351797190131e-05	0.00049153	1.98162	4.8982	6.92926303782041e-05	0.00115867	0.724259	LiveMtb_DEG
AC021192.2	1.94435	1.52219	0.00145959	0.00557075	0.7888	1.52219	0.0580956	0.10899	1.15555	LiveMtb_DEG
AC021205.3	1.57639	4.37555	0.011593	0.0272471	1.03142	4.37555	0.0429483	0.0857114	0.54497	LiveMtb_DEG
AC021231.2	2.09973	4.44634	9.16239890093092e-06	0.000402187	1.53826	4.44634	3.5967485900058e-05	0.00085854	0.561467	LiveMtb_DEG
AC021422.2	1.62045	1.15471	0.0237512	0.0490467	1.02609	1.15471	0.0821394	0.143718	0.594361	LiveMtb_DEG
AC021546.1	1.32476	1.22747	0.0219788	0.0459713	0.23462	1.22747	0.583368	0.677843	1.09014	LiveMtb_DEG
AC021613.1	3.46357	5.03209	0.000256446	0.00174884	2.93731	5.03209	0.000359117	0.00277859	0.526259	LiveMtb_DEG
AC021678.2	-2.21883	7.23707	3.86587288879418e-05	0.000670443	-1.32405	7.23707	0.000533628	0.00353466	-0.89478	LiveMtb_DEG
AC021739.3	3.4736	2.41348	0.00119967	0.00486036	2.60279	2.41348	0.00327388	0.0118745	0.870811	LiveMtb_DEG
AC021739.5	1.52965	2.21844	0.021154	0.0445439	0.535409	2.21844	0.288631	0.392123	0.994246	LiveMtb_DEG
AC021766.1	3.64712	5.62294	0.000703498	0.00334171	2.91363	5.62294	0.00137851	0.00650105	0.733494	LiveMtb_DEG
AC022001.1	3.83927	4.40846	0.00115773	0.00474048	3.29872	4.40846	0.00146456	0.00677579	0.540552	LiveMtb_DEG
AC022001.2	2.62543	5.73117	0.000262196	0.0017747	1.97236	5.73117	0.000774563	0.00444321	0.653076	LiveMtb_DEG
AC022031.2	2.00722	3.85445	0.00529618	0.0146952	0.950099	3.85445	0.075229	0.134105	1.05712	LiveMtb_DEG
AC022080.3	2.47334	2.03804	0.00346538	0.0105812	1.26662	2.03804	0.0440386	0.0874566	1.20672	LiveMtb_DEG
AC022080.4	1.03987	1.58855	0.146908	0.219346	1.84735	1.58855	0.0137506	0.0348054	-0.807486	DeadMtb_DEG
AC022126.1	1.65896	2.22983	0.017378	0.0378986	0.773812	2.22983	0.152826	0.23748	0.885148	LiveMtb_DEG
AC022182.2	0.524615	3.44502	0.0483686	0.0880943	1.17383	3.44502	0.000497669	0.0033798	-0.649217	DeadMtb_DEG
AC022201.2	1.20073	4.0795	0.00186153	0.00664239	0.652071	4.0795	0.0225531	0.0515496	0.548662	LiveMtb_DEG
AC022272.1	1.81219	4.67495	0.000516512	0.00272189	0.983014	4.67495	0.00847054	0.0240511	0.829174	LiveMtb_DEG
AC022276.1	2.25636	3.76997	6.45555575567305e-05	0.000846708	1.17197	3.76997	0.00191546	0.00813102	1.08439	LiveMtb_DEG
AC022306.3	1.27991	1.5717	0.0116244	0.027303	0.372732	1.5717	0.311225	0.416096	0.907175	LiveMtb_DEG
AC022336.4	3.16164	7.50076	5.92299922537688e-05	0.00081337	1.64005	7.50076	0.00179271	0.00776898	1.52159	LiveMtb_DEG
AC022400.4	2.26431	5.98811	2.16823495234594e-06	0.000316184	1.47584	5.98811	1.96287987776661e-05	0.000667527	0.788468	LiveMtb_DEG
AC022400.8	1.531	9.24418	0.000200141	0.00151712	0.604306	9.24418	0.0184505	0.0439805	0.926689	LiveMtb_DEG
AC022413.2	1.1623	6.69067	0.00463728	0.0132323	0.208856	6.69067	0.44514	0.549288	0.953439	LiveMtb_DEG
AC022415.3	-2.34356	3.39667	0.000829738	0.00374982	-1.56806	3.39667	0.00431265	0.0145511	-0.775499	LiveMtb_DEG
AC022440.1	1.76064	2.00651	0.0132645	0.0303606	0.355115	2.00651	0.486753	0.588454	1.40552	LiveMtb_DEG
AC022467.2	1.81145	1.24847	0.014466	0.0325932	0.851532	1.24847	0.136015	0.216132	0.959917	LiveMtb_DEG
AC022509.3	2.25839	1.18612	0.000941495	0.00409847	0.737951	1.18612	0.0907543	0.155768	1.52044	LiveMtb_DEG
AC022710.1	1.55106	2.96815	0.077035	0.129923	2.11814	2.96815	0.0154706	0.0381988	-0.567076	DeadMtb_DEG
AC022893.3	0.600875	2.44765	0.389478	0.484709	2.17082	2.44765	0.007124	0.0211163	-1.56995	DeadMtb_DEG
AC022905.1	2.77643	2.71084	0.0143154	0.0323033	0.593189	2.71084	0.469369	0.572174	2.18324	LiveMtb_DEG
AC022960.1	2.01477	2.80569	0.00164911	0.00607796	1.40899	2.80569	0.006284	0.0192098	0.60578	LiveMtb_DEG
AC022966.3	0.584628	4.69362	0.0489923	0.0890326	1.09184	4.69362	0.00150327	0.00690439	-0.507212	DeadMtb_DEG
AC022973.4	1.9681	5.33113	2.7403785518628e-05	0.000574934	1.43551	5.33113	0.000107279	0.00144296	0.532589	LiveMtb_DEG
AC023043.2	1.20573	1.90397	0.0830682	0.138091	1.77505	1.90397	0.0122775	0.0319162	-0.569322	DeadMtb_DEG
AC023050.5	2.54121	3.34234	0.00147675	0.00561476	1.93595	3.34234	0.0036288	0.0128189	0.605254	LiveMtb_DEG
AC023090.1	1.91596	3.48603	0.00277669	0.00895232	0.79728	3.48603	0.0772064	0.136913	1.11868	LiveMtb_DEG
AC023090.2	1.35987	6.75931	0.00365274	0.0110079	0.832095	6.75931	0.0227545	0.051924	0.527778	LiveMtb_DEG
AC023128.2	2.45107	2.27098	0.00488523	0.0137828	1.34863	2.27098	0.0428777	0.0856178	1.10244	LiveMtb_DEG
AC023157.1	-2.82407	3.59396	3.26560182608649e-05	0.000618713	-0.996707	3.59396	0.00869899	0.02456	-1.82736	LiveMtb_DEG
AC023194.3	3.62258	2.09438	1.67092746978778e-05	0.000482814	1.58548	2.09438	0.00162801	0.00728737	2.0371	LiveMtb_DEG
AC023283.1	0.254746	3.09426	0.496044	0.589399	1.19719	3.09426	0.00649189	0.0196877	-0.942446	DeadMtb_DEG
AC023347.2	1.15392	0.432041	0.000127575	0.0011797	-0.0416203	0.432041	0.775764	0.844302	1.19554	LiveMtb_DEG
AC023510.1	0.997886	6.05338	0.0145851	0.032805	1.96442	6.05338	0.000171896	0.00185699	-0.966537	DeadMtb_DEG
AC023512.1	-3.11357	2.884	3.09572882414231e-06	0.000326374	-3.92059	2.884	2.72176347986274e-07	0.000192562	0.80702	DeadMtb_DEG
AC023796.2	1.52595	2.34858	0.00268482	0.00873679	0.245602	2.34858	0.449074	0.552831	1.28034	LiveMtb_DEG
AC023813.2	1.98018	5.57444	0.000304005	0.00193928	1.38009	5.57444	0.00138868	0.00653702	0.600094	LiveMtb_DEG
AC023813.3	2.32798	2.10071	0.00469076	0.0133479	1.65516	2.10071	0.0144842	0.0362502	0.672817	LiveMtb_DEG
AC023825.2	2.73326	5.12602	1.64416220210918e-05	0.000480362	1.86374	5.12602	0.000102193	0.00140953	0.869521	LiveMtb_DEG
AC023830.3	1.76465	6.09776	6.52021394571957e-05	0.000850551	1.1037	6.09776	0.000645121	0.00395204	0.660949	LiveMtb_DEG
AC023855.2	1.54529	1.84299	0.00823264	0.0207655	0.441985	1.84299	0.287241	0.390779	1.10331	LiveMtb_DEG
AC023983.1	2.26512	2.45886	0.00185243	0.00662235	1.62293	2.45886	0.00615858	0.0189408	0.642192	LiveMtb_DEG
AC024051.8	0	0.648555	1	1	1.76629	0.648555	0.00888958	0.0249605	-1.76629	DeadMtb_DEG
AC024132.1	1.27079	1.67173	0.0805416	0.134816	2.25124	1.67173	0.00465057	0.0153763	-0.980444	DeadMtb_DEG
AC024145.1	2.74374	1.70107	0.000151833	0.00130284	1.93267	1.70107	0.000683844	0.00409739	0.811075	LiveMtb_DEG
AC024257.5	-0.0018836	0.499294	0.993157	1	1.24994	0.499294	0.000254997	0.00228933	-1.25182	DeadMtb_DEG
AC024267.7	-2.15235	6.69916	2.12785516224338e-05	0.000523006	-1.47678	6.69916	0.000125585	0.00156849	-0.675579	LiveMtb_DEG
AC024561.1	3.89422	2.59121	5.41466131804732e-06	0.000360996	2.4301	2.59121	6.35761376178925e-05	0.00111303	1.46412	LiveMtb_DEG
AC024597.1	2.3659	2.44668	0.00392851	0.0116589	-0.0331327	2.44668	0.950004	0.97831	2.39903	LiveMtb_DEG
AC024619.2	2.29965	1.6298	0.000290321	0.0018895	1.6878	1.6298	0.000980881	0.00517959	0.611841	LiveMtb_DEG
AC025030.1	3.44286	2.90301	0.00335496	0.0103314	2.89569	2.90301	0.0046616	0.0154015	0.547176	LiveMtb_DEG
AC025034.2	2.35466	3.27175	0.00410098	0.0120528	1.51012	3.27175	0.0204262	0.0476792	0.844546	LiveMtb_DEG
AC025048.4	1.54683	2.87225	0.00286101	0.00916013	0.732622	2.87225	0.0513459	0.0988615	0.81421	LiveMtb_DEG
AC025175.2	2.6306	4.09683	0.000101449	0.00104764	1.66986	4.09683	0.000883346	0.00483729	0.960742	LiveMtb_DEG
AC025279.1	1.42885	2.41712	0.003645	0.0109876	1.97224	2.41712	0.0002808	0.00241349	-0.543392	DeadMtb_DEG
AC025287.3	2.18841	5.04198	4.44900334031611e-05	0.000715936	1.66073	5.04198	0.000132288	0.00161441	0.527683	LiveMtb_DEG
AC025370.2	2.03939	4.86242	0.000108816	0.00109185	1.38255	4.86242	0.000632855	0.0039134	0.656838	LiveMtb_DEG
AC025423.5	3.06616	1.81794	0.000650148	0.00317352	2.10287	1.81794	0.00303809	0.0112316	0.963286	LiveMtb_DEG
AC025442.2	2.88649	7.61652	1.32349212033245e-05	0.00044924	2.34594	7.61652	2.55142887714576e-05	0.0007546	0.540555	LiveMtb_DEG
AC025449.1	-2.29864	3.72238	0.00409522	0.0120417	-1.63171	3.72238	0.01297	0.0333085	-0.666932	LiveMtb_DEG
AC025521.2	3.95594	2.50775	3.02826667527745e-06	0.000326374	2.99641	2.50775	9.66770988319959e-06	0.000527731	0.959525	LiveMtb_DEG
AC025580.2	7.06879	6.11646	2.41097303311796e-05	0.000546195	4.96033	6.11646	0.000122196	0.00154542	2.10846	LiveMtb_DEG
AC025857.2	1.2288	5.43707	0.00549823	0.0151348	-0.0960705	5.43707	0.743545	0.81807	1.32487	LiveMtb_DEG
AC026185.1	2.32307	4.04991	0.000391498	0.00227435	1.31962	4.04991	0.00535797	0.0171057	1.00346	LiveMtb_DEG
AC026271.1	-1.33954	2.65595	0.00517132	0.0144131	-0.179023	2.65595	0.574365	0.670194	-1.16052	LiveMtb_DEG
AC026310.2	1.72939	4.82945	0.00991705	0.0240534	0.612692	4.82945	0.211763	0.310384	1.1167	LiveMtb_DEG
AC026310.3	3.13919	7.21579	3.08067753196936e-05	0.000604772	1.60447	7.21579	0.00111065	0.0056265	1.53471	LiveMtb_DEG
AC026329.1	0.360422	3.58021	0.274032	0.365708	1.02892	3.58021	0.00640071	0.0194747	-0.668499	DeadMtb_DEG
AC026347.1	1.89452	0.955169	0.00581409	0.0158041	0.702236	0.955169	0.153177	0.237881	1.19228	LiveMtb_DEG
AC026368.1	1.14184	4.13111	0.0122016	0.0283781	1.72921	4.13111	0.000700155	0.00415515	-0.587365	DeadMtb_DEG
AC026391.1	1.02217	1.13293	0.0666898	0.1152	1.53457	1.13293	0.00796737	0.0229891	-0.512404	DeadMtb_DEG
AC026402.1	1.25678	0.952917	0.0500704	0.0906685	1.86037	0.952917	0.00557055	0.0175819	-0.603588	DeadMtb_DEG
AC026427.1	-2.05866	2.10617	0.00584474	0.0158731	-0.467609	2.10617	0.360402	0.467384	-1.59105	LiveMtb_DEG
AC026470.2	2.65383	4.59974	1.13342945581909e-05	0.000426621	2.02729	4.59974	3.33608458165264e-05	0.000834761	0.626541	LiveMtb_DEG
AC026471.6	-1.25517	4.30652	0.00176761	0.00640208	-0.740761	4.30652	0.0150717	0.0374169	-0.514406	LiveMtb_DEG
AC026523.1	1.20389	1.83516	0.0100457	0.0243072	0.193176	1.83516	0.55529	0.652892	1.01072	LiveMtb_DEG
AC026616.1	1.11159	2.2794	0.04758	0.0869036	1.90253	2.2794	0.00235837	0.00940586	-0.790937	DeadMtb_DEG
AC026624.1	3.18662	3.68372	0.0122106	0.0283935	2.51163	3.68372	0.0214734	0.0495716	0.674998	LiveMtb_DEG
AC026688.1	-2.11926	1.37937	0.0233753	0.0483867	-1.14726	1.37937	0.125733	0.202631	-0.972005	LiveMtb_DEG
AC026700.1	4.48016	2.37134	2.98415196707231e-06	0.000326374	3.96347	2.37134	3.22340471886752e-06	0.000373134	0.516695	LiveMtb_DEG
AC026725.1	2.31358	3.1285	0.011663	0.0273689	1.60537	3.1285	0.0346018	0.072541	0.708213	LiveMtb_DEG
AC026765.4	1.17248	0.475848	0.00437165	0.0126524	0.274688	0.475848	0.321225	0.426402	0.897787	LiveMtb_DEG
AC026785.2	3.61783	2.3031	0.00025294	0.00173302	2.96973	2.3031	0.000434403	0.00310995	0.648101	LiveMtb_DEG
AC026803.2	1.60883	4.35823	0.00985775	0.0239472	0.75055	4.35823	0.112372	0.18494	0.858278	LiveMtb_DEG
AC026888.1	1.43221	1.63192	0.0149437	0.033449	0.621167	1.63192	0.167003	0.255644	0.811043	LiveMtb_DEG
AC026894.3	1.98391	1.05496	0.00514474	0.0143619	0.820666	1.05496	0.109545	0.18118	1.16325	LiveMtb_DEG
AC026954.1	-0.00668988	0.634032	0.983701	1	1.3814	0.634032	0.00158091	0.00713965	-1.38809	DeadMtb_DEG
AC026979.1	1.5691	3.88967	0.000258602	0.00175889	0.994183	3.88967	0.00207364	0.00858285	0.574919	LiveMtb_DEG
AC027237.4	1.82322	1.26085	0.0126776	0.0292626	1.26999	1.26085	0.0365092	0.0755867	0.553228	LiveMtb_DEG
AC027250.2	2.2316	2.55684	0.00862625	0.0215176	0.362549	2.55684	0.53818	0.637094	1.86905	LiveMtb_DEG
AC027281.2	1.91993	3.55217	0.0206317	0.0436387	1.10956	3.55217	0.0973787	0.164734	0.810371	LiveMtb_DEG
AC027290.3	2.22916	9.94899	8.86356029682388e-06	0.000395806	1.65276	9.94899	3.21109112064446e-05	0.000821879	0.576404	LiveMtb_DEG
AC027319.1	-1.62192	7.36867	0.000329791	0.00204108	-0.92351	7.36867	0.00458806	0.0152157	-0.698412	LiveMtb_DEG
AC027455.1	1.64289	3.85456	0.00922044	0.022666	1.09166	3.85456	0.033828	0.0712536	0.551228	LiveMtb_DEG
AC027601.1	-2.37489	5.49304	3.58387411172665e-06	0.000340178	-1.3426	5.49304	8.28453179367245e-05	0.00127127	-1.03229	LiveMtb_DEG
AC027698.1	1.89328	2.44034	0.0242539	0.0498962	1.21343	2.44034	0.0803991	0.141262	0.679848	LiveMtb_DEG
AC027702.2	-1.3253	6.743	1.08286436261501e-05	0.000422205	-0.598585	6.743	0.000935202	0.00502067	-0.726718	LiveMtb_DEG
AC027763.2	2.47536	1.71702	0.000970906	0.00418595	1.60157	1.71702	0.00589167	0.0183198	0.873791	LiveMtb_DEG
AC027796.3	1.60438	1.93713	0.0459388	0.0844404	2.46582	1.93713	0.00402751	0.0138519	-0.861447	DeadMtb_DEG
AC032044.1	2.88912	4.8499	0.00035108	0.00212438	2.36467	4.8499	0.000608928	0.00381646	0.524443	LiveMtb_DEG
AC034105.3	3.5384	5.66525	4.01870241310478e-07	0.000253405	2.98915	5.66525	6.04352007604108e-07	0.000236536	0.549248	LiveMtb_DEG
AC034199.1	1.88006	7.19287	0.000603889	0.00301752	1.08187	7.19287	0.00716793	0.0212076	0.798184	LiveMtb_DEG
AC034207.1	2.39438	3.47554	0.00785044	0.0199858	1.85877	3.47554	0.0153546	0.0379536	0.535611	LiveMtb_DEG
AC034229.1	2.17306	2.04745	0.0238812	0.0492615	0.960824	2.04745	0.20123	0.298013	1.21224	LiveMtb_DEG
AC034229.6	2.27798	1.95923	0.0075642	0.0194023	1.6799	1.95923	0.0186539	0.0443568	0.598087	LiveMtb_DEG
AC034236.1	-2.05148	2.86098	0.00192968	0.00681281	-1.09959	2.86098	0.0244593	0.0550071	-0.951885	LiveMtb_DEG
AC035139.1	1.80154	5.03232	0.00270528	0.00878168	1.13815	5.03232	0.0155853	0.0384229	0.663382	LiveMtb_DEG
AC035139.2	3.0375	6.65831	1.3600405258553e-05	0.000455613	2.08881	6.65831	8.05485890003646e-05	0.0012549	0.948686	LiveMtb_DEG
AC035140.1	1.81527	4.56935	7.05168979176981e-06	0.000379949	0.994718	4.56935	0.000191199	0.00195934	0.820554	LiveMtb_DEG
AC036108.1	-3.27318	2.26854	0.000167526	0.0013713	-1.11821	2.26854	0.0300582	0.0648568	-2.15497	LiveMtb_DEG
AC036164.1	3.39306	4.94289	0.000261868	0.00177408	2.49959	4.94289	0.000870508	0.00478576	0.89347	LiveMtb_DEG
AC037193.1	0.791313	3.60861	0.0426949	0.0795269	1.46943	3.60861	0.00124386	0.0060739	-0.678121	DeadMtb_DEG
AC037459.4	1.28111	6.22608	0.00236396	0.0079132	0.781035	6.22608	0.0164026	0.0400269	0.500076	LiveMtb_DEG
AC037487.2	2.57965	4.99024	5.69231521225894e-05	0.00079995	1.73759	4.99024	0.00035936	0.00277859	0.842056	LiveMtb_DEG
AC037487.4	2.10341	1.36881	0.00221667	0.00754049	1.52863	1.36881	0.00672965	0.0202216	0.574778	LiveMtb_DEG
AC044787.1	0.486596	4.04009	0.0945721	0.15333	1.0605	4.04009	0.00201465	0.00842814	-0.573899	DeadMtb_DEG
AC044810.2	0.538868	0.997526	0.330773	0.425746	1.43368	0.997526	0.0164186	0.040047	-0.894808	DeadMtb_DEG
AC044836.1	2.78732	1.60942	7.68931021008655e-05	0.000921122	0.999713	1.60942	0.0147275	0.0367343	1.78761	LiveMtb_DEG
AC044893.1	-2.21718	1.96271	0.00614667	0.0165128	-1.58268	1.96271	0.0179663	0.0430679	-0.634505	LiveMtb_DEG
AC044913.2	0.155752	1.17433	0.717689	0.794955	1.12108	1.17433	0.0182631	0.0436403	-0.965326	DeadMtb_DEG
AC046168.1	1.3431	1.56159	0.0372575	0.0711284	1.94042	1.56159	0.00414044	0.0141446	-0.597323	DeadMtb_DEG
AC046168.2	1.02731	1.2963	0.0491806	0.0893251	1.53799	1.2963	0.00511643	0.0165363	-0.510681	DeadMtb_DEG
AC048337.1	1.27756	2.9722	0.00601434	0.0162347	0.773853	2.9722	0.0347465	0.0728105	0.503709	LiveMtb_DEG
AC048344.4	2.4299	3.67319	0.000432449	0.00241692	1.75526	3.67319	0.00156258	0.00708929	0.674631	LiveMtb_DEG
AC048351.2	-1.35499	1.83344	0.00366977	0.011051	-0.637038	1.83344	0.0615194	0.114173	-0.717952	LiveMtb_DEG
AC048382.2	2.03763	1.63037	1.52645581870314e-07	0.000183592	1.30869	1.63037	1.62453395558078e-06	0.000315865	0.728933	LiveMtb_DEG
AC048383.1	2.10354	2.57704	0.00452297	0.0129738	1.29986	2.57704	0.0258014	0.0574849	0.803677	LiveMtb_DEG
AC053503.1	1.40335	0.874276	0.0188282	0.0404838	0.35312	0.874276	0.424878	0.529732	1.05023	LiveMtb_DEG
AC053527.2	1.40784	3.81294	0.0028607	0.00916013	0.802051	3.81294	0.0254193	0.0567891	0.605791	LiveMtb_DEG
AC055731.1	2.17997	2.85211	0.0115215	0.0271038	1.54207	2.85211	0.0317791	0.0677892	0.637898	LiveMtb_DEG
AC055733.3	2.28135	4.753	0.00130709	0.00514481	1.73288	4.753	0.00329166	0.0119199	0.548478	LiveMtb_DEG
AC055733.5	2.67468	3.74878	1.43207277297333e-05	0.000461803	1.66429	3.74878	0.000162928	0.00180275	1.01039	LiveMtb_DEG
AC055807.1	1.25969	1.3692	0.0285673	0.0570725	1.88351	1.3692	0.00236714	0.00943039	-0.623824	DeadMtb_DEG
AC055811.3	1.88749	3.87292	0.00766479	0.0196156	1.00186	3.87292	0.0658548	0.120728	0.885626	LiveMtb_DEG
AC055839.2	-2.31467	2.65217	0.000985279	0.00423476	-0.549036	2.65217	0.201668	0.29855	-1.76563	LiveMtb_DEG
AC055876.4	0.227057	5.18145	0.503464	0.59631	1.01413	5.18145	0.00913613	0.025491	-0.787077	DeadMtb_DEG
AC058791.1	3.01418	8.68494	2.94528623831857e-06	0.000326374	1.83542	8.68494	4.18563899728721e-05	0.000916978	1.17876	LiveMtb_DEG
AC060234.1	2.80643	3.42951	0.00038359	0.00224869	1.15738	3.42951	0.023706	0.0536141	1.64906	LiveMtb_DEG
AC060234.2	1.07954	7.37904	0.000956411	0.00414078	0.560191	7.37904	0.0167593	0.0407047	0.519345	LiveMtb_DEG
AC060764.1	4.22049	2.5808	1.13526510191699e-05	0.000426694	2.89886	2.5808	6.8235995790127e-05	0.00114622	1.32164	LiveMtb_DEG
AC060780.2	1.2766	5.10575	0.0010963	0.0045709	0.774121	5.10575	0.00902584	0.0252634	0.502484	LiveMtb_DEG
AC062037.4	1.97854	3.45909	0.0119107	0.0278307	1.40719	3.45909	0.0319853	0.0681566	0.571346	LiveMtb_DEG
AC063952.2	1.26982	4.49382	0.00623429	0.0166899	0.732167	4.49382	0.0429374	0.0856991	0.53765	LiveMtb_DEG
AC064801.1	4.49857	6.76913	3.78025104465454e-05	0.000663097	3.8375	6.76913	5.19896274471998e-05	0.00101126	0.661068	LiveMtb_DEG
AC064801.2	3.25498	7.0526	1.55529374229726e-05	0.000472773	2.1658	7.0526	0.000113815	0.0014907	1.08918	LiveMtb_DEG
AC064836.4	1.32698	5.39724	0.0191188	0.0409841	0.744874	5.39724	0.10058	0.169128	0.582102	LiveMtb_DEG
AC064871.3	0.594495	2.32766	0.248618	0.337661	1.35331	2.32766	0.0143965	0.0360606	-0.758816	DeadMtb_DEG
AC066612.1	0.107078	1.26625	0.812243	0.876137	1.19988	1.26625	0.0167307	0.0406571	-1.09281	DeadMtb_DEG
AC066613.2	1.66276	3.18419	0.00334798	0.0103191	1.0203	3.18419	0.0210009	0.0487488	0.642463	LiveMtb_DEG
AC066692.1	2.87212	3.26234	1.42034662620284e-05	0.000461287	3.50564	3.26234	1.61645485522623e-06	0.000315865	-0.633521	DeadMtb_DEG
AC067752.1	3.18414	5.14506	8.72562975691206e-05	0.000978418	2.43176	5.14506	0.000243694	0.00223706	0.752381	LiveMtb_DEG
AC067852.3	2.13852	8.99466	5.38535682295771e-07	0.000253405	1.63711	8.99466	1.62826123878651e-06	0.000315865	0.501407	LiveMtb_DEG
AC067931.1	1.63497	6.35539	6.80176852828648e-05	0.000865812	1.03991	6.35539	0.000605221	0.00380181	0.595063	LiveMtb_DEG
AC067931.2	2.5674	6.37146	0.000109213	0.00109432	1.77948	6.37146	0.000554386	0.00361463	0.787918	LiveMtb_DEG
AC067942.1	0.73877	4.25483	0.166145	0.243139	1.28311	4.25483	0.0193127	0.0455988	-0.544343	DeadMtb_DEG
AC068189.1	2.14321	2.46751	0.0205505	0.04349	1.41481	2.46751	0.064714	0.118987	0.728397	LiveMtb_DEG
AC068389.2	0.67866	1.03253	0.128961	0.197105	1.37626	1.03253	0.00555895	0.017553	-0.697602	DeadMtb_DEG
AC068389.3	1.75055	4.67606	0.000905283	0.00398784	1.02246	4.67606	0.00926254	0.025764	0.728085	LiveMtb_DEG
AC068491.1	2.5897	6.76818	6.04184383571438e-05	0.000821099	1.88412	6.76818	0.000233315	0.00217419	0.705579	LiveMtb_DEG
AC068580.1	4.69802	5.66451	8.75952548876068e-06	0.000395806	2.89986	5.66451	0.000107963	0.00144761	1.79815	LiveMtb_DEG
AC068580.2	2.03733	1.23283	0.00788886	0.0200667	0.631389	1.23283	0.248315	0.349252	1.40594	LiveMtb_DEG
AC068580.3	1.86058	9.63623	0.0011573	0.00473925	0.661259	9.63623	0.0783119	0.138422	1.19932	LiveMtb_DEG
AC068580.4	4.07437	7.17938	5.88479102971661e-05	0.000811368	2.11082	7.17938	0.00179586	0.00777901	1.96355	LiveMtb_DEG
AC068616.3	2.29654	3.92733	0.00836074	0.0210195	1.7354	3.92733	0.0183169	0.0437371	0.561138	LiveMtb_DEG
AC068700.2	2.38581	1.67188	0.00591797	0.016037	1.35217	1.67188	0.0440527	0.0874769	1.03364	LiveMtb_DEG
AC068722.2	3.21745	4.23942	0.000800552	0.00365871	2.36398	4.23942	0.00250968	0.00981832	0.853473	LiveMtb_DEG
AC068888.2	1.72282	4.4239	0.0049488	0.0139241	1.15409	4.4239	0.0197374	0.0463817	0.568731	LiveMtb_DEG
AC068898.2	3.42966	3.04839	0.00206059	0.00715288	2.19108	3.04839	0.0118419	0.0311042	1.23858	LiveMtb_DEG
AC069154.1	0.506323	1.60212	0.371403	0.467027	1.66303	1.60212	0.00935208	0.0259551	-1.15671	DeadMtb_DEG
AC069209.2	2.95406	7.22061	0.000160757	0.00134097	1.26294	7.22061	0.0109831	0.0293462	1.69112	LiveMtb_DEG
AC069234.1	3.13775	1.70181	2.83087552133024e-05	0.000584457	2.47374	1.70181	6.61905599953455e-05	0.00112707	0.664004	LiveMtb_DEG
AC069257.2	2.20982	4.20895	0.00629592	0.0168099	1.19611	4.20895	0.0541215	0.103007	1.01372	LiveMtb_DEG
AC069257.3	3.07165	1.96976	0.00236643	0.00792001	1.8791	1.96976	0.0161658	0.039575	1.19255	LiveMtb_DEG
AC069288.1	2.05896	2.17034	0.0129886	0.0298355	1.16114	2.17034	0.0769765	0.136599	0.89782	LiveMtb_DEG
AC069368.1	3.00524	3.56539	0.00387908	0.0115397	1.98429	3.56539	0.0171934	0.041552	1.02095	LiveMtb_DEG
AC069368.2	4.05799	5.5889	9.51403984860379e-08	0.000180677	2.96513	5.5889	4.06459864325262e-07	0.000229154	1.09286	LiveMtb_DEG
AC069528.2	1.17236	7.6599	0.00639415	0.0170093	0.542927	7.6599	0.0897732	0.154448	0.629431	LiveMtb_DEG
AC069547.2	1.44036	2.71177	0.00160944	0.0059763	2.01113	2.71177	0.000101108	0.00140349	-0.570771	DeadMtb_DEG
AC072022.2	3.34416	5.11813	5.1920109258018e-05	0.000766459	2.28555	5.11813	0.00030067	0.00250665	1.05862	LiveMtb_DEG
AC073052.1	1.87615	5.74697	0.000344319	0.00209612	1.3225	5.74697	0.00145814	0.00675456	0.553645	LiveMtb_DEG
AC073130.2	0.75061	2.68489	0.194275	0.276282	1.76343	2.68489	0.00658056	0.0198927	-1.01282	DeadMtb_DEG
AC073140.2	0.0509892	0.640486	0.871055	0.920711	1.00333	0.640486	0.00709055	0.0210448	-0.952342	DeadMtb_DEG
AC073149.1	2.10949	0.805274	0.00466234	0.013288	1.18277	0.805274	0.0386834	0.0790627	0.926725	LiveMtb_DEG
AC073150.1	2.02093	1.15978	6.0457601682657e-05	0.000821322	1.28697	1.15978	0.000538871	0.00355979	0.733955	LiveMtb_DEG
AC073225.1	1.94137	1.24768	0.0015431	0.00579255	1.3424	1.24768	0.00627713	0.0191961	0.598965	LiveMtb_DEG
AC073263.2	2.28695	4.90969	0.00186742	0.00665492	0.920819	4.90969	0.0685674	0.1246	1.36614	LiveMtb_DEG
AC073263.3	4.40647	4.3831	0.000385973	0.00225583	3.04001	4.3831	0.00183292	0.00788924	1.36646	LiveMtb_DEG
AC073270.2	-1.09879	4.55025	0.00387988	0.0115407	-0.548823	4.55025	0.0518693	0.0996512	-0.54997	LiveMtb_DEG
AC073288.2	1.76527	2.90547	0.016702	0.0366749	2.35969	2.90547	0.00217974	0.00887989	-0.594413	DeadMtb_DEG
AC073475.1	1.34214	4.74935	0.00350239	0.010659	0.669475	4.74935	0.0487454	0.0948259	0.672663	LiveMtb_DEG
AC073529.1	1.46156	4.12246	0.0111745	0.0265	0.887041	4.12246	0.05455	0.103653	0.574515	LiveMtb_DEG
AC073544.1	1.84956	0.985841	0.000393964	0.00228283	0.287192	0.985841	0.319948	0.425144	1.56237	LiveMtb_DEG
AC073548.1	2.04128	7.6861	2.27955784371824e-05	0.000536076	1.49124	7.6861	8.88538080203708e-05	0.00131448	0.550036	LiveMtb_DEG
AC073573.1	1.81494	4.35568	3.19927818081773e-06	0.000327679	1.31403	4.35568	1.39384222118665e-05	0.000579109	0.500909	LiveMtb_DEG
AC073591.1	2.23766	1.38623	0.00921188	0.0226488	1.65729	1.38623	0.0217553	0.0501325	0.580361	LiveMtb_DEG
AC073592.6	2.39201	4.11462	0.000276353	0.00183169	1.75945	4.11462	0.000924216	0.00498842	0.632555	LiveMtb_DEG
AC073626.1	2.44627	3.98723	0.00482661	0.0136484	1.93663	3.98723	0.00895224	0.0250983	0.509638	LiveMtb_DEG
AC073655.3	2.81438	2.8497	0.0142792	0.0322356	1.78373	2.8497	0.0563392	0.106353	1.03065	LiveMtb_DEG
AC073842.2	2.05427	3.61654	5.77613396270191e-05	0.000805311	1.41582	3.61654	0.000315323	0.00258953	0.638446	LiveMtb_DEG
AC073850.1	3.12218	2.41458	0.0015633	0.00585012	1.31301	2.41458	0.0535039	0.102139	1.80917	LiveMtb_DEG
AC073862.3	-1.31857	4.88434	0.0209394	0.0441627	-0.17931	4.88434	0.668802	0.753222	-1.13926	LiveMtb_DEG
AC073909.1	0.944953	1.41948	5.98776080451582e-06	0.00036495	1.77475	1.41948	3.00804832452278e-08	0.000118751	-0.829801	DeadMtb_DEG
AC073964.1	2.2974	1.43844	0.00271027	0.00879344	0.545062	1.43844	0.276143	0.37898	1.75234	LiveMtb_DEG
AC074011.1	-0.450658	1.94171	0.238305	0.326034	-1.04203	1.94171	0.0119833	0.0313774	0.591369	DeadMtb_DEG
AC074024.1	2.47987	2.21644	0.000112907	0.00110891	1.54035	2.21644	0.0011078	0.00561841	0.939527	LiveMtb_DEG
AC074050.3	1.32047	4.49792	0.00729311	0.0188462	0.546051	4.49792	0.131015	0.209552	0.774419	LiveMtb_DEG
AC074366.1	4.72662	3.29018	4.73165216370881e-07	0.000253405	3.5888	3.29018	1.51799050358794e-06	0.000310811	1.13781	LiveMtb_DEG
AC074367.2	2.07588	2.63605	0.0199578	0.0424248	1.56765	2.63605	0.0394506	0.0803125	0.508231	LiveMtb_DEG
AC074375.1	0.491684	1.23867	0.309812	0.403852	2.06292	1.23867	0.00119673	0.00592248	-1.57124	DeadMtb_DEG
AC074389.1	2.91702	3.20417	0.00495992	0.0139499	1.81828	3.20417	0.0267549	0.0591634	1.09874	LiveMtb_DEG
AC076966.1	2.19964	1.84801	0.000311623	0.00197021	1.55489	1.84801	0.00130807	0.00626701	0.644743	LiveMtb_DEG
AC078785.2	2.52009	4.25029	0.00138095	0.00535262	1.92462	4.25029	0.00336387	0.012123	0.595467	LiveMtb_DEG
AC078795.3	0.868486	2.20135	0.2278	0.314171	2.11145	2.20135	0.00835762	0.0238349	-1.24296	DeadMtb_DEG
AC078845.1	2.6552	4.88148	0.00480508	0.0136078	0.92621	4.88148	0.161838	0.249075	1.72899	LiveMtb_DEG
AC078860.1	2.57284	1.67203	0.000729394	0.00342984	1.57621	1.67203	0.0061072	0.0188197	0.996626	LiveMtb_DEG
AC078883.2	1.32256	3.4633	0.0029297	0.00932978	-0.098169	3.4633	0.72686	0.804101	1.42073	LiveMtb_DEG
AC078889.1	-2.0636	4.41031	0.00323078	0.0100528	-1.00853	4.41031	0.0497149	0.0963432	-1.05507	LiveMtb_DEG
AC078906.1	4.20467	4.28361	3.22637166380044e-05	0.000616279	2.97814	4.28361	0.000152053	0.00173126	1.22652	LiveMtb_DEG
AC078925.1	1.06114	4.67423	0.0236319	0.0488366	1.94495	4.67423	0.00054307	0.0035745	-0.883801	DeadMtb_DEG
AC078925.2	0.676702	4.39025	0.0808277	0.13517	1.74541	4.39025	0.000541867	0.00357042	-1.06871	DeadMtb_DEG
AC078925.3	0.890807	4.03714	0.23494	0.322373	1.78978	4.03714	0.0216652	0.0499536	-0.898973	DeadMtb_DEG
AC078925.4	0.787636	4.23586	0.0199711	0.042448	1.62456	4.23586	0.000201085	0.00201823	-0.836927	DeadMtb_DEG
AC078983.1	2.31164	4.13462	0.00120854	0.00488522	1.39975	4.13462	0.00984572	0.0269499	0.911883	LiveMtb_DEG
AC079140.2	2.85195	2.68966	0.000265962	0.00178977	4.02889	2.68966	1.26606284088752e-05	0.000565372	-1.17694	DeadMtb_DEG
AC079142.1	1.26426	3.74323	0.019311	0.0413028	1.86772	3.74323	0.00148629	0.00684259	-0.603458	DeadMtb_DEG
AC079145.1	0.69317	1.49829	0.227546	0.313941	1.86264	1.49829	0.00501466	0.0162935	-1.16947	DeadMtb_DEG
AC079316.1	3.84446	7.42546	3.34772027630024e-05	0.000624573	3.28435	7.42546	4.56280009464332e-05	0.000958437	0.560106	LiveMtb_DEG
AC079316.2	3.52305	8.17107	8.11146199194026e-06	0.000391784	3.01965	8.17107	1.08984927448702e-05	0.000541136	0.503404	LiveMtb_DEG
AC079328.2	1.5353	3.52873	0.0415739	0.0778488	2.1691	3.52873	0.00543015	0.0172618	-0.633792	DeadMtb_DEG
AC079336.5	-2.07601	3.04444	0.00156056	0.00584411	-0.74836	3.04444	0.0875518	0.151375	-1.32765	LiveMtb_DEG
AC079380.1	0.722444	0.749659	0.0846637	0.14022	1.32736	0.749659	0.00418543	0.0142484	-0.604917	DeadMtb_DEG
AC079448.1	1.12387	0.786536	0.0030367	0.00958975	0.541539	0.786536	0.0502122	0.0971555	0.582333	LiveMtb_DEG
AC079467.1	1.82384	1.29758	0.0199765	0.0424569	0.342025	1.29758	0.553315	0.650932	1.48181	LiveMtb_DEG
AC079594.2	-2.36406	4.45707	9.21339691925723e-05	0.0010039	-0.820352	4.45707	0.0192536	0.0454712	-1.54371	LiveMtb_DEG
AC079601.2	-1.8393	7.72331	1.26872923055545e-05	0.000444335	-0.794722	7.72331	0.00139092	0.00654329	-1.04458	LiveMtb_DEG
AC079684.1	1.59	0.577732	0.0128639	0.0296036	0.448844	0.577732	0.335063	0.440508	1.14116	LiveMtb_DEG
AC079760.2	2.07114	0.789472	0.0111845	0.0265151	0.777769	0.789472	0.198412	0.294674	1.29337	LiveMtb_DEG
AC079822.1	1.77536	5.26166	0.0114191	0.0269226	1.24265	5.26166	0.032878	0.0697005	0.532713	LiveMtb_DEG
AC079866.1	2.79122	3.86346	6.3050442692771e-05	0.000838611	1.81706	3.86346	0.000489045	0.0033382	0.974161	LiveMtb_DEG
AC080013.6	-2.08093	1.93201	0.00803017	0.0203472	-2.65573	1.93201	0.00115869	0.00578898	0.574796	DeadMtb_DEG
AC080023.1	2.876	3.44045	0.0012171	0.00491224	1.45089	3.44045	0.0225853	0.0516068	1.42511	LiveMtb_DEG
AC080023.2	3.47819	2.42874	0.000141307	0.00125028	4.42844	2.42874	1.31692569814056e-05	0.000569752	-0.950252	DeadMtb_DEG
AC080079.1	-1.06938	2.14528	0.0955362	0.154592	-2.20984	2.14528	0.00276835	0.010499	1.14046	DeadMtb_DEG
AC080188.1	-0.158089	1.79676	0.698805	0.777715	-1.08406	1.79676	0.0167149	0.0406243	0.925975	DeadMtb_DEG
AC080188.2	-1.42212	1.6199	0.00110425	0.00459502	-0.467097	1.6199	0.096599	0.163676	-0.955025	LiveMtb_DEG
AC083822.1	2.10316	1.96831	0.0235525	0.0487059	0.891307	1.96831	0.217147	0.316647	1.21185	LiveMtb_DEG
AC083836.1	1.3506	0.567892	0.0100024	0.0242122	0.702251	0.567892	0.0832819	0.145301	0.64835	LiveMtb_DEG
AC083837.1	4.09802	6.67462	1.74891255053166e-06	0.000303386	3.19897	6.67462	4.55789493313233e-06	0.000408467	0.89905	LiveMtb_DEG
AC083849.2	2.19765	1.29931	1.01238747540852e-05	0.000414161	1.55336	1.29931	5.04396261315462e-05	0.000999899	0.644289	LiveMtb_DEG
AC083855.1	2.54923	4.04048	0.00042759	0.00239895	2.01343	4.04048	0.000914321	0.00494833	0.535802	LiveMtb_DEG
AC083875.1	1.83307	3.00271	0.071253	0.121898	2.36165	3.00271	0.0179402	0.0430185	-0.52858	DeadMtb_DEG
AC083964.2	0.390557	3.79331	0.317109	0.411447	1.07959	3.79331	0.0120043	0.0314119	-0.689028	DeadMtb_DEG
AC084125.1	-1.06607	4.7796	0.000435708	0.00242761	-0.378129	4.7796	0.0461012	0.0906251	-0.687945	LiveMtb_DEG
AC084357.3	1.31433	0.553258	0.0236056	0.0487907	0.696283	0.553258	0.133561	0.212813	0.618052	LiveMtb_DEG
AC084752.1	2.07505	1.58528	0.0108767	0.025908	0.830034	1.58528	0.171641	0.261556	1.24501	LiveMtb_DEG
AC084757.1	0.682418	4.24697	0.0926555	0.150866	1.19379	4.24697	0.00633813	0.0193332	-0.51137	DeadMtb_DEG
AC084855.1	-1.36819	3.35887	0.00824902	0.0207979	-0.815361	3.35887	0.046644	0.0914779	-0.552825	LiveMtb_DEG
AC084871.1	3.41999	5.60413	5.87999253227128e-05	0.000811016	2.40338	5.60413	0.000283548	0.0024244	1.01661	LiveMtb_DEG
AC084871.2	4.43769	5.07614	3.08592582298375e-05	0.000605283	3.57426	5.07614	6.24650703409231e-05	0.00110557	0.863429	LiveMtb_DEG
AC087071.1	2.11882	2.43269	0.0200328	0.0425661	1.43434	2.43269	0.0583708	0.109404	0.684487	LiveMtb_DEG
AC087072.2	1.89901	2.76148	0.00201277	0.00703274	0.44762	2.76148	0.255754	0.357305	1.45139	LiveMtb_DEG
AC087163.2	1.53231	4.27324	0.00266901	0.0086979	0.978399	4.27324	0.0146926	0.0366674	0.553912	LiveMtb_DEG
AC087273.2	-0.729673	3.32596	0.0835239	0.138663	-1.2818	3.32596	0.00517563	0.0166813	0.552128	DeadMtb_DEG
AC087286.1	2.32963	1.38676	0.000245242	0.00170596	0.45168	1.38676	0.19235	0.287329	1.87795	LiveMtb_DEG
AC087286.2	2.59477	3.66687	0.00109187	0.00455798	1.62804	3.66687	0.00760435	0.0221793	0.96673	LiveMtb_DEG
AC087286.4	2.20915	3.68873	0.00267373	0.00871014	1.09544	3.68873	0.0416688	0.0837833	1.11371	LiveMtb_DEG
AC087385.2	-2.06561	1.02619	0.00471195	0.0133966	-0.799662	1.02619	0.124801	0.201462	-1.26594	LiveMtb_DEG
AC087392.2	2.21215	5.20386	0.00312307	0.00979713	1.45652	5.20386	0.0145485	0.0363786	0.755624	LiveMtb_DEG
AC087393.1	-0.35214	0.686103	0.459638	0.554727	1.18717	0.686103	0.0206045	0.0480433	-1.53931	DeadMtb_DEG
AC087441.1	0.430973	0.415319	0.225308	0.311434	1.09708	0.415319	0.00644643	0.0195775	-0.666107	DeadMtb_DEG
AC087441.3	1.10511	1.80959	0.0449518	0.0830152	2.15242	1.80959	0.00102009	0.00532278	-1.04731	DeadMtb_DEG
AC087564.1	1.60492	0.574635	0.00748271	0.0192452	1.00644	0.574635	0.0359071	0.0746184	0.598487	LiveMtb_DEG
AC087623.1	3.02212	4.7391	0.000807368	0.00367775	1.84376	4.7391	0.00679324	0.0203449	1.17835	LiveMtb_DEG
AC087645.1	1.57861	0.561022	0.00537574	0.0148691	0.795756	0.561022	0.0620334	0.114945	0.782851	LiveMtb_DEG
AC087645.4	1.73524	1.18795	0.00012638	0.00117587	0.957909	1.18795	0.00241189	0.00955489	0.777334	LiveMtb_DEG
AC087683.3	3.23236	4.96991	2.48690301291162e-05	0.000554246	2.71846	4.96991	3.77640661411292e-05	0.000877966	0.513908	LiveMtb_DEG
AC087741.1	4.14411	3.93247	9.71801851862254e-05	0.00102588	0.919349	3.93247	0.0981201	0.165778	3.22476	LiveMtb_DEG
AC087749.1	2.34291	4.56587	7.75471851507593e-06	0.00038832	1.77768	4.56587	2.40789168960174e-05	0.000738161	0.565226	LiveMtb_DEG
AC087761.1	2.2626	2.21851	0.0131154	0.0300727	1.49349	2.21851	0.0457936	0.0902169	0.769113	LiveMtb_DEG
AC087821.2	1.5904	5.02245	0.000620502	0.00307152	0.593464	5.02245	0.047198	0.0922943	0.996939	LiveMtb_DEG
AC087854.2	2.0642	4.07128	0.00566418	0.0154841	1.37625	4.07128	0.0225052	0.051463	0.687954	LiveMtb_DEG
AC087893.3	3.84674	4.78226	1.02601059770389e-05	0.000415494	2.54242	4.78226	7.99412163666635e-05	0.00125152	1.30432	LiveMtb_DEG
AC087893.4	2.45884	1.43357	0.000424659	0.00239153	1.89979	1.43357	0.00103557	0.00537283	0.559046	LiveMtb_DEG
AC089985.2	3.27268	2.92322	0.00111901	0.00463529	0.943709	2.92322	0.137163	0.21761	2.32897	LiveMtb_DEG
AC089998.4	-0.616048	1.18706	0.210119	0.294051	-1.32413	1.18706	0.0122918	0.0319441	0.708086	DeadMtb_DEG
AC090142.1	2.57985	1.39793	0.00228516	0.00771166	0.799676	1.39793	0.155079	0.240326	1.78018	LiveMtb_DEG
AC090142.2	1.76219	0.960302	0.000204421	0.00153633	0.483577	0.960302	0.0731352	0.131163	1.27861	LiveMtb_DEG
AC090142.3	1.40114	0.761207	3.10202339089005e-07	0.000217276	-0.0145199	0.761207	0.845033	0.899132	1.41566	LiveMtb_DEG
AC090181.3	1.33158	5.52282	0.000372113	0.00220578	0.718362	5.52282	0.00669429	0.0201404	0.613214	LiveMtb_DEG
AC090197.1	0.596527	4.29173	0.176619	0.255513	1.12148	4.29173	0.0153921	0.0380266	-0.524951	DeadMtb_DEG
AC090246.1	-0.222016	1.28013	0.650283	0.733648	1.38704	1.28013	0.0122984	0.0319574	-1.60906	DeadMtb_DEG
AC090286.3	1.8548	3.91613	0.0228447	0.0474789	1.22858	3.91613	0.0693761	0.125752	0.626215	LiveMtb_DEG
AC090311.1	2.33499	1.95204	0.0173357	0.0378155	1.42741	1.95204	0.0730424	0.131048	0.907585	LiveMtb_DEG
AC090338.1	-2.35527	3.29487	0.00122911	0.00494248	-1.33697	3.29487	0.0135261	0.0343843	-1.0183	LiveMtb_DEG
AC090340.1	3.23528	2.16165	0.00582435	0.0158261	1.7609	2.16165	0.0503486	0.0973828	1.47438	LiveMtb_DEG
AC090376.1	1.72831	2.05841	0.00240347	0.00801869	1.17978	2.05841	0.00984316	0.026947	0.548538	LiveMtb_DEG
AC090425.1	1.11228	0.467734	0.0153884	0.0342596	0.427053	0.467734	0.217471	0.316953	0.685225	LiveMtb_DEG
AC090519.2	1.68324	3.88277	0.0451516	0.0832946	2.36838	3.88277	0.00622824	0.0191074	-0.685133	DeadMtb_DEG
AC090577.1	3.37448	2.51278	0.000950255	0.00412203	0.472935	2.51278	0.430732	0.535052	2.90154	LiveMtb_DEG
AC090617.5	2.20481	3.82278	0.000767848	0.00355415	1.55467	3.82278	0.00303234	0.0112195	0.65014	LiveMtb_DEG
AC090695.2	1.74124	5.57632	9.29742656324065e-05	0.00100833	1.13665	5.57632	0.000688728	0.00411299	0.604581	LiveMtb_DEG
AC090772.4	2.13129	2.30396	0.0119906	0.0279668	1.41437	2.30396	0.0418624	0.0840743	0.716924	LiveMtb_DEG
AC090802.1	3.08711	3.5362	0.00591719	0.0160361	2.08205	3.5362	0.0222223	0.0509775	1.00506	LiveMtb_DEG
AC090826.3	1.75297	8.44393	8.17173594411581e-06	0.000391784	1.07758	8.44393	0.000103861	0.00142446	0.675384	LiveMtb_DEG
AC090907.3	2.22463	4.46346	0.00227461	0.00768109	1.71795	4.46346	0.00504412	0.0163627	0.506688	LiveMtb_DEG
AC090948.3	2.54524	4.4201	9.13223868489246e-05	0.000999656	1.77755	4.4201	0.000447152	0.00315305	0.767693	LiveMtb_DEG
AC090948.4	1.31096	6.81515	0.000518988	0.00273016	0.788894	6.81515	0.00502583	0.0163239	0.522067	LiveMtb_DEG
AC090971.2	-2.10158	5.40504	3.85820087735883e-05	0.000670253	-1.29994	5.40504	0.000426374	0.00308367	-0.801642	LiveMtb_DEG
AC090987.1	2.46396	1.50379	7.64012412140647e-05	0.000917985	0.298344	1.50379	0.31754	0.422738	2.16562	LiveMtb_DEG
AC090994.1	1.77465	1.31605	0.0115266	0.0271106	0.916338	1.31605	0.0928195	0.158538	0.858313	LiveMtb_DEG
AC091100.1	0.448085	3.32032	0.249604	0.338796	1.04369	3.32032	0.0130952	0.0335635	-0.595603	DeadMtb_DEG
AC091132.2	2.95706	3.58405	0.00179306	0.00647231	2.026	3.58405	0.00749946	0.0219551	0.931061	LiveMtb_DEG
AC091132.5	1.52481	2.43192	0.00941058	0.0230471	0.909803	2.43192	0.0510979	0.098468	0.615004	LiveMtb_DEG
AC091151.1	1.62793	3.32651	0.000519158	0.0027305	0.792738	3.32651	0.0141824	0.0356308	0.83519	LiveMtb_DEG
AC091151.2	2.1359	1.4338	0.00143051	0.00548731	1.02201	1.4338	0.0313656	0.0670737	1.11389	LiveMtb_DEG
AC091167.7	2.93874	3.22135	0.00386012	0.0114975	1.94535	3.22135	0.0169309	0.0410551	0.993392	LiveMtb_DEG
AC091230.2	3.7892	2.37755	4.40538961088962e-06	0.000355619	2.37126	2.37755	5.12188167032638e-05	0.00100548	1.41794	LiveMtb_DEG
AC091390.4	1.31325	2.7002	0.111239	0.174768	2.18698	2.7002	0.0111352	0.0296544	-0.873726	DeadMtb_DEG
AC091564.1	1.61842	1.80629	0.0129351	0.0297371	0.947501	1.80629	0.0682216	0.124102	0.670921	LiveMtb_DEG
AC091646.1	0.584122	5.60503	0.15709	0.232166	1.25207	5.60503	0.00636761	0.0193952	-0.667947	DeadMtb_DEG
AC091804.1	3.11527	2.41316	0.00166315	0.00611285	2.54631	2.41316	0.00276492	0.0104904	0.568961	LiveMtb_DEG
AC091948.1	-0.584925	2.66006	0.425215	0.520282	-1.83079	2.66006	0.0202145	0.0472764	1.24586	DeadMtb_DEG
AC091959.2	2.85599	3.02048	0.000200812	0.00152125	2.2553	3.02048	0.000441721	0.0031358	0.60069	LiveMtb_DEG
AC092017.1	-2.73187	2.09497	1.62597531323803e-06	0.000297809	-2.02198	2.09497	6.15220397822546e-06	0.000456908	-0.709891	LiveMtb_DEG
AC092042.1	1.88784	2.38363	0.00149661	0.00566283	1.36579	2.38363	0.004835	0.0158345	0.522055	LiveMtb_DEG
AC092066.1	0.430973	0.908873	0.259736	0.350005	1.10471	0.908873	0.00929399	0.0258247	-0.673734	DeadMtb_DEG
AC092068.2	2.14263	4.93853	0.0039776	0.0117755	1.46306	4.93853	0.0151082	0.0374715	0.679574	LiveMtb_DEG
AC092068.3	1.87133	5.41458	0.000334857	0.00205958	1.21233	5.41458	0.00230234	0.00923855	0.658999	LiveMtb_DEG
AC092099.1	1.34442	0.498717	0.00352431	0.0107104	0.277556	0.498717	0.360214	0.467157	1.06686	LiveMtb_DEG
AC092117.2	1.80691	5.28451	5.53322964644095e-05	0.000788196	1.04242	5.28451	0.000906219	0.00492368	0.764491	LiveMtb_DEG
AC092120.3	2.22105	5.9288	0.00017418	0.00139966	1.51679	5.9288	0.000936588	0.00502538	0.704264	LiveMtb_DEG
AC092134.1	-1.43845	3.98905	0.0232514	0.0481715	-0.570468	3.98905	0.243776	0.344519	-0.867982	LiveMtb_DEG
AC092135.2	2.69237	3.98512	0.000505599	0.00268201	2.06491	3.98512	0.00127685	0.00616928	0.62746	LiveMtb_DEG
AC092140.2	-1.18709	2.21738	0.00191762	0.00678481	-0.578517	2.21738	0.0356041	0.0741426	-0.608573	LiveMtb_DEG
AC092171.1	1.88846	4.8464	0.000141564	0.00125194	1.1443	4.8464	0.0015676	0.00710223	0.744158	LiveMtb_DEG
AC092171.4	2.71736	2.12374	0.000296048	0.00190852	2.07019	2.12374	0.000798944	0.00453064	0.647176	LiveMtb_DEG
AC092275.1	-1.69583	3.56506	0.0112038	0.026552	-1.16079	3.56506	0.0352895	0.0736509	-0.535046	LiveMtb_DEG
AC092296.2	1.45337	3.1206	0.00773216	0.0197432	1.97742	3.1206	0.00075523	0.00436003	-0.524054	DeadMtb_DEG
AC092301.1	2.1636	6.02751	0.000493814	0.00263928	1.53238	6.02751	0.00197748	0.00830732	0.631221	LiveMtb_DEG
AC092327.2	2.94052	1.87963	0.00625968	0.0167368	0.779942	1.87963	0.296503	0.400316	2.16057	LiveMtb_DEG
AC092353.1	2.57023	3.61188	0.0150501	0.0336433	1.26654	3.61188	0.123473	0.199701	1.30368	LiveMtb_DEG
AC092353.2	3.27688	4.64556	0.00316135	0.00988868	2.03414	4.64556	0.0190934	0.0451727	1.24273	LiveMtb_DEG
AC092368.1	1.04155	0.814797	0.147074	0.219541	1.73876	0.814797	0.0182137	0.0435482	-0.697216	DeadMtb_DEG
AC092375.2	2.96555	4.37277	0.0107075	0.0255979	1.74502	4.37277	0.0587739	0.109993	1.22053	LiveMtb_DEG
AC092418.2	1.44632	1.27497	1.57349447913798e-06	0.000297705	2.155	1.27497	4.05910473476881e-08	0.000118751	-0.708675	DeadMtb_DEG
AC092418.3	1.5631	4.56792	0.00763343	0.0195506	1.00486	4.56792	0.0331331	0.0701055	0.558246	LiveMtb_DEG
AC092431.2	2.29972	4.38001	0.000700938	0.00333438	1.62662	4.38001	0.00274412	0.0104327	0.673099	LiveMtb_DEG
AC092535.1	1.51227	1.90466	0.0307746	0.0606483	2.11676	1.90466	0.00376675	0.0131685	-0.604496	DeadMtb_DEG
AC092608.2	3.15906	2.17602	0.00181843	0.00653058	2.29008	2.17602	0.00570425	0.0178773	0.868987	LiveMtb_DEG
AC092611.1	1.82926	5.08896	6.99499329482445e-06	0.000379949	1.12171	5.08896	9.11055077092964e-05	0.00132764	0.707556	LiveMtb_DEG
AC092656.1	1.64205	1.44307	0.0112964	0.0267118	0.440525	1.44307	0.345536	0.451825	1.20152	LiveMtb_DEG
AC092661.1	0.0466853	1.55206	0.845229	0.901582	1.02899	1.55206	0.00139876	0.00656736	-0.982308	DeadMtb_DEG
AC092692.1	1.33198	5.14565	0.000338385	0.00207153	0.687401	5.14565	0.00775067	0.0225169	0.64458	LiveMtb_DEG
AC092718.6	0.706127	1.43731	0.25482	0.344566	1.74483	1.43731	0.0105	0.0283239	-1.03871	DeadMtb_DEG
AC092723.5	-1.3281	5.19536	0.00125049	0.00500281	-0.488979	5.19536	0.0731049	0.131129	-0.839123	LiveMtb_DEG
AC092747.2	1.47242	2.97487	0.0127879	0.0294663	0.940321	2.97487	0.0505128	0.0976324	0.532098	LiveMtb_DEG
AC092756.1	1.58373	4.90871	0.00122496	0.00493127	0.646116	4.90871	0.0514081	0.0989547	0.937614	LiveMtb_DEG
AC092800.1	0.653404	3.02602	0.0458151	0.0842645	1.40308	3.02602	0.000584	0.0037196	-0.749681	DeadMtb_DEG
AC092810.3	0.440043	0.512087	0.331039	0.426028	1.27928	0.512087	0.010947	0.0292758	-0.839234	DeadMtb_DEG
AC092811.1	-1.36764	2.57195	0.0108564	0.0258681	-0.627731	2.57195	0.123662	0.199963	-0.739913	LiveMtb_DEG
AC092839.2	0.0967769	1.22748	0.831037	0.891125	1.14459	1.22748	0.0211401	0.0489686	-1.04781	DeadMtb_DEG
AC092868.3	3.74053	7.68383	6.61983023848064e-05	0.000855904	2.61389	7.68383	0.00032876	0.00265317	1.12664	LiveMtb_DEG
AC092881.1	1.1928	6.97665	0.00205218	0.00713291	0.67922	6.97665	0.0198212	0.0465314	0.513582	LiveMtb_DEG
AC092881.2	1.8698	5.79484	0.0145941	0.0328193	1.36861	5.79484	0.0339501	0.071432	0.501193	LiveMtb_DEG
AC092902.6	1.14872	2.14116	0.0980091	0.157754	2.25616	2.14116	0.00383406	0.0133469	-1.10744	DeadMtb_DEG
AC092939.1	2.96619	3.87574	0.00907828	0.0224036	1.82634	3.87574	0.0444928	0.0881405	1.13985	LiveMtb_DEG
AC092953.2	-1.14137	3.98887	0.0107448	0.0256701	-0.37054	3.98887	0.255728	0.357282	-0.770826	LiveMtb_DEG
AC092960.3	1.492	0.592736	0.00165387	0.00608989	0.017179	0.592736	0.951969	0.979747	1.47483	LiveMtb_DEG
AC092999.1	1.62015	6.51389	0.000773591	0.00357077	1.02539	6.51389	0.0054308	0.0172618	0.594755	LiveMtb_DEG
AC093012.2	2.33755	2.58516	0.00518164	0.0144394	1.61643	2.58516	0.0178587	0.0428586	0.721125	LiveMtb_DEG
AC093156.1	3.02299	2.56633	0.000313365	0.00197682	1.43029	2.56633	0.0111349	0.0296544	1.5927	LiveMtb_DEG
AC093166.2	1.25479	1.84683	0.0794769	0.133294	1.79497	1.84683	0.0131114	0.0335997	-0.540184	DeadMtb_DEG
AC093227.3	-2.16872	2.81986	0.000535055	0.00278503	-1.6686	2.81986	0.00132243	0.00631663	-0.500122	LiveMtb_DEG
AC093249.2	1.30926	2.57539	0.0121825	0.0283393	0.450559	2.57539	0.242096	0.343126	0.858698	LiveMtb_DEG
AC093249.5	-0.00559654	0.748227	0.987707	1	1.53104	0.748227	0.00158811	0.00716277	-1.53663	DeadMtb_DEG
AC093270.2	3.22868	5.25111	0.00115674	0.00473817	2.20502	5.25111	0.00519039	0.0167169	1.02366	LiveMtb_DEG
AC093277.1	1.62634	0.788731	0.00333491	0.0102881	-0.0843626	0.788731	0.811141	0.873294	1.7107	LiveMtb_DEG
AC093414.1	3.26807	4.39087	0.000628427	0.00310148	2.64361	4.39087	0.00114932	0.00575808	0.624463	LiveMtb_DEG
AC093418.1	2.97528	3.22224	0.00100971	0.00430439	2.24059	3.22224	0.00271419	0.0103557	0.734686	LiveMtb_DEG
AC093484.1	1.19076	3.63943	0.00252891	0.0083423	0.59592	3.63943	0.0387897	0.0792307	0.594841	LiveMtb_DEG
AC093503.2	2.2673	5.18515	0.00310007	0.00974617	3.07593	5.18515	0.000259299	0.0023107	-0.808626	DeadMtb_DEG
AC093503.3	2.01509	1.5638	0.0128903	0.0296474	1.22828	1.5638	0.0596181	0.111297	0.786805	LiveMtb_DEG
AC093510.1	1.58394	3.06193	0.0063905	0.0170008	1.07399	3.06193	0.0231509	0.0526392	0.509949	LiveMtb_DEG
AC093520.2	1.71626	5.35042	0.00686233	0.0179633	-0.0359937	5.35042	0.932789	0.965716	1.75226	LiveMtb_DEG
AC093523.2	0.720305	2.3405	0.354045	0.449559	2.6122	2.3405	0.00466709	0.0154149	-1.8919	DeadMtb_DEG
AC093525.1	1.77544	1.26246	0.00565184	0.0154586	0.7912	1.26246	0.0935923	0.159571	0.984237	LiveMtb_DEG
AC093525.7	1.3642	4.74392	0.00389538	0.0115796	0.61366	4.74392	0.0735307	0.131728	0.750535	LiveMtb_DEG
AC093525.8	2.18576	7.6676	3.35995872401377e-05	0.000624961	1.5367	7.6676	0.000165882	0.00182037	0.649066	LiveMtb_DEG
AC093567.1	2.1149	7.48522	0.000194688	0.0014959	1.4435	7.48522	0.00104138	0.00539174	0.671399	LiveMtb_DEG
AC093620.1	3.18879	3.98962	2.10548885435535e-05	0.000520888	2.22026	3.98962	0.000112924	0.00148392	0.968526	LiveMtb_DEG
AC093627.22	2.786	4.98196	0.00128662	0.00509481	2.16217	4.98196	0.00288341	0.0108306	0.623828	LiveMtb_DEG
AC093627.3	2.75439	5.37975	0.000111555	0.00110588	1.7088	5.37975	0.00110366	0.00560482	1.04559	LiveMtb_DEG
AC093627.4	1.79039	6.03185	0.000156576	0.00132463	0.853784	6.03185	0.0062904	0.0192241	0.936604	LiveMtb_DEG
AC093627.6	3.62337	3.79461	0.000464777	0.00253554	2.2012	3.79461	0.00435353	0.0146561	1.42218	LiveMtb_DEG
AC093627.7	2.15731	6.91206	0.00200312	0.00700423	0.928933	6.91206	0.0572282	0.107666	1.22838	LiveMtb_DEG
AC093664.1	0.718691	1.10794	0.201874	0.285044	1.54044	1.10794	0.0113192	0.0300375	-0.821745	DeadMtb_DEG
AC093675.1	2.16173	2.83827	0.0155765	0.0346185	0.512406	2.83827	0.432344	0.536712	1.64932	LiveMtb_DEG
AC093677.1	-1.63641	1.80238	0.00944316	0.0231143	-2.19609	1.80238	0.00104691	0.00540639	0.559679	DeadMtb_DEG
AC093802.1	1.34145	1.24084	0.0217298	0.0455369	0.265377	1.24084	0.540116	0.638882	1.07608	LiveMtb_DEG
AC093827.1	2.20321	1.96085	0.0108512	0.0258592	1.64697	1.96085	0.0241473	0.0544177	0.556237	LiveMtb_DEG
AC093835.1	2.4576	1.77171	0.00869121	0.0216467	1.58448	1.77171	0.0362603	0.0752138	0.87312	LiveMtb_DEG
AC093838.2	2.09802	5.07015	0.000439302	0.0024401	1.40794	5.07015	0.00240949	0.00954956	0.69008	LiveMtb_DEG
AC093840.1	-0.0175246	1.05932	0.925524	0.961885	1.20571	1.05932	0.000115494	0.00149768	-1.22324	DeadMtb_DEG
AC093895.2	1.31425	5.37245	0.00776921	0.0198182	0.63392	5.37245	0.0892663	0.153779	0.680327	LiveMtb_DEG
AC095032.1	-0.951117	1.57446	0.0741635	0.126001	1.27742	1.57446	0.0157806	0.0388057	-2.22854	DeadMtb_DEG
AC095057.4	1.1695	0.660189	0.000139387	0.00123998	0.00671933	0.660189	0.964195	0.988074	1.16278	LiveMtb_DEG
AC096533.1	2.43086	4.3351	0.000283601	0.00186188	1.78699	4.3351	0.000950314	0.00507087	0.643869	LiveMtb_DEG
AC096537.1	2.14502	6.93744	0.000222296	0.00161191	0.354993	6.93744	0.25163	0.352677	1.79003	LiveMtb_DEG
AC096540.1	-0.743829	3.5496	0.157827	0.233065	-1.4073	3.5496	0.0118428	0.0311043	0.66347	DeadMtb_DEG
AC096586.1	-2.36345	2.99219	0.000856862	0.00383399	-3.01922	2.99219	8.97310460122152e-05	0.00131706	0.655773	DeadMtb_DEG
AC096636.1	2.43514	4.69653	0.000644227	0.00315486	1.85995	4.69653	0.0016446	0.00733777	0.575192	LiveMtb_DEG
AC096667.1	1.87535	8.06233	3.09640551489165e-05	0.000605652	1.3581	8.06233	0.000126493	0.00157601	0.517253	LiveMtb_DEG
AC096708.3	1.34329	0.630161	0.00742551	0.019128	0.802507	0.630161	0.0428075	0.085487	0.540783	LiveMtb_DEG
AC096713.1	1.71503	0.771315	0.015	0.0335532	1.09686	0.771315	0.0566812	0.106853	0.618165	LiveMtb_DEG
AC096741.1	4.18297	2.87997	2.00169327561977e-07	0.000214395	3.63187	2.87997	2.47734786413558e-07	0.000187784	0.551096	LiveMtb_DEG
AC096757.1	1.1501	0.63436	0.00436627	0.0126399	0.259981	0.63436	0.337279	0.442905	0.890119	LiveMtb_DEG
AC097381.3	1.02864	1.26571	0.0771693	0.130117	2.35833	1.26571	0.0010091	0.00528246	-1.32969	DeadMtb_DEG
AC097493.1	2.04859	1.41962	0.000455951	0.0024985	1.33413	1.41962	0.00294156	0.0109797	0.714457	LiveMtb_DEG
AC097500.1	1.81166	3.71128	0.00686974	0.0179751	1.09139	3.71128	0.0391866	0.0798787	0.720276	LiveMtb_DEG
AC097518.2	2.72392	2.24285	1.18045717024604e-05	0.000434182	1.94638	2.24285	5.44231200673681e-05	0.0010368	0.777535	LiveMtb_DEG
AC097637.3	-2.32297	1.30248	0.0177626	0.0385626	-1.79037	1.30248	0.0329501	0.0698083	-0.532597	LiveMtb_DEG
AC097724.1	1.96073	3.48589	0.000394256	0.00228405	2.50577	3.48589	3.84279686835113e-05	0.000884062	-0.545034	DeadMtb_DEG
AC098476.1	2.24081	3.40075	0.00106124	0.00446548	1.73842	3.40075	0.00241012	0.00955034	0.502388	LiveMtb_DEG
AC098588.1	1.34195	0.38642	0.000488033	0.0026188	0.000617809	0.38642	0.997643	1	1.34133	LiveMtb_DEG
AC098679.2	2.59058	4.53985	0.00127971	0.00507563	1.59115	4.53985	0.00963483	0.0265114	0.999425	LiveMtb_DEG
AC098679.5	2.28486	3.41814	0.00560928	0.015369	1.35694	3.41814	0.0355807	0.0741067	0.927918	LiveMtb_DEG
AC098827.1	0.529448	1.12257	0.206243	0.28957	1.33019	1.12257	0.00543789	0.017275	-0.800742	DeadMtb_DEG
AC098859.1	2.06116	2.7939	0.00338408	0.0103954	1.34986	2.7939	0.0159301	0.0391172	0.711308	LiveMtb_DEG
AC098869.1	2.17857	1.5018	0.00564181	0.015439	1.57085	1.5018	0.0159543	0.0391634	0.607723	LiveMtb_DEG
AC098869.2	3.47773	3.1037	1.44916512703018e-05	0.000461803	2.68467	3.1037	3.95429074159687e-05	0.000891185	0.793066	LiveMtb_DEG
AC098935.1	1.50177	2.53248	0.000882596	0.00392093	0.775772	2.53248	0.0161079	0.0394707	0.726003	LiveMtb_DEG
AC098935.2	2.42666	1.90486	0.00492004	0.0138616	0.117653	1.90486	0.835428	0.892037	2.30901	LiveMtb_DEG
AC099066.2	1.75668	2.25709	0.000199346	0.00151523	3.1094	2.25709	1.91037871640432e-06	0.000321275	-1.35272	DeadMtb_DEG
AC099328.1	2.74176	7.17316	2.66657250343401e-06	0.000324762	1.80937	7.17316	2.20368178212986e-05	0.000709306	0.932394	LiveMtb_DEG
AC099509.2	1.77808	0.745544	0.00204064	0.00710215	0.712674	0.745544	0.0731005	0.131129	1.06541	LiveMtb_DEG
AC099517.1	1.43322	3.21771	0.00623698	0.0166958	0.642476	3.21771	0.0972271	0.164516	0.790743	LiveMtb_DEG
AC099521.2	1.78274	1.08622	0.00651988	0.0172737	1.20482	1.08622	0.0238625	0.0538837	0.577924	LiveMtb_DEG
AC099521.3	2.37841	2.71167	0.000120579	0.00114736	1.36934	2.71167	0.001826	0.00787166	1.00907	LiveMtb_DEG
AC099535.1	1.9355	1.5015	0.00446803	0.0128612	1.09904	1.5015	0.0357569	0.0743834	0.836454	LiveMtb_DEG
AC099537.1	0.432888	0.743063	0.254793	0.344556	1.46249	0.743063	0.00203995	0.00850099	-1.0296	DeadMtb_DEG
AC099548.2	0.977112	2.02005	0.178351	0.257503	1.786	2.02005	0.017804	0.0427672	-0.808886	DeadMtb_DEG
AC099568.2	-1.20933	5.58675	0.000187447	0.00146332	-0.593255	5.58675	0.00627483	0.0191953	-0.616075	LiveMtb_DEG
AC099681.2	0.427285	0.543911	0.30381	0.397393	1.64947	0.543911	0.00179568	0.00777901	-1.22219	DeadMtb_DEG
AC099681.3	1.85763	0.837043	0.00138804	0.00537029	1.09124	0.837043	0.0127094	0.0327628	0.766389	LiveMtb_DEG
AC099689.1	2.57648	4.86477	1.92343132269269e-05	0.000508477	1.93251	4.86477	6.32496271876719e-05	0.00111084	0.643971	LiveMtb_DEG
AC099754.1	3.62627	8.90267	1.05262745600778e-06	0.000279018	2.52897	8.90267	6.07405024456936e-06	0.000454859	1.0973	LiveMtb_DEG
AC099778.2	0.747622	2.62257	0.0735062	0.125118	1.56093	2.62257	0.00159349	0.00717988	-0.813303	DeadMtb_DEG
AC099791.1	1.18952	2.22482	0.180724	0.260335	2.38936	2.22482	0.0119281	0.0312669	-1.19984	DeadMtb_DEG
AC100788.1	2.90051	6.32233	0.000275788	0.00182956	2.32413	6.32233	0.000548684	0.00359238	0.576373	LiveMtb_DEG
AC100788.2	2.18525	7.30918	9.52936477452934e-06	0.000405579	1.54893	7.30918	4.66797249707769e-05	0.000969101	0.63632	LiveMtb_DEG
AC100800.1	4.24042	7.34642	4.48483247306353e-05	0.000717095	3.05475	7.34642	0.000186854	0.00192962	1.18567	LiveMtb_DEG
AC100801.2	1.40507	2.05498	0.085459	0.141291	2.0604	2.05498	0.0130664	0.0335064	-0.655331	DeadMtb_DEG
AC100802.1	3.00088	3.27196	0.00402221	0.0118783	1.20258	3.27196	0.105162	0.175215	1.7983	LiveMtb_DEG
AC100803.2	1.18762	3.95648	0.0189562	0.0406984	0.462238	3.95648	0.231431	0.331975	0.725384	LiveMtb_DEG
AC100803.4	2.74108	6.99349	1.01803444632236e-05	0.000414591	1.93693	6.99349	5.08076894359437e-05	0.0010019	0.804152	LiveMtb_DEG
AC100810.3	1.23222	6.17966	0.0034218	0.01048	0.483587	6.17966	0.102535	0.171862	0.748628	LiveMtb_DEG
AC100827.2	3.59367	3.98388	3.66753905024531e-06	0.000342829	2.47367	3.98388	2.25208125001059e-05	0.000717101	1.12	LiveMtb_DEG
AC100832.1	3.74626	3.78044	0.00287655	0.0091973	2.79854	3.78044	0.00741353	0.0217546	0.947718	LiveMtb_DEG
AC100832.3	3.65395	1.51365	3.83808762643248e-10	1.38485877736937e-05	1.33715	1.51365	2.50051960456864e-07	0.000187784	2.3168	LiveMtb_DEG
AC100839.1	1.81021	4.48341	4.47029279641161e-05	0.000716244	1.30949	4.48341	0.000181335	0.00190599	0.500713	LiveMtb_DEG
AC102945.1	2.50502	4.26979	1.06332003692801e-05	0.000421714	1.83172	4.26979	4.21163151127221e-05	0.000920437	0.673307	LiveMtb_DEG
AC103591.2	0.447928	0.514199	0.185815	0.266329	1.26808	0.514199	0.00215669	0.00881688	-0.820147	DeadMtb_DEG
AC103591.4	1.79833	2.71014	0.00842732	0.0211442	0.650329	2.71014	0.190108	0.284626	1.148	LiveMtb_DEG
AC103691.1	2.58441	5.4827	1.15825090731938e-06	0.000284299	1.68967	5.4827	1.04454768629246e-05	0.000534252	0.894742	LiveMtb_DEG
AC103718.1	1.33303	7.23773	2.84735766789651e-05	0.000584737	0.386284	7.23773	0.0196754	0.0462706	0.946743	LiveMtb_DEG
AC103726.1	3.64933	2.35045	3.09856241113787e-05	0.000605652	2.10645	2.35045	0.000535454	0.00354175	1.54287	LiveMtb_DEG
AC103740.1	1.74166	7.63429	1.68562194115557e-05	0.000483219	1.01975	7.63429	0.000280267	0.00240995	0.72191	LiveMtb_DEG
AC103810.4	2.18666	1.85295	0.00167763	0.00615314	1.56425	1.85295	0.00568132	0.0178286	0.622406	LiveMtb_DEG
AC103874.1	-1.36953	0.667814	0.0239527	0.0493977	-0.557203	0.667814	0.235908	0.336791	-0.812324	LiveMtb_DEG
AC103993.1	3.9367	2.73036	0.000551152	0.00283933	0.815207	2.73036	0.217932	0.317431	3.1215	LiveMtb_DEG
AC104027.1	1.61811	0.444373	0.00105746	0.00445271	0	0.444373	1	1	1.61811	LiveMtb_DEG
AC104058.1	3.12661	3.98381	1.29842931687668e-06	0.000291836	2.46959	3.98381	3.12429123331632e-06	0.000367359	0.65702	LiveMtb_DEG
AC104113.1	-1.88071	2.666	0.00706615	0.0183989	-1.3177	2.666	0.0219274	0.0504485	-0.563018	LiveMtb_DEG
AC104115.1	0.523098	3.55266	0.168111	0.245519	1.14193	3.55266	0.00676096	0.0202902	-0.618829	DeadMtb_DEG
AC104117.2	-1.72955	5.29556	0.000160774	0.00134097	-1.12104	5.29556	0.00118633	0.00588385	-0.608512	LiveMtb_DEG
AC104123.1	2.36297	1.87493	0.00514357	0.0143612	1.26837	1.87493	0.0485793	0.0945691	1.0946	LiveMtb_DEG
AC104164.1	2.73641	3.50271	0.00207917	0.00719276	2.20661	3.50271	0.00368509	0.0129646	0.529806	LiveMtb_DEG
AC104164.2	2.98848	2.56917	0.00242308	0.00806769	2.12599	2.56917	0.00810474	0.0232831	0.862489	LiveMtb_DEG
AC104232.1	-1.87368	4.18687	0.0114543	0.0269809	-0.864381	4.18687	0.125656	0.202551	-1.0093	LiveMtb_DEG
AC104237.3	1.19856	0.490166	0.00355877	0.0107897	0.278612	0.490166	0.307432	0.412109	0.919946	LiveMtb_DEG
AC104335.2	2.38842	5.69365	7.75249489737618e-05	0.00092563	1.74404	5.69365	0.000289352	0.00245189	0.644376	LiveMtb_DEG
AC104365.3	2.49563	3.95371	0.000578546	0.00293148	1.53415	3.95371	0.00493041	0.0160718	0.961481	LiveMtb_DEG
AC104459.1	1.15747	1.3857	0.0228783	0.0475297	1.85139	1.3857	0.00117794	0.00585203	-0.69392	DeadMtb_DEG
AC104563.1	-1.63149	4.25461	0.00278065	0.00896057	-1.11157	4.25461	0.0112565	0.0299069	-0.519918	LiveMtb_DEG
AC104581.1	-0.0189194	0.496227	0.919915	0.957682	1.0074	0.496227	0.000374699	0.0028485	-1.02632	DeadMtb_DEG
AC104651.1	3.04256	4.96949	2.07237389236471e-05	0.000518982	1.36641	4.96949	0.00168168	0.00744347	1.67615	LiveMtb_DEG
AC104651.2	3.06885	3.95385	0.00146957	0.00559515	2.04136	3.95385	0.0073156	0.0215444	1.02749	LiveMtb_DEG
AC104653.2	-0.660782	3.10124	0.0994515	0.159571	-1.95009	3.10124	0.000364328	0.00280157	1.28931	DeadMtb_DEG
AC104667.1	1.99531	2.63929	0.0133732	0.0305593	0.99068	2.63929	0.113109	0.185932	1.00463	LiveMtb_DEG
AC104667.2	2.01649	2.21417	0.0217739	0.0456152	1.3168	2.21417	0.0700157	0.126702	0.699691	LiveMtb_DEG
AC104741.1	2.45417	0.840344	0.00164318	0.0060619	1.35801	0.840344	0.0189587	0.0449157	1.09616	LiveMtb_DEG
AC104758.1	0.297156	3.56352	0.535346	0.626349	1.63033	3.56352	0.00480612	0.0157635	-1.33318	DeadMtb_DEG
AC104819.1	2.80011	1.49368	0.000105005	0.00107028	1.88282	1.49368	0.000643541	0.00394969	0.917291	LiveMtb_DEG
AC104823.1	-4.51583	2.50442	0.000239056	0.00167781	-2.16948	2.50442	0.00842194	0.023946	-2.34635	LiveMtb_DEG
AC104843.1	-0.800997	0.767327	0.0512133	0.0923789	-1.45497	0.767327	0.00189568	0.00807429	0.653973	DeadMtb_DEG
AC104964.5	1.70162	2.61249	0.0134162	0.0306459	2.25635	2.61249	0.00173285	0.00759995	-0.554735	DeadMtb_DEG
AC104984.5	2.59158	1.27759	0.0015637	0.00585101	1.11814	1.27759	0.0489268	0.0951475	1.47344	LiveMtb_DEG
AC105001.1	2.00435	6.38494	0.000137377	0.00123151	1.47257	6.38494	0.000480436	0.00329815	0.531773	LiveMtb_DEG
AC105020.2	2.39632	3.27854	0.000896926	0.00396604	3.41075	3.27854	4.59234025846262e-05	0.000962817	-1.01444	DeadMtb_DEG
AC105020.5	1.58694	2.95244	0.0119852	0.0279594	0.968331	2.95244	0.056352	0.106366	0.618611	LiveMtb_DEG
AC105036.2	2.4722	2.5125	0.00343166	0.010504	1.09484	2.5125	0.071725	0.129115	1.37737	LiveMtb_DEG
AC105052.2	2.30996	3.29815	0.00555368	0.0152549	1.60823	3.29815	0.0183819	0.0438546	0.701726	LiveMtb_DEG
AC105074.1	2.68812	5.10238	0.00296701	0.00942191	1.84503	5.10238	0.0114929	0.030419	0.843088	LiveMtb_DEG
AC105105.1	3.0928	2.26819	0.00048474	0.00260739	1.51225	2.26819	0.0132271	0.0338282	1.58055	LiveMtb_DEG
AC105114.1	0.678011	5.61324	0.133287	0.202494	1.28697	5.61324	0.00829359	0.0237029	-0.608956	DeadMtb_DEG
AC105114.2	1.10021	6.65671	0.000498819	0.0026558	1.75732	6.65671	1.08328137681515e-05	0.000541136	-0.657117	DeadMtb_DEG
AC105129.2	1.20632	0.439396	0.00445587	0.0128344	0.283953	0.439396	0.320725	0.425898	0.922365	LiveMtb_DEG
AC105206.1	1.48928	6.661	0.00116914	0.00477422	0.888199	6.661	0.0103081	0.0279021	0.601077	LiveMtb_DEG
AC105206.3	1.81726	5.36442	0.000676934	0.00326103	0.990139	5.36442	0.0102686	0.0278287	0.827125	LiveMtb_DEG
AC105219.4	-1.4424	4.06681	7.71768080909348e-05	0.000923001	-0.603164	4.06681	0.00708636	0.0210341	-0.839235	LiveMtb_DEG
AC105339.3	1.30933	5.30154	0.000338277	0.00207146	0.776257	5.30154	0.0037808	0.0132061	0.533069	LiveMtb_DEG
AC105345.2	1.86708	3.44489	0.00137894	0.00534825	1.21482	3.44489	0.00773393	0.0224809	0.652266	LiveMtb_DEG
AC105416.1	2.8995	1.7879	9.39770583581295e-07	0.000269117	2.06637	1.7879	4.67064278928222e-06	0.000411039	0.833122	LiveMtb_DEG
AC105429.1	2.97308	8.52962	2.09427984620569e-06	0.000316184	1.86449	8.52962	2.47016957641177e-05	0.000745727	1.1086	LiveMtb_DEG
AC105429.2	3.25795	5.28048	4.7649585477736e-06	0.000355619	2.04904	5.28048	5.33931185958998e-05	0.00102614	1.20891	LiveMtb_DEG
AC105910.1	2.68531	4.31421	5.42477912007161e-06	0.000360996	2.14093	4.31421	1.20562532445822e-05	0.000551834	0.544382	LiveMtb_DEG
AC105917.1	2.47948	0.740353	0.000326579	0.00202921	1.27491	0.740353	0.00767518	0.0223516	1.20457	LiveMtb_DEG
AC105935.2	1.14235	1.95351	0.0218969	0.0458313	0.0175796	1.95351	0.961542	0.986139	1.12477	LiveMtb_DEG
AC105940.2	0.145741	7.31585	0.662935	0.745358	1.27961	7.31585	0.00264019	0.0101712	-1.13387	DeadMtb_DEG
AC105942.1	-2.67321	3.29565	0.0038452	0.0114654	-1.17707	3.29565	0.0779906	0.137991	-1.49614	LiveMtb_DEG
AC106786.1	-1.05826	4.35776	0.0242016	0.0498077	-0.476178	4.35776	0.195515	0.291199	-0.582078	LiveMtb_DEG
AC106800.1	1.7776	3.24305	0.0676431	0.116579	2.4622	3.24305	0.0119952	0.0313971	-0.684596	DeadMtb_DEG
AC106800.3	0.928	0.987232	0.190644	0.272051	1.89317	0.987232	0.0124999	0.0323319	-0.965169	DeadMtb_DEG
AC106865.1	2.50805	4.87962	0.00515809	0.0143873	1.38754	4.87962	0.0436603	0.086868	1.12051	LiveMtb_DEG
AC106886.3	0.457091	1.50644	0.22149	0.307081	1.37737	1.50644	0.00249731	0.00978054	-0.920275	DeadMtb_DEG
AC107031.1	2.21958	2.73272	0.00148812	0.00564193	0.577648	2.73272	0.192663	0.287675	1.64193	LiveMtb_DEG
AC107067.3	1.82567	3.08496	0.00870162	0.0216622	1.27779	3.08496	0.0262315	0.0582703	0.547875	LiveMtb_DEG
AC107219.1	1.9837	1.63	0.00100004	0.00428241	0.735496	1.63	0.0632896	0.116845	1.2482	LiveMtb_DEG
AC107398.1	1.98003	2.93567	2.7585298346487e-06	0.000326374	1.4162	2.93567	1.31105448377847e-05	0.000569369	0.563834	LiveMtb_DEG
AC107464.2	2.64416	2.97126	0.00878437	0.0218227	2.05177	2.97126	0.0170378	0.0412451	0.59239	LiveMtb_DEG
AC107884.2	0.999012	1.87725	0.126942	0.194543	1.69609	1.87725	0.0128851	0.0331278	-0.697077	DeadMtb_DEG
AC107982.3	1.86488	2.58323	0.0171415	0.037448	0.504407	2.58323	0.383039	0.489121	1.36048	LiveMtb_DEG
AC108058.1	1.32006	5.44671	0.0021265	0.00731791	0.689927	5.44671	0.0290723	0.0631235	0.630134	LiveMtb_DEG
AC108066.2	0.999771	1.62364	0.111801	0.17546	1.87951	1.62364	0.00618995	0.0190163	-0.879741	DeadMtb_DEG
AC108073.1	0.481553	0.67149	0.136922	0.20699	1.01584	0.67149	0.00513272	0.0165785	-0.534284	DeadMtb_DEG
AC108206.2	0.664894	5.68438	0.0462354	0.0848644	1.32467	5.68438	0.000933758	0.00501723	-0.659774	DeadMtb_DEG
AC108463.3	1.47108	6.31304	0.00131533	0.00516824	0.937144	6.31304	0.00824949	0.0236058	0.533933	LiveMtb_DEG
AC108693.1	1.86067	4.00377	0.000345034	0.00209906	1.34033	4.00377	0.00128748	0.0062014	0.52034	LiveMtb_DEG
AC108727.2	1.11872	0.666932	0.00630005	0.0168185	0.109829	0.666932	0.689671	0.771594	1.00889	LiveMtb_DEG
AC109460.3	1.58923	8.02064	0.000467721	0.00254506	0.693036	8.02064	0.0214227	0.0494716	0.896193	LiveMtb_DEG
AC109460.4	2.81089	5.25575	5.9730734935689e-05	0.000815724	2.01244	5.25575	0.000255708	0.0022928	0.798454	LiveMtb_DEG
AC109597.1	1.9423	3.97867	0.000887465	0.0039353	1.17394	3.97867	0.00770328	0.0224109	0.768367	LiveMtb_DEG
AC109635.4	3.67001	1.91612	0.000112401	0.00110808	0.489031	1.91612	0.300808	0.405202	3.18098	LiveMtb_DEG
AC109635.6	2.40221	1.73509	0.00641992	0.0170591	0.462553	1.73509	0.442412	0.546457	1.93965	LiveMtb_DEG
AC109811.1	3.36283	2.52366	1.60672131687883e-05	0.000474925	2.80284	2.52366	2.60355252783464e-05	0.000755349	0.559983	LiveMtb_DEG
AC109811.2	1.97749	1.8433	0.00241546	0.00805172	2.55601	1.8433	0.000264772	0.00234316	-0.57852	DeadMtb_DEG
AC109925.2	2.7358	2.51147	0.00316184	0.00988868	1.76809	2.51147	0.0159856	0.0392242	0.967713	LiveMtb_DEG
AC110602.1	0.752645	1.1482	0.138334	0.208721	1.42909	1.1482	0.00891579	0.025022	-0.676448	DeadMtb_DEG
AC110611.2	1.74608	3.685	0.0197299	0.0420145	0.490949	3.685	0.38005	0.486181	1.25513	LiveMtb_DEG
AC110619.1	1.49954	5.07754	0.00159284	0.00592993	0.916465	5.07754	0.0118022	0.0310203	0.583077	LiveMtb_DEG
AC110749.1	-2.43449	1.75256	0.000129406	0.00118961	-1.23296	1.75256	0.00394231	0.0136354	-1.20153	LiveMtb_DEG
AC110760.2	5.34498	4.59225	3.70758411681048e-05	0.000657133	4.36621	4.59225	6.8115890406162e-05	0.00114529	0.978771	LiveMtb_DEG
AC110769.1	1.59733	6.1986	0.000330157	0.00204195	0.987916	6.1986	0.00294206	0.0109801	0.60941	LiveMtb_DEG
AC110769.2	1.19406	8.11369	0.00319085	0.00995977	0.660315	8.11369	0.0310604	0.0665923	0.533744	LiveMtb_DEG
AC110795.1	2.74324	5.18217	5.45618944197175e-05	0.000784344	2.17942	5.18217	0.000119602	0.00152598	0.563827	LiveMtb_DEG
AC110801.1	2.73859	3.30126	0.00199089	0.00697159	2.1522	3.30126	0.00406059	0.0139376	0.586387	LiveMtb_DEG
AC112173.1	3.07186	2.05275	0.0119765	0.0279487	1.60432	2.05275	0.0919534	0.157386	1.46754	LiveMtb_DEG
AC112206.3	1.40025	0.382362	0.000348967	0.00211443	0.269632	0.382362	0.217614	0.317097	1.13062	LiveMtb_DEG
AC112218.2	0.920825	1.60476	0.0299485	0.0593118	1.45305	1.60476	0.00186612	0.00799115	-0.532224	DeadMtb_DEG
AC112225.1	1.82821	1.51404	0.000308019	0.00195496	1.27821	1.51404	0.00137986	0.00650483	0.549996	LiveMtb_DEG
AC112496.1	2.67891	4.48866	0.000733024	0.00344208	2.08553	4.48866	0.00166518	0.00739263	0.593377	LiveMtb_DEG
AC112719.2	3.50392	3.15382	4.20405819645026e-05	0.000695192	2.99612	3.15382	5.6861841388825e-05	0.00105866	0.507802	LiveMtb_DEG
AC112721.1	2.11284	5.70398	0.000378396	0.00223129	1.36729	5.70398	0.00258238	0.0100115	0.745545	LiveMtb_DEG
AC113143.1	3.10681	2.18024	1.33995188097703e-05	0.000452274	2.40443	2.18024	3.5995413270386e-05	0.00085854	0.702378	LiveMtb_DEG
AC113155.1	2.9159	4.92817	0.000224995	0.00162333	2.38148	4.92817	0.000399885	0.00296398	0.534421	LiveMtb_DEG
AC113361.1	1.49425	8.59906	0.00132934	0.00520965	0.961152	8.59906	0.00793547	0.0229245	0.533096	LiveMtb_DEG
AC113398.1	-2.01026	1.437	0.00580824	0.0157918	-0.429138	1.437	0.387868	0.494071	-1.58113	LiveMtb_DEG
AC113404.3	-1.21092	2.52566	0.0760775	0.128711	-1.78526	2.52566	0.0106475	0.0286425	0.57434	DeadMtb_DEG
AC113418.1	1.5761	6.63836	0.00398779	0.0117989	0.772163	6.63836	0.0564261	0.106484	0.803939	LiveMtb_DEG
AC114291.2	-1.81827	1.71484	0.00409615	0.0120425	-0.191315	1.71484	0.642744	0.731039	-1.62695	LiveMtb_DEG
AC114341.2	1.57769	2.56711	0.0175564	0.038207	0.788215	2.56711	0.130159	0.20835	0.789474	LiveMtb_DEG
AC114401.1	2.40104	1.98236	0.000736933	0.00345504	1.79909	1.98236	0.00208148	0.00860177	0.601954	LiveMtb_DEG
AC114755.2	2.0899	0.683748	8.38593797961666e-05	0.000962708	0.280676	0.683748	0.277523	0.380514	1.80922	LiveMtb_DEG
AC114760.1	1.3528	1.03931	0.0190283	0.0408338	0.2299	1.03931	0.586191	0.680357	1.1229	LiveMtb_DEG
AC114798.1	0.396647	1.13366	0.19388	0.275808	1.00068	1.13366	0.00452855	0.0150751	-0.604029	DeadMtb_DEG
AC114801.2	1.44412	3.40531	0.0421331	0.0787285	2.04924	3.40531	0.00540864	0.0172246	-0.605128	DeadMtb_DEG
AC114802.1	0.536717	1.83139	0.121304	0.18744	1.86593	1.83139	0.000205191	0.00203679	-1.32921	DeadMtb_DEG
AC114810.1	0.325873	3.15911	0.343321	0.438612	1.12573	3.15911	0.00531557	0.0170047	-0.799859	DeadMtb_DEG
AC114977.1	1.1623	0.511699	0.02043	0.0432664	0.261165	0.511699	0.482106	0.584149	0.901136	LiveMtb_DEG
AC115099.1	2.47139	1.75004	0.000363848	0.00217645	1.20637	1.75004	0.0107462	0.0288608	1.26502	LiveMtb_DEG
AC115115.1	2.44992	1.83039	0.00161561	0.00599567	1.58793	1.83039	0.0090154	0.0252401	0.861984	LiveMtb_DEG
AC115621.1	2.9708	7.22315	1.58219336537821e-05	0.000474925	2.37786	7.22315	3.37541985336917e-05	0.000836472	0.592944	LiveMtb_DEG
AC116025.2	2.48008	3.98777	0.000644175	0.00315486	1.6937	3.98777	0.00308404	0.0113712	0.786379	LiveMtb_DEG
AC116096.1	2.17496	3.08588	0.000282119	0.0018562	2.68173	3.08588	3.41876657450865e-05	0.000839258	-0.506769	DeadMtb_DEG
AC116351.1	-1.07654	4.82129	0.000753307	0.00350598	-0.343114	4.82129	0.0875713	0.151401	-0.733431	LiveMtb_DEG
AC116353.6	1.85496	2.91852	0.0112278	0.0265985	1.23707	2.91852	0.0390216	0.0796322	0.617884	LiveMtb_DEG
AC116552.1	2.05201	3.58191	0.0125959	0.0291113	1.45596	3.58191	0.0338298	0.0712536	0.596044	LiveMtb_DEG
AC116563.1	1.62228	0.719974	5.20197432380019e-06	0.000360996	-0.0400052	0.719974	0.7552	0.827592	1.66229	LiveMtb_DEG
AC116914.2	-0.41232	1.90468	0.362882	0.45847	-1.28263	1.90468	0.0110871	0.0295607	0.870308	DeadMtb_DEG
AC117488.1	2.27372	5.39446	7.12232873973554e-05	0.000885554	1.4608	5.39446	0.000593713	0.00376094	0.812923	LiveMtb_DEG
AC117490.2	2.41496	2.65597	0.00218812	0.00746661	1.68207	2.65597	0.00822364	0.0235646	0.732884	LiveMtb_DEG
AC117503.2	1.38169	3.83524	0.00199383	0.00697776	0.645979	3.83524	0.0426836	0.0853105	0.735711	LiveMtb_DEG
AC117503.3	1.61802	5.03827	0.00085122	0.00381537	0.700056	5.03827	0.0329933	0.0698692	0.917964	LiveMtb_DEG
AC117503.5	1.37724	5.00383	0.00684879	0.0179396	0.857806	5.00383	0.0344408	0.0722916	0.519438	LiveMtb_DEG
AC118344.4	2.55301	8.19162	6.0015818880099e-05	0.000817166	1.6827	8.19162	0.000432546	0.00310365	0.870318	LiveMtb_DEG
AC118758.2	0.547692	1.04444	0.342161	0.437331	1.63995	1.04444	0.0106929	0.0287477	-1.09225	DeadMtb_DEG
AC119044.1	1.01325	2.41272	0.173274	0.251674	2.08391	2.41272	0.00971397	0.0266803	-1.07067	DeadMtb_DEG
AC119673.2	0.990671	3.14881	0.108876	0.171715	2.40771	3.14881	0.00143932	0.00669143	-1.41704	DeadMtb_DEG
AC120053.1	-0.565156	5.22802	0.0976968	0.157391	-1.16148	5.22802	0.00297952	0.0110792	0.596323	DeadMtb_DEG
AC120057.4	2.09884	2.12697	0.00101343	0.00431517	1.48149	2.12697	0.00387514	0.0134575	0.617354	LiveMtb_DEG
AC120114.3	1.6022	8.25692	2.45801786221954e-05	0.000551636	0.876397	8.25692	0.000604403	0.00379838	0.725806	LiveMtb_DEG
AC120114.4	-2.72448	1.92225	0.000184132	0.00144636	-1.47849	1.92225	0.00364241	0.0128546	-1.24598	LiveMtb_DEG
AC120193.1	2.93267	2.42668	0.0107689	0.0257055	1.04229	2.42668	0.217544	0.31703	1.89038	LiveMtb_DEG
AC120498.9	1.41045	5.68096	0.00476873	0.0135215	0.659126	5.68096	0.0735346	0.131729	0.751322	LiveMtb_DEG
AC121251.1	3.61674	5.69497	0.00298893	0.00947936	2.93903	5.69497	0.00499715	0.0162491	0.677714	LiveMtb_DEG
AC121761.1	1.33596	5.79033	0.000212859	0.00157352	0.714132	5.79033	0.0044526	0.0148927	0.62183	LiveMtb_DEG
AC123512.1	2.23554	2.01324	0.00193605	0.00682858	0.996815	2.01324	0.0496803	0.0963122	1.23872	LiveMtb_DEG
AC123567.2	3.16791	3.88999	8.04656158044639e-07	0.000267995	2.08285	3.88999	7.03948014295831e-06	0.000478493	1.08507	LiveMtb_DEG
AC123595.1	4.62932	4.2141	0.000203341	0.00153236	2.36298	4.2141	0.00546078	0.0173279	2.26635	LiveMtb_DEG
AC123595.3	4.7738	4.39242	0.000243036	0.00169552	2.26048	4.39242	0.009154	0.025531	2.51332	LiveMtb_DEG
AC123777.1	2.27271	1.6243	0.0163405	0.0360082	1.3406	1.6243	0.0783074	0.138422	0.932113	LiveMtb_DEG
AC123788.1	1.61686	0.975859	0.000471317	0.0025573	1.09341	0.975859	0.00245897	0.0096787	0.523446	LiveMtb_DEG
AC124066.1	1.63128	1.26229	0.00728618	0.0188327	1.08692	1.26229	0.0276953	0.0608181	0.54436	LiveMtb_DEG
AC124319.1	3.45355	5.56721	0.00164284	0.0060619	2.74166	5.56721	0.00320735	0.0117074	0.711885	LiveMtb_DEG
AC124319.3	3.21389	8.14608	8.52999485778822e-05	0.000968605	2.30334	8.14608	0.000356631	0.00276793	0.910555	LiveMtb_DEG
AC124856.1	0.670008	3.05362	0.173801	0.252293	1.22856	3.05362	0.0166497	0.0405095	-0.558549	DeadMtb_DEG
AC124891.1	0.787219	1.33003	0.134749	0.204243	1.39914	1.33003	0.0116275	0.0306685	-0.611921	DeadMtb_DEG
AC125437.3	2.51303	6.40905	0.000213337	0.00157544	1.91464	6.40905	0.000584177	0.0037196	0.59839	LiveMtb_DEG
AC125807.2	-1.00758	6.00409	0.0146873	0.0329892	-0.280742	6.00409	0.35405	0.460986	-0.726841	LiveMtb_DEG
AC126120.1	2.62732	1.42217	7.4291769853382e-05	0.000905034	0.275854	1.42217	0.380082	0.486181	2.35147	LiveMtb_DEG
AC126121.3	0.72555	0.844172	0.0892755	0.146323	1.44421	0.844172	0.00299108	0.011109	-0.718656	DeadMtb_DEG
AC126323.1	4.29361	4.5029	3.13840348885452e-06	0.000327679	2.32388	4.5029	9.74945892693335e-05	0.00137248	1.96973	LiveMtb_DEG
AC126323.6	3.51823	3.81942	0.00414329	0.0121501	1.49663	3.81942	0.0901898	0.155015	2.02161	LiveMtb_DEG
AC126323.7	1.76857	1.2827	0.00467598	0.0133174	0.424539	1.2827	0.316013	0.421156	1.34403	LiveMtb_DEG
AC126389.1	1.72366	3.43878	0.00195963	0.00688953	1.11438	3.43878	0.0107351	0.0288422	0.609285	LiveMtb_DEG
AC126564.1	1.55983	0.72535	0.00429167	0.0124689	0.457244	0.72535	0.221665	0.321571	1.10259	LiveMtb_DEG
AC127024.2	3.02765	7.61307	4.2141868221323e-06	0.000355619	2.51872	7.61307	6.99044915272661e-06	0.000476804	0.508928	LiveMtb_DEG
AC127035.1	2.28134	5.34435	0.000167298	0.00137124	1.77379	5.34435	0.000407871	0.00299318	0.507547	LiveMtb_DEG
AC127496.5	1.91604	3.11883	0.0412268	0.0772911	2.43926	3.11883	0.00905992	0.0253254	-0.523222	DeadMtb_DEG
AC127502.1	-2.54606	6.99698	1.26203619788467e-06	0.000291836	-1.82538	6.99698	5.9867004864154e-06	0.000454762	-0.720681	LiveMtb_DEG
AC127502.3	-2.72207	1.59394	3.12696976505739e-05	0.000606599	-1.44755	1.59394	0.000888674	0.00485688	-1.27452	LiveMtb_DEG
AC127522.1	2.4743	3.02619	0.0201401	0.0427544	1.85863	3.02619	0.040557	0.0820462	0.615669	LiveMtb_DEG
AC129510.1	2.62984	6.59451	1.97358055370323e-05	0.000511939	1.87824	6.59451	8.97580689890737e-05	0.00131706	0.751601	LiveMtb_DEG
AC129510.2	3.86234	3.50206	1.23203588769982e-07	0.000182123	3.0373	3.50206	3.10585837700017e-07	0.000207529	0.825038	LiveMtb_DEG
AC130352.1	3.05213	2.44561	0.00182902	0.00656077	2.51551	2.44561	0.00289406	0.0108594	0.536621	LiveMtb_DEG
AC130371.1	2.54129	3.63014	0.000979002	0.0042128	1.89904	3.63014	0.00275261	0.0104514	0.642254	LiveMtb_DEG
AC130448.1	1.56951	5.54936	0.00502063	0.0140867	0.949368	5.54936	0.0304759	0.0655752	0.620141	LiveMtb_DEG
AC130462.2	1.89509	1.74622	0.00626949	0.0167555	1.09659	1.74622	0.0425537	0.0851233	0.798508	LiveMtb_DEG
AC130466.1	1.67624	1.51532	0.00789025	0.0200688	0.709196	1.51532	0.128711	0.206507	0.967042	LiveMtb_DEG
AC131009.2	0.747216	4.23491	0.0292341	0.0581844	1.68429	4.23491	0.000204831	0.00203601	-0.937079	DeadMtb_DEG
AC131011.2	3.85432	2.49204	4.55736716096951e-05	0.000723793	2.61446	2.49204	0.000278831	0.00240192	1.23986	LiveMtb_DEG
AC131280.1	2.01082	2.96109	0.0100854	0.024382	1.1163	2.96109	0.0683032	0.124226	0.894524	LiveMtb_DEG
AC131944.1	4.01575	3.05651	0.000780126	0.00359175	3.3607	3.05651	0.00116027	0.00579364	0.655048	LiveMtb_DEG
AC132807.2	-1.08223	4.31542	0.0242301	0.0498574	-0.289914	4.31542	0.423386	0.528367	-0.792311	LiveMtb_DEG
AC133065.2	1.1867	0.730256	0.00345423	0.0105597	0.257511	0.730256	0.335985	0.441527	0.929192	LiveMtb_DEG
AC133552.3	2.63427	4.63055	0.000166262	0.00136682	2.00288	4.63055	0.000466032	0.0032331	0.631387	LiveMtb_DEG
AC133644.1	2.74174	5.22378	0.00249118	0.00823894	2.15331	5.22378	0.00502763	0.0163283	0.588424	LiveMtb_DEG
AC133644.2	3.19733	6.59187	0.00047353	0.00256622	2.69574	6.59187	0.000680693	0.00408715	0.501587	LiveMtb_DEG
AC133965.1	3.65027	4.1349	8.18314942574997e-05	0.000951852	2.88904	4.1349	0.000182102	0.00190868	0.761235	LiveMtb_DEG
AC134312.1	2.82213	5.56505	4.00420502057312e-05	0.000680225	2.29172	5.56505	7.64276834579e-05	0.00121697	0.530405	LiveMtb_DEG
AC134312.3	2.08871	3.25268	0.00130823	0.00514759	1.55104	3.25268	0.00372353	0.0130579	0.537671	LiveMtb_DEG
AC134312.4	2.48532	2.31838	0.00563275	0.0154199	1.75212	2.31838	0.0176096	0.0423848	0.733208	LiveMtb_DEG
AC134312.6	1.80128	0.80976	0.00291059	0.00927573	0.240502	0.80976	0.533274	0.632635	1.56078	LiveMtb_DEG
AC134775.1	1.68649	3.49273	0.0021845	0.00745777	0.781675	3.49273	0.0467033	0.0915693	0.904817	LiveMtb_DEG
AC135050.3	1.63402	3.45955	0.0101492	0.024506	0.583451	3.45955	0.210534	0.309051	1.05057	LiveMtb_DEG
AC135166.1	2.57167	1.51674	0.0148675	0.0333178	1.17912	1.51674	0.146597	0.22944	1.39255	LiveMtb_DEG
AC135586.1	1.63576	4.23983	0.00411132	0.0120743	0.890834	4.23983	0.0394683	0.080325	0.744924	LiveMtb_DEG
AC135782.3	1.4956	7.7638	8.01747253669935e-05	0.000941411	0.882713	7.7638	0.00110223	0.00560071	0.612887	LiveMtb_DEG
AC135983.3	-1.30025	7.1184	0.00138141	0.00535384	-0.611304	7.1184	0.0328265	0.0696191	-0.688944	LiveMtb_DEG
AC135983.4	-3.40096	4.59921	7.34560814584802e-05	0.000901511	-2.60972	4.59921	0.000200132	0.00201136	-0.79124	LiveMtb_DEG
AC136352.8	2.73373	3.2442	0.000100222	0.0010415	2.22088	3.2442	0.000187576	0.0019343	0.512851	LiveMtb_DEG
AC136475.6	1.57251	0.900393	0.00555938	0.0152635	-0.343605	0.900393	0.373528	0.479664	1.91611	LiveMtb_DEG
AC136601.1	3.44563	3.68457	0.00151134	0.00570359	2.62256	3.68457	0.00372605	0.0130629	0.823071	LiveMtb_DEG
AC136601.2	1.35202	3.59094	0.00568257	0.015525	0.778607	3.59094	0.0403482	0.0816971	0.573417	LiveMtb_DEG
AC136616.1	1.34329	0.48318	0.0107619	0.0256921	0.715074	0.48318	0.0812415	0.142446	0.628217	LiveMtb_DEG
AC137561.1	3.0896	3.50559	0.0015964	0.0059389	2.5123	3.50559	0.00273547	0.0104093	0.5773	LiveMtb_DEG
AC137590.2	1.66768	1.44954	0.0154917	0.0344617	1.09117	1.44954	0.0537238	0.102445	0.576508	LiveMtb_DEG
AC137630.3	-1.34891	6.68181	0.000428614	0.00240367	-0.832021	6.68181	0.00374436	0.0131105	-0.516885	LiveMtb_DEG
AC137834.1	0.88045	0.646309	0.000297827	0.00191313	1.5674	0.646309	2.85905241142949e-06	0.000360119	-0.686946	DeadMtb_DEG
AC137894.1	1.5784	3.77429	2.01076239204272e-05	0.000513159	0.9864	3.77429	0.000217922	0.00209362	0.591997	LiveMtb_DEG
AC137932.1	1.78561	8.42389	4.05262013246175e-05	0.0006852	1.19528	8.42389	0.000271499	0.00236567	0.590323	LiveMtb_DEG
AC137932.2	2.51531	6.68008	2.98789638071014e-05	0.0005988	1.93565	6.68008	8.19335464061842e-05	0.00126707	0.579662	LiveMtb_DEG
AC138028.1	2.173	6.29452	6.72606314857223e-05	0.000861827	1.60706	6.29452	0.000232887	0.00217133	0.565941	LiveMtb_DEG
AC138035.1	1.46317	5.75076	0.000123262	0.00116112	0.88121	5.75076	0.00143611	0.00668717	0.581963	LiveMtb_DEG
AC138207.1	1.4776	4.45953	0.0115533	0.0271671	-0.154841	4.45953	0.706273	0.786195	1.63244	LiveMtb_DEG
AC138207.4	2.05324	6.92107	6.43569825064086e-05	0.000845949	1.26909	6.92107	0.000685131	0.00410033	0.784147	LiveMtb_DEG
AC138207.5	1.87129	2.41114	0.00968191	0.0235979	1.31649	2.41114	0.0280864	0.0614749	0.554798	LiveMtb_DEG
AC138207.7	2.04316	5.13102	0.00299631	0.00949776	1.42725	5.13102	0.0106638	0.02868	0.615914	LiveMtb_DEG
AC138207.9	3.69282	3.96048	2.55690785332097e-05	0.00056016	2.32659	3.96048	0.000259094	0.00231022	1.36623	LiveMtb_DEG
AC138430.2	1.14537	0.343954	0.00309223	0.00972321	0.268475	0.343954	0.292139	0.39583	0.876899	LiveMtb_DEG
AC138466.4	0	0.394519	1	1	1.31506	0.394519	2.31320882163027e-07	0.000187784	-1.31506	DeadMtb_DEG
AC138627.1	1.27754	2.74882	0.0390159	0.0738445	2.01604	2.74882	0.00274002	0.0104233	-0.738504	DeadMtb_DEG
AC138811.2	-0.616242	0.936879	0.22121	0.306765	-1.82138	0.936879	0.00276984	0.0105024	1.20514	DeadMtb_DEG
AC138866.1	-1.38074	3.68763	0.00328492	0.0101776	-0.670304	3.68763	0.051442	0.0989989	-0.710434	LiveMtb_DEG
AC138894.3	2.67029	1.86451	0.000590404	0.00297506	1.81894	1.86451	0.00289238	0.0108553	0.851353	LiveMtb_DEG
AC138932.6	2.50535	4.06425	0.00308951	0.00971719	1.91733	4.06425	0.0070105	0.0208569	0.588023	LiveMtb_DEG
AC139019.1	2.19552	8.17582	3.2567636381913e-06	0.000329161	1.04196	8.17582	0.000236809	0.00219654	1.15356	LiveMtb_DEG
AC139530.3	1.01876	5.60689	0.0212338	0.0446763	0.444245	5.60689	0.195641	0.29135	0.574518	LiveMtb_DEG
AC139712.1	1.87687	3.53847	0.000845507	0.0037992	-0.247759	3.53847	0.448424	0.552219	2.12463	LiveMtb_DEG
AC139887.5	1.74564	5.43352	0.00020561	0.00154206	0.786589	5.43352	0.0102531	0.0278012	0.959055	LiveMtb_DEG
AC140479.2	1.17218	1.95195	0.0379583	0.0721845	1.68089	1.95195	0.00442198	0.0148201	-0.508708	DeadMtb_DEG
AC141424.1	-2.32045	5.14293	4.97283687599551e-06	0.000356012	-1.70222	5.14293	1.96186382294852e-05	0.000667527	-0.618227	LiveMtb_DEG
AC141586.4	2.10561	5.25092	0.00113756	0.00468132	1.49429	5.25092	0.00417842	0.0142339	0.611316	LiveMtb_DEG
AC141586.5	2.53259	5.55879	2.4373597681015e-05	0.000549312	1.84443	5.55879	9.67573461105288e-05	0.00136695	0.688154	LiveMtb_DEG
AC145124.1	1.71957	4.44174	0.000371769	0.0022053	1.18135	4.44174	0.00181439	0.00783845	0.538221	LiveMtb_DEG
AC145207.9	1.06683	5.71402	0.0118202	0.0276677	0.53356	5.71402	0.103152	0.172687	0.533274	LiveMtb_DEG
AC145285.1	1.11526	4.61476	0.00664738	0.0175432	0.47809	4.61476	0.113822	0.186856	0.637172	LiveMtb_DEG
AC145676.1	3.82414	8.68598	5.41571289205521e-06	0.000360996	2.63345	8.68598	3.27892414993375e-05	0.000831414	1.19068	LiveMtb_DEG
AC146507.1	2.53124	3.14466	0.00176775	0.00640208	3.11186	3.14466	0.000256384	0.0022955	-0.580625	DeadMtb_DEG
AC147067.1	-1.23888	3.27206	0.0202046	0.0428635	-0.475246	3.27206	0.243858	0.344622	-0.763634	LiveMtb_DEG
AC187653.1	2.79884	1.85105	0.000730852	0.00343457	1.32261	1.85105	0.0207424	0.0482732	1.47623	LiveMtb_DEG
AC231657.1	-2.32935	2.93222	0.000104686	0.00106804	-1.69302	2.93222	0.000396744	0.00295153	-0.636326	LiveMtb_DEG
AC233289.1	0.358415	1.7518	0.557282	0.646718	1.96049	1.7518	0.00652087	0.0197474	-1.60208	DeadMtb_DEG
AC233699.1	2.01771	0.878046	0.00346739	0.0105825	0.483118	0.878046	0.292032	0.395731	1.53459	LiveMtb_DEG
AC233976.2	1.79205	1.04331	5.74237331843007e-08	0.000158449	0.789898	1.04331	8.7925046355143e-06	0.000509502	1.00215	LiveMtb_DEG
AC233981.2	1.28502	1.07088	0.016748	0.0367601	-0.115566	1.07088	0.765094	0.835638	1.40058	LiveMtb_DEG
AC233992.2	1.96542	4.14083	0.00117964	0.00480403	1.26744	4.14083	0.00707885	0.021017	0.69798	LiveMtb_DEG
AC234917.1	1.64568	1.36542	0.0197325	0.0420177	0.827754	1.36542	0.136797	0.217173	0.817926	LiveMtb_DEG
AC236668.1	0.537788	1.6277	0.151791	0.225342	1.95968	1.6277	0.000271814	0.0023667	-1.42189	DeadMtb_DEG
AC239600.1	1.40096	1.33637	0.0309787	0.0609806	2.07594	1.33637	0.00278671	0.0105491	-0.674977	DeadMtb_DEG
AC239799.1	-3.20745	1.51813	0.00194272	0.00684524	-2.39412	1.51813	0.00520686	0.0167535	-0.813336	LiveMtb_DEG
AC239809.3	0.930762	2.91971	0.0356085	0.0684948	1.62485	2.91971	0.00134514	0.0063938	-0.69409	DeadMtb_DEG
AC239860.3	1.09386	0.987635	0.0151835	0.033885	-0.717075	0.987635	0.0525559	0.10075	1.81094	LiveMtb_DEG
AC241584.1	-0.897348	2.93685	0.233095	0.320279	-2.16709	2.93685	0.00918301	0.0255842	1.26974	DeadMtb_DEG
AC241952.2	1.08174	9.30233	0.000469613	0.0025501	0.467089	9.30233	0.0224012	0.0512922	0.614653	LiveMtb_DEG
AC242988.2	2.05815	2.13424	0.00354899	0.0107675	1.42845	2.13424	0.0127233	0.0327893	0.629703	LiveMtb_DEG
AC243725.1	-1.18553	0.444982	0.0218669	0.0457765	-0.542187	0.444982	0.179745	0.271885	-0.64334	LiveMtb_DEG
AC243773.2	1.7655	1.76809	0.00458059	0.0131083	1.09643	1.76809	0.0255282	0.056971	0.669066	LiveMtb_DEG
AC243829.1	2.51789	6.9166	0.000186853	0.00146129	1.02331	6.9166	0.0154577	0.0381754	1.49458	LiveMtb_DEG
AC243829.4	4.09105	9.12438	1.5977496196038e-05	0.000474925	2.84882	9.12438	8.65573738271837e-05	0.00130201	1.24224	LiveMtb_DEG
AC243960.1	0.430973	0.447857	0.32537	0.420127	1.20554	0.447857	0.0123707	0.0320844	-0.774567	DeadMtb_DEG
AC244131.1	1.62468	3.07192	0.0195984	0.041783	0.813057	3.07192	0.137973	0.21857	0.81162	LiveMtb_DEG
AC244197.2	1.55444	4.85999	4.70886732106487e-05	0.000733932	1.03184	4.85999	0.000329727	0.00265598	0.5226	LiveMtb_DEG
AC244502.1	-1.13669	5.84025	0.0127272	0.0293573	-0.30192	5.84025	0.36158	0.468474	-0.834766	LiveMtb_DEG
AC244502.2	1.13997	0.641701	0.00265109	0.00865201	0.269222	0.641701	0.276407	0.379272	0.870743	LiveMtb_DEG
AC244502.3	-1.50176	3.32309	0.000344649	0.00209707	-0.340943	3.32309	0.153212	0.237916	-1.16081	LiveMtb_DEG
AC244517.11	-1.04765	5.58314	0.000539502	0.0027993	-0.517218	5.58314	0.0137037	0.0347329	-0.530429	LiveMtb_DEG
AC244517.4	-1.94041	3.33801	0.000396437	0.0022926	-0.809838	3.33801	0.0230526	0.052442	-1.13057	LiveMtb_DEG
AC244517.7	-1.7552	1.70342	0.00722723	0.0187068	-1.05044	1.70342	0.0416923	0.0838166	-0.704758	LiveMtb_DEG
AC245060.5	-2.97503	3.05416	7.99618906721338e-06	0.000389364	-4.11954	3.05416	3.64367223201747e-07	0.000229154	1.14452	DeadMtb_DEG
AC245100.5	-1.72266	1.30435	0.0190948	0.0409472	-0.925114	1.30435	0.113442	0.186359	-0.797545	LiveMtb_DEG
AC245128.1	2.91689	2.94742	0.000525923	0.00275325	2.19698	2.94742	0.0014728	0.00679994	0.71991	LiveMtb_DEG
AC245517.1	0.876637	1.10221	0.124484	0.191475	1.46866	1.10221	0.0132259	0.0338282	-0.592021	DeadMtb_DEG
AC245884.8	1.85146	6.98571	0.000600105	0.00300485	1.34435	6.98571	0.00205492	0.00854182	0.50711	LiveMtb_DEG
AC254562.1	1.85476	4.20985	0.00285683	0.00915046	1.17241	4.20985	0.016251	0.039723	0.682353	LiveMtb_DEG
ACHE	3.02701	4.19042	0.00304776	0.00961354	2.05514	4.19042	0.0123751	0.0320937	0.971869	LiveMtb_DEG
ACKR2	-1.75645	7.25121	5.39164073551128e-05	0.000780869	-1.2026	7.25121	0.000308043	0.0025481	-0.55385	LiveMtb_DEG
ACKR4	1.51146	5.66552	0.00100499	0.00429236	0.930317	5.66552	0.00780396	0.0226407	0.581141	LiveMtb_DEG
ACMSD	1.38316	4.2801	0.0176388	0.0383468	0.675053	4.2801	0.138292	0.218969	0.70811	LiveMtb_DEG
ACOT11	-1.09988	9.89467	0.000434091	0.00242197	-0.408757	9.89467	0.0387483	0.079164	-0.691126	LiveMtb_DEG
ACOT12	1.58317	1.67917	0.00334928	0.0103219	0.534289	1.67917	0.149457	0.233158	1.04888	LiveMtb_DEG
ACP5	2.88761	6.13642	0.000486064	0.00261218	1.66815	6.13642	0.00587712	0.0182856	1.21947	LiveMtb_DEG
ACSL1	1.11128	11.6532	0.000287067	0.00187542	0.565353	11.6532	0.00731089	0.0215353	0.545925	LiveMtb_DEG
ACSS1	-1.09154	9.57474	0.000658013	0.00319969	-0.427435	9.57474	0.0410102	0.0827497	-0.664106	LiveMtb_DEG
ACTA2	-1.48581	5.01639	0.00271474	0.00880242	-0.830595	5.01639	0.0264241	0.0585972	-0.655214	LiveMtb_DEG
ACTG2	-1.63075	1.23878	0.0375828	0.0716205	-2.24712	1.23878	0.00537355	0.0171431	0.616363	DeadMtb_DEG
ACTL6B	1.89787	1.92599	0.00743563	0.0191501	2.44736	1.92599	0.000994094	0.00522947	-0.549492	DeadMtb_DEG
ACTN2	3.28007	5.54866	4.88040866571068e-05	0.000746165	2.32562	5.54866	0.000224395	0.00212951	0.954449	LiveMtb_DEG
ACVR1C	-1.94439	4.91039	0.000327796	0.0020341	-1.25951	4.91039	0.00226053	0.00911336	-0.684877	LiveMtb_DEG
ACY3	-1.16754	4.09157	0.00785636	0.0199981	-0.543585	4.09157	0.0994589	0.167666	-0.623954	LiveMtb_DEG
ADAM20	2.70874	6.46191	0.000102927	0.00105869	2.10995	6.46191	0.000252081	0.00227674	0.598792	LiveMtb_DEG
ADAM20P1	1.80282	6.33971	0.00010601	0.00107536	1.28152	6.33971	0.000461158	0.00320978	0.521308	LiveMtb_DEG
ADAM21P1	0.978032	2.29169	0.031263	0.0614697	1.49058	2.29169	0.00241436	0.0095606	-0.51255	DeadMtb_DEG
ADAM28	3.51318	5.37153	8.38994860530186e-05	0.000962708	1.7446	5.37153	0.00306924	0.0113278	1.76858	LiveMtb_DEG
ADAM32	2.28904	6.37519	0.000144099	0.0012629	1.27555	6.37519	0.00256057	0.00994515	1.01349	LiveMtb_DEG
ADAMDEC1	5.25649	5.40067	0.000100608	0.00104389	3.98192	5.40067	0.000294389	0.00247602	1.27457	LiveMtb_DEG
ADAMTS1	-2.48672	8.49597	9.16815449416227e-05	0.00100183	-1.87715	8.49597	0.000275268	0.00238412	-0.609572	LiveMtb_DEG
ADAMTS10	-1.83351	4.53621	0.000574763	0.0029197	-0.934077	4.53621	0.0124291	0.0321943	-0.899437	LiveMtb_DEG
ADAMTS17	-1.02916	8.36933	0.000516074	0.00271998	-0.352763	8.36933	0.0571508	0.107548	-0.676395	LiveMtb_DEG
ADAMTS8	1.2171	5.57954	0.000914792	0.00401747	0.713418	5.57954	0.00918163	0.0255824	0.503686	LiveMtb_DEG
ADAMTS9	-1.67921	1.04271	0.0104053	0.0250129	-1.15065	1.04271	0.0330907	0.0700403	-0.528559	LiveMtb_DEG
ADAMTSL2	-2.12349	6.3546	2.22270070060285e-05	0.000532533	-1.00029	6.3546	0.0013534	0.00641954	-1.1232	LiveMtb_DEG
ADAMTSL4-AS2	3.06127	5.27906	6.53297984600007e-06	0.000371658	2.40537	5.27906	1.60139211537815e-05	0.000607997	0.655904	LiveMtb_DEG
ADAP1	-1.21873	9.23785	0.000738742	0.00346083	-0.591078	9.23785	0.0186821	0.0443975	-0.627654	LiveMtb_DEG
ADAP2	1.84945	8.27465	0.000317928	0.00199608	0.755092	8.27465	0.0218093	0.0502376	1.09436	LiveMtb_DEG
ADCY8	1.82144	8.71142	0.000176218	0.00140888	0.671698	8.71142	0.0226937	0.0518183	1.14974	LiveMtb_DEG
ADD3	-2.20115	6.70747	6.4203224003706e-06	0.000371658	-1.5408	6.70747	3.46214052431e-05	0.000844779	-0.660348	LiveMtb_DEG
ADGRD1	-1.02054	8.96429	4.75912217709203e-05	0.000735452	-0.131545	8.96429	0.258281	0.360004	-0.888997	LiveMtb_DEG
ADGRE4P	1.55267	8.24022	0.000300693	0.00192471	0.56739	8.24022	0.0330408	0.0699512	0.985284	LiveMtb_DEG
ADGRF5	0.78069	1.39978	0.284195	0.376665	2.07756	1.39978	0.0101432	0.0275709	-1.29687	DeadMtb_DEG
ADGRG6	-2.21038	6.64631	0.000122682	0.00115862	-1.58782	6.64631	0.000496068	0.00337274	-0.622568	LiveMtb_DEG
ADGRG7	2.0807	1.28387	0.00465505	0.0132704	1.55686	1.28387	0.011354	0.03011	0.523838	LiveMtb_DEG
ADH1B	1.14275	0.625436	0.00275444	0.00890234	0.522073	0.625436	0.056776	0.106982	0.620677	LiveMtb_DEG
ADIPOR2	-1.20627	10.6561	6.21662226377875e-05	0.000833549	-0.696138	10.6561	0.00100356	0.00526316	-0.510131	LiveMtb_DEG
ADM	3.4419	6.28522	0.000636703	0.00313043	2.02107	6.28522	0.00676285	0.020292	1.42083	LiveMtb_DEG
ADORA2A	3.23501	3.25042	0.000787965	0.0036163	2.23488	3.25042	0.00347008	0.0123833	1.00012	LiveMtb_DEG
ADORA2A-AS1	2.74492	4.37806	0.00595351	0.0161109	1.45857	4.37806	0.0555337	0.105185	1.28635	LiveMtb_DEG
ADRA1D	-1.04149	3.79408	0.0135278	0.0308519	0.175275	3.79408	0.561296	0.658324	-1.21677	LiveMtb_DEG
AF099810.1	1.90639	1.33104	0.012156	0.0282866	0.705884	1.33104	0.211265	0.309923	1.20051	LiveMtb_DEG
AF117829.1	2.17508	9.66737	7.9054223732353e-06	0.00038832	1.56349	9.66737	3.54203161843478e-05	0.000853731	0.611594	LiveMtb_DEG
AF127936.1	3.28269	5.38324	2.14215387757984e-05	0.000524022	2.26285	5.38324	0.000122598	0.00154766	1.01984	LiveMtb_DEG
AF129075.2	-1.23945	4.12286	0.0124964	0.0289258	-0.723436	4.12286	0.0672621	0.122672	-0.516017	LiveMtb_DEG
AF131216.3	0.421459	0.882641	0.207176	0.290677	1.54311	0.882641	0.000652006	0.00397819	-1.12165	DeadMtb_DEG
AF196969.1	1.00667	3.80198	0.00916804	0.0225741	-0.0164854	3.80198	0.950468	0.978659	1.02316	LiveMtb_DEG
AF305872.1	3.07991	2.37227	0.00450495	0.0129345	1.7373	2.37227	0.0368933	0.0762024	1.34261	LiveMtb_DEG
AFAP1L2	-2.30496	1.11468	0.0148001	0.0331955	-1.76434	1.11468	0.0288048	0.0626974	-0.540617	LiveMtb_DEG
AFF3	-2.94415	7.00308	0.00132872	0.00520779	-1.74533	7.00308	0.0117616	0.0309321	-1.19882	LiveMtb_DEG
AGAP3	1.34525	12.2977	0.000303706	0.00193832	0.725529	12.2977	0.00568675	0.0178379	0.619723	LiveMtb_DEG
AGBL1	1.56783	4.11638	0.00259426	0.00850656	0.500758	4.11638	0.152495	0.237067	1.06707	LiveMtb_DEG
AGBL4	-1.76563	2.62794	0.00164687	0.00607305	-1.14609	2.62794	0.00909738	0.0254084	-0.619544	LiveMtb_DEG
AGGF1P1	-2.23323	3.45659	0.000187647	0.00146393	-0.722079	3.45659	0.0397682	0.0807993	-1.51116	LiveMtb_DEG
AGKP1	2.44917	2.88978	0.00330474	0.0102253	1.30353	2.88978	0.0369357	0.0762509	1.14563	LiveMtb_DEG
AGPAT2	-1.68445	11.1717	0.000183305	0.00144368	-1.04943	11.1717	0.00168076	0.00744347	-0.635023	LiveMtb_DEG
AGPAT4	1.89636	11.659	2.52716551121863e-06	0.000324713	1.32254	11.659	1.4320099958338e-05	0.000587157	0.573822	LiveMtb_DEG
AHCYP2	2.32787	3.37322	0.000675922	0.00325746	1.57038	3.37322	0.00344182	0.0123141	0.757486	LiveMtb_DEG
AHCYP7	1.90993	0.910222	0.00263939	0.00862319	0.870202	0.910222	0.0558191	0.105609	1.03973	LiveMtb_DEG
AHNAK2	-1.64842	11.0818	1.45482542327266e-05	0.000461803	-1.06505	11.0818	0.000129464	0.00159974	-0.583369	LiveMtb_DEG
AICDA	4.47937	2.30952	0.000480559	0.00259108	2.44647	2.30952	0.00773079	0.0224754	2.03289	LiveMtb_DEG
AIF1L	-1.52205	7.34267	7.06932645539332e-05	0.000882086	-0.662044	7.34267	0.00541872	0.017243	-0.860005	LiveMtb_DEG
AIG1P1	3.02492	2.79574	0.000646456	0.00316191	2.00786	2.79574	0.00361092	0.0127785	1.01706	LiveMtb_DEG
AIM2	2.5209	5.06598	0.000127413	0.0011797	1.63979	5.06598	0.000939677	0.00503661	0.881108	LiveMtb_DEG
AIRN	3.4797	8.53088	4.26406324861704e-06	0.000355619	2.4201	8.53088	2.43022886753235e-05	0.000739979	1.0596	LiveMtb_DEG
AJAP1	-2.11853	6.96183	4.7872829882755e-05	0.000737587	-1.47113	6.96183	0.000251662	0.00227466	-0.647407	LiveMtb_DEG
AK3P2	1.87429	1.08031	0.00605317	0.0163176	0.957263	1.08031	0.0641007	0.118034	0.917028	LiveMtb_DEG
AKAP5	1.65574	7.18809	8.76363472497381e-05	0.000978418	0.917235	7.18809	0.00172454	0.00757454	0.738504	LiveMtb_DEG
AKR1B1P1	3.62627	4.26994	0.000289672	0.00188731	2.80439	4.26994	0.000714596	0.00421172	0.821884	LiveMtb_DEG
AKR1C2	-0.0646274	1.08709	0.837399	0.896163	-1.47249	1.08709	0.000854273	0.00473485	1.40786	DeadMtb_DEG
AKR7A2P1	2.48108	7.49727	1.77173125176958e-06	0.000305874	1.47209	7.49727	3.06488443302178e-05	0.000803686	1.00899	LiveMtb_DEG
AKT1S1	3.23678	12.8229	4.57995214253156e-06	0.000355619	1.93121	12.8229	7.30758992314557e-05	0.00119309	1.30557	LiveMtb_DEG
AL020997.5	1.92543	1.53513	0.00584785	0.0158788	0.603434	1.53513	0.218521	0.318161	1.322	LiveMtb_DEG
AL021368.5	0.326833	1.37502	0.475608	0.570024	1.4838	1.37502	0.00604594	0.0186876	-1.15697	DeadMtb_DEG
AL021392.1	1.42322	5.18316	0.00143583	0.0055009	0.180464	5.18316	0.503569	0.604511	1.24275	LiveMtb_DEG
AL021707.1	2.16476	6.12208	0.000129109	0.0011884	1.59229	6.12208	0.000449615	0.00316344	0.572473	LiveMtb_DEG
AL021707.6	2.24507	7.33245	2.53265440854355e-05	0.000558053	1.71613	7.33245	7.29064295200487e-05	0.0011914	0.528937	LiveMtb_DEG
AL021978.1	3.40253	5.63211	1.08535204757953e-05	0.000422205	2.65694	5.63211	2.75449846052872e-05	0.000770448	0.745587	LiveMtb_DEG
AL022313.2	-1.52811	2.29012	0.0117643	0.0275636	-0.819134	2.29012	0.0842061	0.146538	-0.708978	LiveMtb_DEG
AL022318.5	1.9749	0.961973	0.00818957	0.0206858	0.961417	0.961973	0.089638	0.15428	1.01349	LiveMtb_DEG
AL022323.2	2.51289	2.37551	0.011282	0.0266849	1.95864	2.37551	0.0209591	0.0486863	0.554246	LiveMtb_DEG
AL022323.3	2.50901	5.42601	0.00341322	0.01046	1.99627	5.42601	0.00631669	0.0192792	0.51274	LiveMtb_DEG
AL022329.1	1.38775	1.84325	0.0730338	0.124484	1.97287	1.84325	0.0118873	0.031193	-0.585118	DeadMtb_DEG
AL022394.1	1.68568	2.89552	0.00325425	0.0101102	1.03222	2.89552	0.0207196	0.048242	0.653454	LiveMtb_DEG
AL022476.1	0.462632	4.18407	0.220267	0.305656	1.03347	4.18407	0.0115164	0.0304647	-0.570843	DeadMtb_DEG
AL023754.1	1.42319	0.284639	2.75916560505764e-07	0.000217276	0	0.284639	1	1	1.42319	LiveMtb_DEG
AL023803.2	-1.58279	2.21438	0.0131701	0.0301852	-0.703688	2.21438	0.148106	0.23142	-0.879098	LiveMtb_DEG
AL023806.4	2.18967	6.07139	3.26598070110527e-05	0.000618713	1.36559	6.07139	0.00034712	0.00272871	0.824084	LiveMtb_DEG
AL023973.1	1.15348	1.69625	0.107958	0.170565	1.99657	1.69625	0.00876714	0.0247157	-0.843093	DeadMtb_DEG
AL024508.1	1.8164	5.17651	0.00172818	0.00629668	1.15178	5.17651	0.010602	0.0285416	0.664619	LiveMtb_DEG
AL031123.4	2.72373	3.15604	0.0067153	0.017672	1.48443	3.15604	0.0552183	0.104686	1.2393	LiveMtb_DEG
AL031186.1	1.42016	3.51449	0.00606757	0.0163478	0.787028	3.51449	0.048594	0.0945875	0.633129	LiveMtb_DEG
AL031283.1	2.03176	4.27608	0.00011379	0.00111358	1.17585	4.27608	0.00168487	0.00745202	0.855913	LiveMtb_DEG
AL031320.1	1.20147	0.643145	0.00479419	0.0135812	0.23689	0.643145	0.406927	0.512433	0.964578	LiveMtb_DEG
AL031577.1	1.31606	5.46088	0.00019676	0.00150477	0.759801	5.46088	0.00274774	0.0104379	0.556259	LiveMtb_DEG
AL031595.3	2.37957	9.14398	1.00630104343986e-06	0.000273612	1.80126	9.14398	3.27347548603241e-06	0.000374927	0.578311	LiveMtb_DEG
AL031597.1	3.11761	1.27101	0.00015348	0.00130999	1.88826	1.27101	0.00168834	0.00746159	1.22936	LiveMtb_DEG
AL031600.1	1.5699	7.65644	5.12146762576323e-07	0.000253405	0.855513	7.65644	1.66351482819107e-05	0.000619953	0.714389	LiveMtb_DEG
AL031602.1	2.39149	3.25618	0.000379579	0.0022335	1.7081	3.25618	0.00147833	0.00682025	0.683391	LiveMtb_DEG
AL031602.2	3.28486	3.12188	0.000809495	0.00368325	1.67596	3.12188	0.0159653	0.0391877	1.6089	LiveMtb_DEG
AL031667.3	-1.42233	3.15995	0.00241336	0.00804665	-0.141294	3.15995	0.629674	0.719394	-1.28103	LiveMtb_DEG
AL031670.1	2.18679	4.80408	0.00318365	0.00994481	1.54867	4.80408	0.0105308	0.0283921	0.638118	LiveMtb_DEG
AL031710.2	1.38216	4.69176	0.00270259	0.00877669	0.838719	4.69176	0.0186176	0.0442909	0.543442	LiveMtb_DEG
AL031719.1	1.89488	5.20914	0.000568505	0.00289606	1.29479	5.20914	0.00274789	0.0104379	0.600086	LiveMtb_DEG
AL031727.1	2.61213	5.35493	0.000103191	0.00106022	1.97042	5.35493	0.000309816	0.00255866	0.641713	LiveMtb_DEG
AL031770.1	1.97953	3.4239	0.00801671	0.0203217	1.02455	3.4239	0.0734715	0.131648	0.954982	LiveMtb_DEG
AL031963.1	0.706349	2.14356	0.279211	0.371533	1.60979	2.14356	0.0195494	0.0460492	-0.903445	DeadMtb_DEG
AL032819.1	1.4506	2.5677	0.0147299	0.0330648	1.95403	2.5677	0.00177997	0.00773049	-0.503438	DeadMtb_DEG
AL033397.2	2.28904	6.69252	8.9256093506534e-07	0.000268595	1.43421	6.69252	1.08792863668599e-05	0.000541136	0.854826	LiveMtb_DEG
AL033527.1	1.9277	2.34094	0.0146439	0.0329042	0.770611	2.34094	0.196655	0.292534	1.15709	LiveMtb_DEG
AL033543.1	2.56816	8.65279	4.25382863419913e-06	0.000355619	1.99465	8.65279	1.1361344247662e-05	0.00054494	0.573511	LiveMtb_DEG
AL034351.3	3.27936	2.67095	0.000132621	0.00120721	2.41662	2.67095	0.000455949	0.00319014	0.862738	LiveMtb_DEG
AL034351.4	1.85864	4.41374	0.000320846	0.00200637	1.22695	4.41374	0.00199296	0.00835827	0.631692	LiveMtb_DEG
AL034379.1	2.2237	2.32092	0.000168345	0.00137466	2.78933	2.32092	1.75642804777105e-05	0.000629975	-0.565627	DeadMtb_DEG
AL034397.3	-1.36116	9.72825	0.000647467	0.00316471	-0.527857	9.72825	0.0420961	0.0844262	-0.833304	LiveMtb_DEG
AL034417.4	1.53752	3.02618	0.014435	0.0325345	0.953607	3.02618	0.0610815	0.113506	0.583908	LiveMtb_DEG
AL035090.1	1.07721	1.54997	0.0733384	0.124887	1.58467	1.54997	0.0101716	0.0276302	-0.507459	DeadMtb_DEG
AL035405.1	3.11197	5.3579	0.000385707	0.00225561	2.24416	5.3579	0.00141899	0.00663125	0.867812	LiveMtb_DEG
AL035407.1	1.15227	1.2017	0.000137193	0.00123078	0.00356954	1.2017	0.980642	0.998914	1.1487	LiveMtb_DEG
AL035447.1	1.79865	0.746496	8.81839759807479e-05	0.000981145	0.546854	0.746496	0.0323334	0.0687562	1.2518	LiveMtb_DEG
AL035450.1	2.70707	2.19519	0.000276711	0.00183188	1.97718	2.19519	0.000965216	0.00512537	0.729886	LiveMtb_DEG
AL035588.1	3.28767	5.11473	7.30827398798169e-06	0.000383206	2.48006	5.11473	2.36369137407997e-05	0.000733334	0.807601	LiveMtb_DEG
AL049564.1	1.5777	0.943704	0.00216363	0.00740929	0.955737	0.943704	0.0157281	0.0387056	0.621959	LiveMtb_DEG
AL049597.1	2.08656	4.51081	0.0168047	0.0368555	0.598369	4.51081	0.354582	0.461528	1.48819	LiveMtb_DEG
AL049712.1	1.45835	0.972877	0.0169776	0.0371692	-0.310971	0.972877	0.486299	0.588064	1.76932	LiveMtb_DEG
AL049714.1	1.64893	0.859365	0.00710733	0.0184831	-0.258553	0.859365	0.536763	0.635771	1.90749	LiveMtb_DEG
AL049733.1	2.4125	3.72168	0.00114805	0.00471315	1.82529	3.72168	0.00298081	0.0110811	0.587202	LiveMtb_DEG
AL049757.2	2.21196	6.23625	0.000323891	0.00201894	1.52531	6.23625	0.00156564	0.00709426	0.686653	LiveMtb_DEG
AL049779.1	1.91166	2.14731	0.0114007	0.0268898	1.19225	2.14731	0.0503611	0.0973967	0.71941	LiveMtb_DEG
AL049779.2	2.47795	4.70175	0.000531157	0.00277109	1.80474	4.70175	0.00180378	0.00780852	0.673211	LiveMtb_DEG
AL049779.3	1.43789	1.01392	0.0119845	0.0279594	0.49479	1.01392	0.240631	0.341627	0.943101	LiveMtb_DEG
AL049820.1	2.78509	3.02952	0.000347954	0.00211007	1.98507	3.02952	0.00138056	0.00650646	0.800025	LiveMtb_DEG
AL049869.4	2.46476	0.989884	0.00488047	0.0137716	0.834191	0.989884	0.174179	0.264787	1.63057	LiveMtb_DEG
AL049872.1	2.67863	3.23531	0.00299753	0.00949911	2.13498	3.23531	0.00554068	0.0175183	0.543652	LiveMtb_DEG
AL050331.2	-2.15636	3.18376	0.00865323	0.0215729	-1.0396	3.18376	0.0952364	0.161801	-1.11676	LiveMtb_DEG
AL078590.2	2.36109	3.33012	0.012264	0.0284939	1.15073	3.33012	0.113077	0.185904	1.21036	LiveMtb_DEG
AL078604.1	0	0.329124	1	1	1.09708	0.329124	0.00161341	0.00724519	-1.09708	DeadMtb_DEG
AL078604.2	4.08443	3.13206	0.000292234	0.00189443	1.98004	3.13206	0.00940098	0.0260627	2.10439	LiveMtb_DEG
AL078612.3	1.90202	0.965007	0.000140889	0.00124793	1.13522	0.965007	0.00170303	0.00750841	0.766797	LiveMtb_DEG
AL078621.1	-2.63395	3.28464	3.88285065305441e-06	0.000352531	-1.74722	3.28464	3.0615329689651e-05	0.000803686	-0.886724	LiveMtb_DEG
AL078645.2	3.04343	5.9331	3.10854031061757e-07	0.000217276	2.38635	5.9331	7.96099317302121e-07	0.000257079	0.657076	LiveMtb_DEG
AL079341.2	0.699862	3.5855	0.130774	0.199366	1.58157	3.5855	0.0032216	0.0117475	-0.881709	DeadMtb_DEG
AL096711.1	3.21935	3.33652	0.000577798	0.00293016	2.56732	3.33652	0.00115304	0.00576869	0.652026	LiveMtb_DEG
AL096829.1	1.75045	1.99301	0.00301269	0.00953542	1.19342	1.99301	0.0120165	0.0314348	0.557028	LiveMtb_DEG
AL096855.1	1.15558	0.854091	0.00799667	0.0202866	1.97955	0.854091	0.000186332	0.00192864	-0.823976	DeadMtb_DEG
AL096870.2	1.49002	5.87075	0.000239342	0.00167945	0.725948	5.87075	0.00786554	0.0227809	0.764075	LiveMtb_DEG
AL109628.1	2.66541	1.46649	0.0035012	0.0106572	1.82218	1.46649	0.0134862	0.0343106	0.843231	LiveMtb_DEG
AL109806.2	1.30998	2.4648	0.00980664	0.0238535	2.09108	2.4648	0.000380741	0.00287584	-0.781102	DeadMtb_DEG
AL109910.1	-3.07459	1.58919	4.93083501480799e-06	0.000355927	-2.29004	1.58919	1.75289774089239e-05	0.000629492	-0.784553	LiveMtb_DEG
AL109910.2	-2.92284	3.33807	0.000772336	0.00356892	-1.52884	3.33807	0.0137668	0.0348364	-1.394	LiveMtb_DEG
AL109935.1	1.87074	1.66898	0.00222132	0.00754705	0.998287	1.66898	0.0275822	0.0606177	0.872458	LiveMtb_DEG
AL110115.1	2.18697	4.36015	0.000308089	0.00195506	1.36349	4.36015	0.00264935	0.0101903	0.823479	LiveMtb_DEG
AL117339.4	2.06304	9.64019	7.30386242011284e-05	0.000898221	1.55988	9.64019	0.000218809	0.00209975	0.503157	LiveMtb_DEG
AL117340.1	3.09923	5.74004	1.73907474883769e-05	0.00048733	2.57717	5.74004	2.86063254163118e-05	0.000776795	0.522065	LiveMtb_DEG
AL117341.1	2.57876	2.02603	0.0110484	0.0262477	1.57435	2.02603	0.0530103	0.101401	1.0044	LiveMtb_DEG
AL117344.1	1.33529	3.64682	0.000320427	0.00200514	0.739126	3.64682	0.00519374	0.0167187	0.596163	LiveMtb_DEG
AL117352.1	0.808829	1.32356	0.162128	0.238266	1.86409	1.32356	0.00470235	0.015511	-1.05526	DeadMtb_DEG
AL118506.1	1.17626	11.1501	0.000635693	0.00312792	0.357739	11.1501	0.0925531	0.158181	0.818524	LiveMtb_DEG
AL118508.1	-1.0654	1.77749	0.0153628	0.034221	-0.399905	1.77749	0.226726	0.326928	-0.665492	LiveMtb_DEG
AL118556.3	0.509144	2.09626	0.358844	0.454421	1.62329	2.09626	0.00944185	0.026141	-1.11414	DeadMtb_DEG
AL121574.1	1.6047	3.37423	0.0134958	0.0307946	1.09578	3.37423	0.0413852	0.0833254	0.508914	LiveMtb_DEG
AL121581.2	-1.75827	5.97001	4.12980418635956e-05	0.000690508	-1.0603	5.97001	0.000531264	0.00352308	-0.697961	LiveMtb_DEG
AL121601.2	3.61018	5.55007	0.000969551	0.00418187	2.89682	5.55007	0.00182795	0.00787442	0.713351	LiveMtb_DEG
AL121748.1	1.46264	7.02237	0.000320774	0.00200627	0.961421	7.02237	0.00204136	0.00850341	0.501215	LiveMtb_DEG
AL121750.1	3.51872	4.72617	0.000233597	0.0016582	2.64248	4.72617	0.000695599	0.00413979	0.876241	LiveMtb_DEG
AL121759.2	-0.430251	1.69564	0.314897	0.409194	-1.29336	1.69564	0.00782306	0.0226834	0.863107	DeadMtb_DEG
AL121772.3	1.99577	6.74975	0.000227264	0.00163364	1.45228	6.74975	0.000820133	0.00460935	0.54349	LiveMtb_DEG
AL121787.1	2.27279	1.88077	0.00237428	0.00793965	0.726733	1.88077	0.146513	0.229348	1.54605	LiveMtb_DEG
AL121809.2	1.91306	0.916679	0.0106651	0.0255219	0.566503	0.916679	0.295577	0.399378	1.34655	LiveMtb_DEG
AL121820.1	1.75436	1.41677	0.0104833	0.025167	-0.20906	1.41677	0.662357	0.748073	1.96342	LiveMtb_DEG
AL121845.3	1.46326	4.82898	0.00126514	0.00504239	0.74905	4.82898	0.0218327	0.0502765	0.714209	LiveMtb_DEG
AL121845.4	2.71678	4.37504	0.000396734	0.0022926	1.84625	4.37504	0.00204764	0.00851837	0.870531	LiveMtb_DEG
AL121899.4	2.97456	1.66423	0.00617534	0.0165775	1.57921	1.66423	0.0570737	0.107453	1.39535	LiveMtb_DEG
AL121908.1	0.72805	7.86395	0.0321301	0.0628834	1.95278	7.86395	7.68482294561768e-05	0.00122098	-1.22473	DeadMtb_DEG
AL121929.1	0.440332	0.481633	0.21148	0.295612	1.09602	0.481633	0.00609549	0.0187884	-0.655687	DeadMtb_DEG
AL121929.3	2.16908	6.37739	0.000450645	0.00248171	1.52542	6.37739	0.00189308	0.00806637	0.643664	LiveMtb_DEG
AL121936.2	1.97469	0.929615	0.00241556	0.00805172	1.00691	0.929615	0.0350153	0.0732504	0.967785	LiveMtb_DEG
AL121972.1	-2.00811	5.98157	0.0024848	0.00822461	-2.57361	5.98157	0.000288609	0.00244853	0.565496	DeadMtb_DEG
AL121985.1	0.451327	3.68815	0.433216	0.528333	1.81416	3.68815	0.00682535	0.0204206	-1.36283	DeadMtb_DEG
AL121985.3	1.11251	0.986663	0.00447268	0.0128698	0.526045	0.986663	0.0681525	0.124008	0.586463	LiveMtb_DEG
AL121987.2	1.40228	8.12915	4.10789015858821e-05	0.000689503	0.873002	8.12915	0.000433995	0.0031081	0.529283	LiveMtb_DEG
AL122020.2	3.22488	4.15834	0.0054433	0.0150153	2.37524	4.15834	0.0140431	0.03538	0.849645	LiveMtb_DEG
AL132655.3	1.36343	0.726204	0.00277307	0.00894522	0.309675	0.726204	0.297361	0.401279	1.05375	LiveMtb_DEG
AL132838.1	2.73588	3.91339	0.00424502	0.0123703	1.97672	3.91339	0.0123281	0.0319993	0.759158	LiveMtb_DEG
AL132838.2	2.64505	2.66105	0.0127771	0.0294434	1.89575	2.66105	0.0329214	0.069764	0.749301	LiveMtb_DEG
AL133259.1	2.16339	5.86772	0.000764802	0.0035438	0.981529	5.86772	0.0254001	0.056759	1.18186	LiveMtb_DEG
AL133268.4	0	0.460851	1	1	1.14061	0.460851	0.0049046	0.0160017	-1.14061	DeadMtb_DEG
AL133297.1	2.03022	2.97258	0.0224223	0.0467545	1.35436	2.97258	0.0668507	0.122064	0.675856	LiveMtb_DEG
AL133313.1	2.72825	2.73076	0.00542545	0.0149733	1.90842	2.73076	0.0176523	0.0424762	0.81983	LiveMtb_DEG
AL133346.1	-2.00852	1.59866	0.00316709	0.0099008	-0.68136	1.59866	0.144072	0.226304	-1.32716	LiveMtb_DEG
AL133370.1	2.96696	3.35528	0.0037963	0.0113562	2.29115	3.35528	0.00810008	0.0232752	0.67581	LiveMtb_DEG
AL133375.1	1.88804	7.03061	8.70119513867599e-05	0.000978418	1.24182	7.03061	0.000618697	0.00386088	0.646219	LiveMtb_DEG
AL133444.1	2.92877	5.43735	2.82164129041363e-06	0.000326374	2.14486	5.43735	1.13875209128606e-05	0.00054494	0.783914	LiveMtb_DEG
AL133476.1	1.40278	6.77724	0.000115176	0.00112288	0.652793	6.77724	0.00560108	0.0176508	0.749989	LiveMtb_DEG
AL133481.1	1.05912	4.4891	0.0215303	0.0451924	1.85863	4.4891	0.000619232	0.00386169	-0.799515	DeadMtb_DEG
AL133499.1	1.90446	3.76643	0.00835634	0.0210114	1.16642	3.76643	0.0426429	0.0852622	0.738043	LiveMtb_DEG
AL135786.2	1.59534	0.856031	0.0118689	0.0277549	0.922954	0.856031	0.0667904	0.121999	0.672384	LiveMtb_DEG
AL135791.1	1.7233	3.62624	0.00633353	0.0168841	0.938734	3.62624	0.0531577	0.101639	0.784569	LiveMtb_DEG
AL135838.1	3.4898	4.65284	8.76076410988051e-05	0.000978418	2.79066	4.65284	0.0001821	0.00190868	0.699141	LiveMtb_DEG
AL135926.2	2.12573	1.54842	1.12365990822248e-06	0.000284299	1.4428	1.54842	7.82187543888884e-06	0.00048909	0.682924	LiveMtb_DEG
AL136038.6	1.64092	5.15751	0.00201753	0.00704164	1.00518	5.15751	0.0141394	0.0355549	0.63574	LiveMtb_DEG
AL136040.2	2.95283	5.63129	0.00044743	0.00247201	2.18626	5.63129	0.00139798	0.00656625	0.766562	LiveMtb_DEG
AL136116.1	1.98824	1.19492	0.000166839	0.00136877	1.4166	1.19492	0.000696891	0.00414459	0.571648	LiveMtb_DEG
AL136164.2	-1.65639	1.12968	0.0238983	0.049294	-0.559308	1.12968	0.317694	0.422819	-1.09708	LiveMtb_DEG
AL136226.1	1.77723	0.647048	0.000119536	0.00114375	0.972005	0.647048	0.00242256	0.00958242	0.805227	LiveMtb_DEG
AL136295.4	1.59703	3.38164	0.00776406	0.0198079	1.08147	3.38164	0.0273102	0.0601372	0.515556	LiveMtb_DEG
AL136361.1	3.02126	5.25952	8.33642395043614e-06	0.000392925	1.7069	5.25952	0.000183398	0.00191088	1.31436	LiveMtb_DEG
AL136376.1	1.42131	0.717585	0.000384655	0.0022531	0.261361	0.717585	0.243539	0.344266	1.15995	LiveMtb_DEG
AL136968.1	1.58435	2.06648	0.00107521	0.0045059	0.972744	2.06648	0.00835799	0.0238349	0.611606	LiveMtb_DEG
AL136982.1	3.68001	3.63704	0.00154058	0.00578491	2.19455	3.63704	0.0128821	0.033125	1.48545	LiveMtb_DEG
AL136982.5	4.07119	4.08859	0.000238977	0.00167781	2.69139	4.08859	0.00151489	0.00693813	1.3798	LiveMtb_DEG
AL136985.2	1.28047	1.1328	0.00325335	0.01011	0.474952	1.1328	0.116514	0.190373	0.805523	LiveMtb_DEG
AL137018.1	1.77959	2.19099	0.0123371	0.028628	2.30085	2.19099	0.00180565	0.0078138	-0.521252	DeadMtb_DEG
AL137067.3	3.25593	3.84866	0.00175799	0.00637751	1.73174	3.84866	0.0235997	0.0534341	1.52419	LiveMtb_DEG
AL137074.1	1.25937	1.65062	0.00678093	0.0178006	0.618653	1.65062	0.0778706	0.137833	0.640714	LiveMtb_DEG
AL137159.2	1.45119	3.29254	0.021095	0.0444442	0.79499	3.29254	0.114424	0.187691	0.656204	LiveMtb_DEG
AL137182.1	1.45314	0.802056	0.000501066	0.00266423	0.257588	0.802056	0.278024	0.381055	1.19555	LiveMtb_DEG
AL137779.3	2.76727	5.41917	0.000216632	0.0015897	2.21796	5.41917	0.000433409	0.00310646	0.54931	LiveMtb_DEG
AL137789.2	1.34523	0.476148	0.0116121	0.0272815	0.710429	0.476148	0.0873048	0.15102	0.634804	LiveMtb_DEG
AL137792.1	0.758904	2.82333	0.262636	0.353097	1.74612	2.82333	0.0158764	0.0390121	-0.987215	DeadMtb_DEG
AL137849.1	1.5022	0.762872	0.00733595	0.018938	0.690037	0.762872	0.0993771	0.167565	0.81216	LiveMtb_DEG
AL138478.1	-1.4738	6.87398	3.36867314104486e-06	0.000333487	-0.963421	6.87398	2.9476446259726e-05	0.000785367	-0.510378	LiveMtb_DEG
AL138479.2	-1.19329	5.13699	0.00335111	0.0103249	-0.545007	5.13699	0.0640364	0.11794	-0.648281	LiveMtb_DEG
AL138686.2	1.16284	5.33101	0.0230366	0.0478062	0.616982	5.33101	0.131125	0.209672	0.545853	LiveMtb_DEG
AL138689.2	2.06025	4.31634	0.00158242	0.00590269	1.37256	4.31634	0.00773727	0.022487	0.687685	LiveMtb_DEG
AL138694.1	3.99587	3.79375	0.000121926	0.00115452	3.17744	3.79375	0.000260554	0.0023173	0.818433	LiveMtb_DEG
AL138721.1	3.37573	2.5027	7.67633958069903e-05	0.000921049	2.82868	2.5027	0.000118003	0.00151523	0.547046	LiveMtb_DEG
AL138733.1	1.86809	3.00616	0.0179509	0.0389036	2.41325	3.00616	0.0028877	0.0108434	-0.545162	DeadMtb_DEG
AL138749.1	-2.24793	1.1321	0.000961084	0.00415503	-1.52734	1.1321	0.00452712	0.0150731	-0.720592	LiveMtb_DEG
AL138752.1	2.01193	4.56215	0.00329482	0.0102011	1.37031	4.56215	0.0130295	0.0334303	0.641615	LiveMtb_DEG
AL138760.1	0.431697	1.23675	0.168126	0.245531	1.6646	1.23675	0.000252491	0.00227931	-1.2329	DeadMtb_DEG
AL138767.1	1.40154	2.63884	0.138651	0.209085	2.60536	2.63884	0.0099253	0.0271245	-1.20382	DeadMtb_DEG
AL138880.1	2.01753	3.03219	0.0235923	0.0487694	1.37944	3.03219	0.0641844	0.118164	0.638092	LiveMtb_DEG
AL138895.2	3.72891	1.87541	0.00029694	0.0019112	2.44364	1.87541	0.00193782	0.00819865	1.28527	LiveMtb_DEG
AL138999.1	3.74158	5.79906	5.10723738971218e-07	0.000253405	2.51739	5.79906	3.83824484690648e-06	0.000390117	1.22419	LiveMtb_DEG
AL138999.2	3.60086	7.7105	1.00854764952408e-06	0.000273612	2.50528	7.7105	5.92171677508603e-06	0.000450775	1.09558	LiveMtb_DEG
AL139035.1	0.396569	0.914111	0.520009	0.611828	1.9098	0.914111	0.00769567	0.0223972	-1.51323	DeadMtb_DEG
AL139095.3	0.624089	2.94443	0.21838	0.303488	1.84107	2.94443	0.00269541	0.0103069	-1.21698	DeadMtb_DEG
AL139099.3	1.76646	2.17486	0.0170857	0.0373493	0.984278	2.17486	0.0955162	0.16221	0.78218	LiveMtb_DEG
AL139148.1	0.45158	0.797528	0.329932	0.424999	1.46152	0.797528	0.00638226	0.01943	-1.00994	DeadMtb_DEG
AL139156.3	0.463681	0.834465	0.22672	0.312974	1.47135	0.834465	0.0020037	0.00839089	-1.00767	DeadMtb_DEG
AL139174.1	2.95168	3.46492	3.57218316466331e-05	0.000644933	1.6294	3.46492	0.000798971	0.00453064	1.32229	LiveMtb_DEG
AL139193.1	1.84576	1.96347	0.00814382	0.0205904	0.8781	1.96347	0.0954994	0.162194	0.967665	LiveMtb_DEG
AL139193.2	2.86446	3.32389	0.00134067	0.00524438	2.34631	3.32389	0.00222049	0.00898907	0.51815	LiveMtb_DEG
AL139220.2	0.892084	1.37107	0.174177	0.252711	2.00341	1.37107	0.0063565	0.0193761	-1.11133	DeadMtb_DEG
AL139246.2	2.72147	4.21417	0.000608799	0.00303241	1.65804	4.21417	0.00539456	0.0171949	1.06343	LiveMtb_DEG
AL139260.1	2.90024	5.94779	3.60021100194234e-06	0.000340178	1.95599	5.94779	2.5424902208067e-05	0.000754425	0.944254	LiveMtb_DEG
AL139260.3	1.75565	4.04875	0.000694923	0.00331722	0.376027	4.04875	0.219659	0.319393	1.37962	LiveMtb_DEG
AL139294.1	2.5519	1.70651	0.00314322	0.00984237	1.37922	1.70651	0.0336132	0.0709133	1.17267	LiveMtb_DEG
AL139330.1	1.91187	2.72999	0.00206893	0.00717247	1.26305	2.72999	0.0101354	0.0275568	0.648819	LiveMtb_DEG
AL139349.1	2.70793	4.54123	0.000322568	0.002014	2.08349	4.54123	0.000816903	0.00459692	0.624436	LiveMtb_DEG
AL139384.2	-1.07339	4.85465	0.0185637	0.0400269	-0.231455	4.85465	0.490134	0.59163	-0.841933	LiveMtb_DEG
AL139404.1	2.79475	1.48515	9.44257253283524e-05	0.00101552	1.66491	1.48515	0.00120734	0.00595613	1.12984	LiveMtb_DEG
AL139407.1	2.02898	4.77398	0.000278932	0.00184128	1.41792	4.77398	0.0012626	0.00612738	0.61106	LiveMtb_DEG
AL139421.1	1.74152	2.60161	0.023795	0.0491229	1.02028	2.60161	0.103027	0.172526	0.721237	LiveMtb_DEG
AL139424.1	-1.04707	3.21016	0.100964	0.161515	-1.98553	3.21016	0.00488445	0.0159595	0.938456	DeadMtb_DEG
AL139424.3	2.27488	4.03133	6.93584863483697e-05	0.000872896	0.972553	4.03133	0.00583675	0.018196	1.30233	LiveMtb_DEG
AL139815.1	1.14402	2.50891	0.137068	0.207147	1.87925	2.50891	0.0171962	0.041552	-0.735223	DeadMtb_DEG
AL157813.1	1.72945	7.19384	0.00119929	0.00485939	0.955042	7.19384	0.015048	0.0373684	0.774404	LiveMtb_DEG
AL157813.2	1.49324	4.31215	0.0150697	0.0336706	0.59456	4.31215	0.200772	0.297566	0.898677	LiveMtb_DEG
AL157832.2	1.73115	2.61546	0.0213503	0.0448772	2.23584	2.61546	0.00359764	0.0127427	-0.504687	DeadMtb_DEG
AL157834.2	1.896	3.2812	0.0065731	0.0173904	2.60189	3.2812	0.000588488	0.00373901	-0.705892	DeadMtb_DEG
AL157871.2	2.90807	6.6961	2.91789775394675e-05	0.00059232	2.03051	6.6961	0.000151554	0.00172831	0.87756	LiveMtb_DEG
AL157871.3	3.13633	5.40578	4.87344280230163e-05	0.000745416	2.5546	5.40578	9.087684267937e-05	0.00132539	0.581722	LiveMtb_DEG
AL157871.4	3.3286	5.34619	1.75678964690049e-05	0.000489034	2.70551	5.34619	3.37258068218951e-05	0.000836354	0.623088	LiveMtb_DEG
AL157871.6	-1.64441	1.21192	0.0144087	0.0324832	-0.206855	1.21192	0.666726	0.751494	-1.43756	LiveMtb_DEG
AL157938.4	1.06606	1.35732	0.113896	0.178083	1.67232	1.35732	0.0152894	0.0378273	-0.606267	DeadMtb_DEG
AL157955.1	1.18716	0.519729	0.00330127	0.0102176	0.238057	0.519729	0.36793	0.474571	0.949103	LiveMtb_DEG
AL157996.2	1.95613	3.70099	0.000251864	0.00172804	1.20529	3.70099	0.00237043	0.00943829	0.750837	LiveMtb_DEG
AL157997.2	2.90833	2.54812	0.000235156	0.00166469	2.04377	2.54812	0.00104314	0.00539701	0.864559	LiveMtb_DEG
AL158062.1	2.92511	3.13334	0.000306894	0.0019509	2.01833	3.13334	0.0014848	0.0068396	0.906777	LiveMtb_DEG
AL158071.4	2.08333	3.84714	0.012337	0.028628	1.33922	3.84714	0.0480268	0.0936907	0.744109	LiveMtb_DEG
AL158073.1	1.13443	1.09864	8.16462514211932e-05	0.00095031	-0.0195799	1.09864	0.883773	0.927875	1.15401	LiveMtb_DEG
AL158136.1	2.6092	2.63792	0.00199418	0.00697776	0.901277	2.63792	0.111423	0.18367	1.70792	LiveMtb_DEG
AL158141.1	-1.64463	2.64127	0.00042596	0.00239475	-0.884767	2.64127	0.00756713	0.0221047	-0.75986	LiveMtb_DEG
AL158206.1	-1.94033	5.23509	0.00087187	0.00388554	-1.34838	5.23509	0.0036809	0.0129537	-0.591946	LiveMtb_DEG
AL158211.2	-2.69265	4.70066	0.00011273	0.00110891	-2.07726	4.70066	0.000292701	0.00246815	-0.615392	LiveMtb_DEG
AL158847.1	1.68564	5.17735	0.00317695	0.00992818	2.31743	5.17735	0.00024513	0.00224379	-0.631792	DeadMtb_DEG
AL160000.1	2.29824	1.46225	0.00157807	0.00589317	1.50142	1.46225	0.0085031	0.0241226	0.796821	LiveMtb_DEG
AL160254.1	0.893817	1.24554	0.0994239	0.159547	2.66085	1.24554	0.000344755	0.00271877	-1.76703	DeadMtb_DEG
AL160270.1	-1.70094	4.33702	0.0004554	0.00249647	-0.233579	4.33702	0.385986	0.49216	-1.46736	LiveMtb_DEG
AL160272.1	3.46751	4.72982	3.74868224553196e-05	0.000660937	2.21334	4.72982	0.000340934	0.00270365	1.25416	LiveMtb_DEG
AL161452.1	-1.419	5.79799	0.00181651	0.00652674	-2.11391	5.79799	7.57457579167224e-05	0.0012133	0.694908	DeadMtb_DEG
AL161663.2	-1.93073	4.13546	0.0132868	0.0304004	-0.423683	4.13546	0.45082	0.554451	-1.50705	LiveMtb_DEG
AL161668.4	1.1709	0.532364	0.00370779	0.0111441	0.275983	0.532364	0.304624	0.408953	0.894919	LiveMtb_DEG
AL161669.1	0.936825	1.27457	0.206503	0.289867	1.96704	1.27457	0.0131483	0.03368	-1.03021	DeadMtb_DEG
AL161734.2	2.63234	5.17349	0.00177765	0.00642859	2.01861	5.17349	0.00416223	0.0141982	0.61373	LiveMtb_DEG
AL161747.1	2.65853	2.87949	0.00347614	0.0105988	1.74423	2.87949	0.0161553	0.0395518	0.914295	LiveMtb_DEG
AL161756.2	2.31689	1.23244	0.001678	0.00615362	1.0258	1.23244	0.0466118	0.0914295	1.29109	LiveMtb_DEG
AL161757.2	1.98605	1.88478	0.000686123	0.00328861	2.95584	1.88478	2.51411448900914e-05	0.000750325	-0.969794	DeadMtb_DEG
AL161785.1	-1.55758	3.14561	0.00857857	0.0214224	-0.837799	3.14561	0.0679166	0.123629	-0.719786	LiveMtb_DEG
AL161804.1	2.67708	4.41688	1.08242261675308e-05	0.000422205	1.97633	4.41688	4.01797797536469e-05	0.000896801	0.700752	LiveMtb_DEG
AL162231.2	-2.02608	6.5105	0.000115801	0.00112648	-1.45128	6.5105	0.000478083	0.00328575	-0.574803	LiveMtb_DEG
AL162231.5	1.34329	0.426452	0.00329959	0.0102133	0.525979	0.426452	0.10128	0.170122	0.817312	LiveMtb_DEG
AL162253.2	1.04252	6.67331	0.00618157	0.0165893	0.296851	6.67331	0.264022	0.366205	0.745672	LiveMtb_DEG
AL162258.1	-1.2942	4.07194	0.00107614	0.00450818	-0.673821	4.07194	0.0180271	0.0431909	-0.620381	LiveMtb_DEG
AL162311.2	0.921109	1.68363	0.0708178	0.121263	2.16304	1.68363	0.000741137	0.00431179	-1.24193	DeadMtb_DEG
AL162385.1	2.45942	2.58932	0.00879939	0.0218513	1.83748	2.58932	0.0201344	0.0471257	0.621938	LiveMtb_DEG
AL162394.1	1.33772	0.750894	0.0037938	0.011354	0.524101	0.750894	0.10858	0.179831	0.813623	LiveMtb_DEG
AL162408.1	0.449209	0.516743	0.232423	0.319514	1.10435	0.516743	0.00835103	0.0238256	-0.655141	DeadMtb_DEG
AL162424.1	3.01196	6.5602	8.73274640682266e-05	0.000978418	2.29946	6.5602	0.000244433	0.00224019	0.712504	LiveMtb_DEG
AL162581.1	-6.04535	3.69118	1.18345789492827e-07	0.000182123	-5.451	3.69118	1.1165539374813e-07	0.000154952	-0.594352	LiveMtb_DEG
AL162718.3	1.97534	0.608961	8.03833897192496e-05	0.0009427	0.275049	0.608961	0.258878	0.36065	1.70029	LiveMtb_DEG
AL163953.1	0.939415	0.990453	0.0969578	0.156397	1.76317	0.990453	0.00478128	0.0157049	-0.823754	DeadMtb_DEG
AL352979.4	1.41266	1.05921	0.0156339	0.0347183	0.553924	1.05921	0.210272	0.308755	0.858741	LiveMtb_DEG
AL353151.2	1.34163	1.33869	0.00175814	0.00637751	1.92966	1.33869	9.20242842384405e-05	0.0013341	-0.588034	DeadMtb_DEG
AL353152.1	1.76472	2.32373	0.0198997	0.0423237	0.885557	2.32373	0.138242	0.218938	0.879159	LiveMtb_DEG
AL353152.2	1.92697	6.47576	1.99738174665688e-05	0.000513159	0.831178	6.47576	0.00205298	0.00853503	1.0958	LiveMtb_DEG
AL353572.2	-2.62676	2.7372	0.000725304	0.00341606	-2.05502	2.7372	0.00160241	0.00721016	-0.571734	LiveMtb_DEG
AL353593.3	1.41743	1.88633	0.0110874	0.0263263	2.03924	1.88633	0.000844097	0.00469939	-0.621809	DeadMtb_DEG
AL353622.1	1.46158	4.24238	0.00163747	0.00605111	0.944751	4.24238	0.00924014	0.0257057	0.516828	LiveMtb_DEG
AL353625.1	2.73415	9.79301	6.59518907706663e-06	0.000371658	1.58559	9.79301	0.000124354	0.00156121	1.14857	LiveMtb_DEG
AL353626.2	1.80871	0.756924	0.000734486	0.00344686	1.18965	0.756924	0.00424295	0.0143899	0.619056	LiveMtb_DEG
AL353662.3	1.76935	1.46995	0.00527526	0.0146439	0.837642	1.46995	0.0750127	0.133808	0.931709	LiveMtb_DEG
AL353743.2	1.74833	2.17256	7.15576462491017e-05	0.000888758	2.6829	2.17256	1.73268498887617e-06	0.000315951	-0.934576	DeadMtb_DEG
AL353801.1	1.9317	1.78956	0.00251605	0.00830749	0.967426	1.78956	0.0385517	0.0788696	0.964278	LiveMtb_DEG
AL353801.2	1.81539	1.64153	0.0225635	0.0469946	0.866296	1.64153	0.166518	0.255075	0.949092	LiveMtb_DEG
AL353803.4	2.02604	7.14122	0.000326375	0.00202864	1.12831	7.14122	0.00510897	0.0165233	0.897725	LiveMtb_DEG
AL353997.2	1.42319	0.284639	2.75916560505764e-07	0.000217276	0	0.284639	1	1	1.42319	LiveMtb_DEG
AL354710.1	2.11844	2.72081	0.00380644	0.0113761	1.2732	2.72081	0.0253162	0.0565854	0.845243	LiveMtb_DEG
AL354794.2	0.849033	3.05553	0.0448774	0.0829153	1.4363	3.05553	0.00229829	0.00922433	-0.587264	DeadMtb_DEG
AL354813.1	2.73731	3.65466	0.00397607	0.0117719	1.79594	3.65466	0.0180445	0.0432268	0.941373	LiveMtb_DEG
AL354864.1	-2.1698	3.66904	0.000127433	0.0011797	-2.71168	3.66904	1.34218600447154e-05	0.000573396	0.541881	DeadMtb_DEG
AL354919.2	1.87127	4.48042	0.000553711	0.00284553	0.870384	4.48042	0.0182462	0.0436145	1.00089	LiveMtb_DEG
AL354941.1	1.55767	2.65639	0.00878616	0.0218233	1.02864	2.65639	0.0333453	0.0704759	0.529031	LiveMtb_DEG
AL354956.1	-0.461118	4.20257	0.0491654	0.0893021	-1.09098	4.20257	0.000361716	0.00278698	0.629859	DeadMtb_DEG
AL355075.2	1.81025	4.29791	0.00592806	0.0160547	1.24256	4.29791	0.0206507	0.0481312	0.567693	LiveMtb_DEG
AL355112.1	1.14573	1.54029	0.048216	0.0878607	1.79706	1.54029	0.00388373	0.0134847	-0.651332	DeadMtb_DEG
AL355312.5	0.427018	0.459379	0.214234	0.298721	1.04608	0.459379	0.00683848	0.0204514	-0.619058	DeadMtb_DEG
AL355377.1	2.06978	4.86468	0.000135735	0.00122213	1.38333	4.86468	0.000846612	0.00470758	0.686449	LiveMtb_DEG
AL355377.2	2.1652	4.86509	0.00024922	0.00172035	1.65549	4.86509	0.000663242	0.00401865	0.509708	LiveMtb_DEG
AL355377.3	2.0628	4.20018	0.00278431	0.00896746	1.39183	4.20018	0.0117971	0.0310093	0.670961	LiveMtb_DEG
AL355377.4	1.97076	4.99969	0.000405258	0.00232644	1.07714	4.99969	0.0067144	0.0201975	0.893612	LiveMtb_DEG
AL355472.2	0.946703	2.38817	0.116878	0.181838	1.72469	2.38817	0.00788446	0.0228229	-0.77799	DeadMtb_DEG
AL355881.2	2.77648	2.03127	0.00451481	0.0129545	1.43151	2.03127	0.0512859	0.0987723	1.34497	LiveMtb_DEG
AL355922.1	-2.84997	4.3885	0.000289544	0.00188731	-1.89473	4.3885	0.00174481	0.00763382	-0.955247	LiveMtb_DEG
AL355990.1	0.47453	0.953657	0.135661	0.205375	1.00659	0.953657	0.00488929	0.0159681	-0.532058	DeadMtb_DEG
AL356010.2	-1.1783	3.48046	0.010753	0.0256803	0.193196	3.48046	0.552447	0.650122	-1.3715	LiveMtb_DEG
AL356019.1	0.739916	2.45051	0.109513	0.172492	1.45818	2.45051	0.00465895	0.015397	-0.718263	DeadMtb_DEG
AL356020.1	2.58091	3.56644	0.000661432	0.00321122	1.81335	3.56644	0.00270119	0.0103213	0.76756	LiveMtb_DEG
AL356056.1	0.535494	1.23061	0.292674	0.385637	1.33307	1.23061	0.0151257	0.0375045	-0.797576	DeadMtb_DEG
AL356234.1	1.83977	5.46974	0.00458248	0.0131112	0.892009	5.46974	0.0637677	0.117541	0.947759	LiveMtb_DEG
AL356234.2	2.03913	1.78718	0.0186806	0.0402241	0.449459	1.78718	0.481492	0.583639	1.58968	LiveMtb_DEG
AL356273.3	2.36185	4.19091	0.00217913	0.00744719	1.18386	4.19091	0.0348525	0.0729859	1.17799	LiveMtb_DEG
AL356320.2	1.5487	5.08415	8.72059029467373e-06	0.000395806	1.04851	5.08415	5.82679973681967e-05	0.00107188	0.500192	LiveMtb_DEG
AL356432.2	-0.0316405	0.993318	0.941887	0.974569	-1.09319	0.993318	0.0214479	0.049519	1.06155	DeadMtb_DEG
AL356481.3	1.22841	3.39388	0.0030331	0.00958393	0.724844	3.39388	0.0229582	0.0522846	0.503561	LiveMtb_DEG
AL356583.4	0	0.410706	1	1	1.36902	0.410706	0.0010017	0.0052572	-1.36902	DeadMtb_DEG
AL356753.1	2.90936	2.53104	0.00348337	0.0106128	1.58341	2.53104	0.035197	0.073524	1.32594	LiveMtb_DEG
AL356863.1	1.65368	0.96827	1.291701518195e-06	0.000291836	-0.0115342	0.96827	0.914148	0.951629	1.66522	LiveMtb_DEG
AL357033.2	-1.31919	3.91553	0.0169606	0.037141	-0.163173	3.91553	0.682805	0.765438	-1.15602	LiveMtb_DEG
AL357033.3	2.01785	5.79797	0.00190167	0.00674159	1.10706	5.79797	0.0219452	0.0504831	0.910791	LiveMtb_DEG
AL357033.4	1.45731	8.38577	0.000498638	0.00265562	0.70673	8.38577	0.0140277	0.0353554	0.75058	LiveMtb_DEG
AL357079.1	0.968748	6.96322	0.00781337	0.0199112	1.97134	6.96322	5.82849714817153e-05	0.00107188	-1.00259	DeadMtb_DEG
AL357140.2	-0.578862	3.02014	0.210224	0.294175	-1.27933	3.02014	0.0107942	0.0289594	0.700469	DeadMtb_DEG
AL357373.1	0.430671	0.568907	0.20153	0.284658	1.24794	0.568907	0.00236583	0.00942789	-0.817267	DeadMtb_DEG
AL357874.2	2.18988	4.21825	0.00124434	0.00498261	1.46148	4.21825	0.00623046	0.0191098	0.728396	LiveMtb_DEG
AL358334.2	0.645028	1.99648	0.170095	0.247894	1.68752	1.99648	0.00266295	0.010225	-1.04249	DeadMtb_DEG
AL358613.2	1.12217	0.92302	0.00271298	0.00879828	1.71532	0.92302	0.000102338	0.00141099	-0.59315	DeadMtb_DEG
AL358613.3	1.32562	2.08574	0.0662913	0.114572	1.89413	2.08574	0.0100488	0.0273605	-0.568505	DeadMtb_DEG
AL359073.1	2.58515	2.42597	0.00134491	0.00525411	1.90088	2.42597	0.00402604	0.0138492	0.684267	LiveMtb_DEG
AL359091.3	1.55474	4.83878	0.0014543	0.00555693	1.03969	4.83878	0.00705963	0.0209805	0.515042	LiveMtb_DEG
AL359092.1	2.34852	3.49023	0.000647456	0.00316471	1.67281	3.49023	0.00245504	0.00967343	0.675715	LiveMtb_DEG
AL359095.1	1.73147	0.959184	0.00327264	0.0101504	0.814176	0.959184	0.057276	0.107738	0.917298	LiveMtb_DEG
AL359183.1	2.22012	5.39162	0.000206101	0.00154349	0.943356	5.39162	0.0135294	0.0343856	1.27676	LiveMtb_DEG
AL359397.1	2.75854	1.45678	0.000122812	0.00115862	2.00298	1.45678	0.000464589	0.00322619	0.755558	LiveMtb_DEG
AL359502.1	3.43194	1.89242	0.000196516	0.00150322	0.837819	1.89242	0.101602	0.170598	2.59412	LiveMtb_DEG
AL359502.2	4.40532	3.40773	0.000423867	0.00238968	0.605648	3.40773	0.380273	0.486336	3.79967	LiveMtb_DEG
AL359532.1	1.3832	6.58872	0.000815067	0.00370207	0.774235	6.58872	0.0104519	0.028211	0.608964	LiveMtb_DEG
AL359551.1	-2.3442	4.69271	6.40998918616497e-06	0.000371658	-1.13859	4.69271	0.000377262	0.00286058	-1.20561	LiveMtb_DEG
AL359555.2	2.12491	1.23171	0.0108008	0.0257697	1.3143	1.23171	0.0498122	0.096511	0.810614	LiveMtb_DEG
AL359643.1	1.64989	0.928877	0.000519706	0.00273194	0.544398	0.928877	0.0651129	0.119599	1.10549	LiveMtb_DEG
AL359697.1	1.54268	5.02012	0.00123329	0.00495305	0.974121	5.02012	0.00816193	0.0234175	0.568557	LiveMtb_DEG
AL359762.2	2.23765	2.56596	0.00373442	0.0112054	1.6894	2.56596	0.00891431	0.025022	0.548249	LiveMtb_DEG
AL359880.1	2.51698	2.78726	0.013781	0.0313146	1.39355	2.78726	0.0846494	0.147196	1.12343	LiveMtb_DEG
AL359921.1	1.76774	7.06707	0.00172137	0.00627885	1.1578	7.06707	0.00904085	0.0252956	0.609935	LiveMtb_DEG
AL359962.2	1.31502	0.936521	0.0116358	0.0273192	0.440326	0.936521	0.249635	0.350602	0.87469	LiveMtb_DEG
AL360020.1	1.95707	2.45571	0.0101967	0.0245936	0.643468	2.45571	0.245524	0.346366	1.31361	LiveMtb_DEG
AL360081.1	2.45828	2.23442	0.00540441	0.0149278	1.20507	2.23442	0.0681763	0.124039	1.25321	LiveMtb_DEG
AL360169.3	2.61103	6.01311	0.000123883	0.00116374	1.96007	6.01311	0.000380632	0.00287584	0.650966	LiveMtb_DEG
AL360268.1	2.22228	5.59085	0.000148417	0.00128854	1.52238	5.59085	0.000792477	0.00451226	0.699895	LiveMtb_DEG
AL365181.1	0.391074	1.93237	0.398868	0.494093	1.41114	1.93237	0.00795492	0.0229642	-1.02007	DeadMtb_DEG
AL365361.1	-1.94355	5.46433	0.00501302	0.0140664	-3.10632	5.46433	0.000161141	0.00179096	1.16276	DeadMtb_DEG
AL365434.2	1.91623	0.84966	0.00390929	0.0116152	0.899367	0.84966	0.0643131	0.118353	1.01686	LiveMtb_DEG
AL365436.1	0.532077	2.30007	0.291357	0.384196	1.59472	2.30007	0.00609526	0.0187884	-1.06264	DeadMtb_DEG
AL365475.1	1.76466	1.16716	0.00257171	0.00844719	0.691834	1.16716	0.088622	0.152837	1.07283	LiveMtb_DEG
AL390236.1	2.12221	5.89977	3.54499241365047e-05	0.000642173	1.48238	5.89977	0.00018207	0.00190868	0.639834	LiveMtb_DEG
AL390242.1	2.72917	6.97031	0.000265024	0.00178707	2.07017	6.97031	0.000738126	0.00430397	0.658999	LiveMtb_DEG
AL390719.1	1.51387	5.92234	0.00227235	0.0076756	0.690419	5.92234	0.0507008	0.0979217	0.823447	LiveMtb_DEG
AL390728.1	2.11268	4.68733	0.000941019	0.00409847	1.28664	4.68733	0.00778808	0.0226092	0.82604	LiveMtb_DEG
AL390728.5	3.18978	1.95085	0.00044705	0.00247172	2.49497	1.95085	0.00101116	0.00528995	0.694811	LiveMtb_DEG
AL390728.6	-0.73229	6.40781	0.0334955	0.0650556	-1.26904	6.40781	0.0012797	0.00617582	0.536754	DeadMtb_DEG
AL390774.2	2.52028	4.52253	0.000212405	0.00157167	2.00582	4.52253	0.000444262	0.00314366	0.514466	LiveMtb_DEG
AL391069.1	-1.98884	4.70996	0.000420006	0.00237571	-1.45111	4.70996	0.00143503	0.00668457	-0.53773	LiveMtb_DEG
AL391416.1	3.4223	3.97273	0.00160581	0.00596856	2.56928	3.97273	0.00424111	0.014385	0.853017	LiveMtb_DEG
AL391425.1	1.49667	1.21443	0.00960076	0.0234317	0.971339	1.21443	0.0382166	0.0783395	0.525329	LiveMtb_DEG
AL391669.1	2.0701	2.04682	0.0166556	0.0365907	1.35716	2.04682	0.056404	0.106447	0.712936	LiveMtb_DEG
AL391704.1	-2.82338	6.21286	4.8686873384126e-06	0.000355619	-1.0683	6.21286	0.00134986	0.0064082	-1.75508	LiveMtb_DEG
AL391811.1	2.33667	2.67953	0.00346304	0.0105758	1.43335	2.67953	0.0215958	0.0498254	0.903319	LiveMtb_DEG
AL391832.1	-3.22591	3.31889	0.00193815	0.00683468	-1.89909	3.31889	0.0163872	0.0399976	-1.32682	LiveMtb_DEG
AL391832.2	-2.31649	7.28512	0.000531982	0.00277344	-0.994812	7.28512	0.0249311	0.0558736	-1.32168	LiveMtb_DEG
AL391832.3	-1.662	6.71571	4.33197960060351e-05	0.000705354	-0.630186	6.71571	0.00750527	0.0219684	-1.03181	LiveMtb_DEG
AL391834.1	-0.545646	2.43745	0.380247	0.475516	-1.97179	2.43745	0.00641524	0.019509	1.42614	DeadMtb_DEG
AL391840.1	2.27357	4.46456	0.000323377	0.00201766	1.7101	4.46456	0.000938103	0.00503064	0.56347	LiveMtb_DEG
AL391863.1	1.81002	6.10294	0.000163757	0.00135676	1.11147	6.10294	0.00165217	0.00735709	0.698548	LiveMtb_DEG
AL391987.4	-0.341316	0.666292	0.403037	0.498317	1.06621	0.666292	0.016389	0.039998	-1.40753	DeadMtb_DEG
AL391994.1	2.73864	2.76889	0.000759154	0.00352261	1.98136	2.76889	0.00260415	0.0100775	0.757277	LiveMtb_DEG
AL392183.1	3.07011	2.95222	1.95184178634136e-06	0.000313493	2.07825	2.95222	1.3664496855134e-05	0.000574641	0.991864	LiveMtb_DEG
AL442071.1	2.11062	3.61169	0.00163899	0.00605478	1.46829	3.61169	0.00641927	0.019518	0.642336	LiveMtb_DEG
AL442128.2	1.4037	5.03141	0.0085647	0.0213966	0.761424	5.03141	0.066019	0.120937	0.642279	LiveMtb_DEG
AL445248.1	2.20289	3.3889	0.00304171	0.00960033	1.22065	3.3889	0.0297614	0.0643448	0.982237	LiveMtb_DEG
AL445288.1	2.75158	1.67525	0.00918067	0.0226006	1.04146	1.67525	0.179225	0.271258	1.71012	LiveMtb_DEG
AL445307.1	2.2173	4.2417	0.000246807	0.00171223	1.16691	4.2417	0.00545231	0.0173056	1.0504	LiveMtb_DEG
AL445471.1	2.78555	7.39752	2.06148087672811e-05	0.000518795	2.03645	7.39752	8.0222579001604e-05	0.0012526	0.749102	LiveMtb_DEG
AL445623.2	1.40843	2.79317	0.0477508	0.087145	2.03348	2.79317	0.00591184	0.0183658	-0.625045	DeadMtb_DEG
AL445645.1	3.04701	4.11132	8.51094516052038e-05	0.000968605	0.589132	4.11132	0.133977	0.213363	2.45787	LiveMtb_DEG
AL445933.2	2.09586	4.77957	8.90438435067694e-05	0.00098706	1.39067	4.77957	0.000598991	0.00377648	0.705193	LiveMtb_DEG
AL445991.1	1.3263	2.92654	0.0111681	0.0264867	0.718472	2.92654	0.0788839	0.139142	0.607828	LiveMtb_DEG
AL449283.1	2.0177	2.22391	0.00440806	0.0127312	0.872123	2.22391	0.0890626	0.153465	1.14557	LiveMtb_DEG
AL450163.1	2.26387	4.48678	0.000371318	0.00220484	1.46739	4.48678	0.00251685	0.00983465	0.796484	LiveMtb_DEG
AL450327.1	0.779336	3.55106	0.157681	0.232878	1.50051	3.55106	0.0108829	0.0291391	-0.721174	DeadMtb_DEG
AL450467.1	-1.5163	6.84254	0.000780126	0.00359175	-0.756113	6.84254	0.0172035	0.0415654	-0.760192	LiveMtb_DEG
AL451007.2	2.41767	2.15276	0.00493495	0.0138906	1.49083	2.15276	0.0278445	0.0610786	0.926837	LiveMtb_DEG
AL451047.1	1.50632	3.34598	0.0199486	0.0424126	0.570038	3.34598	0.248421	0.349351	0.936281	LiveMtb_DEG
AL451054.4	1.29407	4.56145	0.0104093	0.0250187	1.8878	4.56145	0.000716406	0.00421617	-0.59373	DeadMtb_DEG
AL451069.3	-2.73098	5.58312	3.9071325081623e-05	0.000672842	-1.7228	5.58312	0.00038151	0.00288045	-1.00818	LiveMtb_DEG
AL451070.1	1.74591	2.27737	0.000855733	0.0038299	0.874846	2.27737	0.0180181	0.0431749	0.87106	LiveMtb_DEG
AL451074.5	1.6734	0.964026	0.000617166	0.00305803	1.14846	0.964026	0.00288826	0.0108444	0.524944	LiveMtb_DEG
AL451123.1	0.606809	6.7292	0.0596457	0.104865	1.14663	6.7292	0.00195094	0.00822743	-0.53982	DeadMtb_DEG
AL499627.1	5.38323	2.98594	1.30095217169944e-05	0.000445823	2.63829	2.98594	0.000670684	0.00405015	2.74493	LiveMtb_DEG
AL512303.1	2.19427	2.92561	0.00604577	0.0163037	1.35251	2.92561	0.0326011	0.0692225	0.841761	LiveMtb_DEG
AL512308.1	1.99899	2.8857	0.00790754	0.0200986	1.07964	2.8857	0.0635112	0.117144	0.919354	LiveMtb_DEG
AL512326.1	2.21974	2.13763	0.00875846	0.0217749	1.38115	2.13763	0.04168	0.0838014	0.838589	LiveMtb_DEG
AL512326.5	3.55297	2.51749	0.00154841	0.00580647	2.53659	2.51749	0.00534226	0.0170735	1.01638	LiveMtb_DEG
AL512380.2	-1.01893	4.92892	0.00501283	0.0140664	-0.510868	4.92892	0.0603973	0.112437	-0.508063	LiveMtb_DEG
AL512506.2	2.04137	2.06504	0.0131586	0.0301644	0.372903	2.06504	0.526801	0.626811	1.66847	LiveMtb_DEG
AL512593.1	4.23371	3.8284	0.000160388	0.00133963	3.34816	3.8284	0.000352065	0.00274962	0.885556	LiveMtb_DEG
AL512785.1	2.05771	1.73662	0.00657785	0.0174004	1.51773	1.73662	0.0164876	0.0401898	0.539976	LiveMtb_DEG
AL513122.1	2.22359	5.42242	0.000970215	0.00418397	1.5631	5.42242	0.00380915	0.0132794	0.660495	LiveMtb_DEG
AL513331.1	0.417689	0.842269	0.317837	0.412228	1.38237	0.842269	0.00495377	0.0161392	-0.964684	DeadMtb_DEG
AL513343.1	0.717998	3.92804	0.221958	0.307683	1.52497	3.92804	0.0148198	0.0369135	-0.806977	DeadMtb_DEG
AL513523.6	1.14478	0.747959	0.0209134	0.0441233	0.539459	0.747959	0.164556	0.252648	0.605326	LiveMtb_DEG
AL513548.3	1.33339	3.95887	0.00421203	0.012298	0.450322	3.95887	0.164552	0.252648	0.883069	LiveMtb_DEG
AL583722.1	1.53718	2.55867	0.0211444	0.0445299	0.0749877	2.55867	0.877612	0.923319	1.46219	LiveMtb_DEG
AL583810.2	1.14717	3.2876	0.0315927	0.06202	2.05209	3.2876	0.00097115	0.00514324	-0.904921	DeadMtb_DEG
AL583843.1	2.2386	1.43444	0.00876814	0.0217902	0.896931	1.43444	0.15464	0.239781	1.34167	LiveMtb_DEG
AL583844.1	1.11055	4.87934	0.000137493	0.00123157	2.24038	4.87934	5.01561156880139e-07	0.000236536	-1.12984	DeadMtb_DEG
AL589182.3	1.45622	4.34012	0.0010639	0.00447302	0.932031	4.34012	0.00673277	0.0202275	0.524184	LiveMtb_DEG
AL589642.2	1.59939	0.758399	0.00704715	0.0183606	0.341814	0.758399	0.404427	0.509877	1.25758	LiveMtb_DEG
AL589743.2	1.15585	0.782398	0.00808732	0.020469	-0.00214522	0.782398	0.994236	1	1.158	LiveMtb_DEG
AL589743.5	2.10537	5.64431	0.000252664	0.00173221	1.556	5.64431	0.000825398	0.00463173	0.549366	LiveMtb_DEG
AL589935.3	1.17435	1.81396	0.0868766	0.143143	2.39492	1.81396	0.00248514	0.00974767	-1.22057	DeadMtb_DEG
AL590068.3	-2.71088	2.62263	0.00247502	0.00819902	-1.56254	2.62263	0.0217024	0.0500264	-1.14834	LiveMtb_DEG
AL590143.1	2.04077	1.52112	0.00523211	0.0145488	2.88005	1.52112	0.000375523	0.00285195	-0.839279	DeadMtb_DEG
AL590428.1	1.45422	6.1587	0.00247482	0.00819902	0.352398	6.1587	0.259691	0.361601	1.10182	LiveMtb_DEG
AL590552.1	2.51187	1.56525	0.00152226	0.00573652	1.12415	1.56525	0.0421597	0.0845161	1.38773	LiveMtb_DEG
AL590639.1	1.92379	2.95029	0.00986573	0.0239633	2.47093	2.95029	0.0014289	0.00666231	-0.547143	DeadMtb_DEG
AL590648.1	1.68647	2.42513	0.00196267	0.00689621	1.04319	2.42513	0.0132226	0.0338246	0.643272	LiveMtb_DEG
AL590648.2	3.1618	8.2653	0.00130219	0.00513151	2.07404	8.2653	0.00707083	0.0209983	1.08776	LiveMtb_DEG
AL590666.3	2.60854	3.6551	0.000267383	0.00179492	1.87835	3.6551	0.00101718	0.00531371	0.730186	LiveMtb_DEG
AL590666.4	1.79064	4.62489	0.000169637	0.00138003	1.26316	4.62489	0.000751936	0.00435305	0.527484	LiveMtb_DEG
AL590705.1	1.21417	1.91268	0.0669042	0.115521	1.8555	1.91268	0.00732952	0.021573	-0.641323	DeadMtb_DEG
AL590822.2	0.545325	5.11331	0.130065	0.19846	1.11363	5.11331	0.00545615	0.0173163	-0.568308	DeadMtb_DEG
AL590822.3	0.745542	4.32899	0.0172756	0.0377004	1.45669	4.32899	0.000229989	0.00215712	-0.711149	DeadMtb_DEG
AL591242.1	2.80043	1.23126	0.00225929	0.00764653	2.18996	1.23126	0.00469296	0.0154853	0.610469	LiveMtb_DEG
AL591468.1	2.57701	1.60221	0.00431619	0.0125261	0.935667	1.60221	0.140498	0.221852	1.64134	LiveMtb_DEG
AL591623.1	2.02041	6.61013	1.71589428141877e-05	0.000484451	0.989565	6.61013	0.000858825	0.00474652	1.03084	LiveMtb_DEG
AL591848.3	1.89651	6.54001	2.28905750730377e-05	0.000536076	1.34997	6.54001	0.000105855	0.00143321	0.546536	LiveMtb_DEG
AL592114.1	-1.04224	1.06468	0.000187811	0.00146439	0.0972856	1.06468	0.493479	0.594891	-1.13952	LiveMtb_DEG
AL592156.1	-1.34583	3.81557	0.000419881	0.00237538	-0.533866	3.81557	0.0294773	0.0638454	-0.811968	LiveMtb_DEG
AL592424.1	-1.85539	2.90096	3.82339189656029e-05	0.000667902	-1.09197	2.90096	0.000575184	0.00369218	-0.76342	LiveMtb_DEG
AL592429.1	-1.22005	3.75711	0.0164387	0.0361981	-0.495344	3.75711	0.200725	0.297521	-0.72471	LiveMtb_DEG
AL592435.2	2.95672	3.55092	0.00274864	0.00888837	2.04879	3.55092	0.0102848	0.0278579	0.907931	LiveMtb_DEG
AL592437.2	2.32597	5.38925	0.00113699	0.00468055	1.29843	5.38925	0.0137456	0.0348002	1.02754	LiveMtb_DEG
AL592546.2	1.48508	4.13148	0.00178891	0.00646248	0.91737	4.13148	0.01234	0.0320256	0.567712	LiveMtb_DEG
AL596330.1	3.94943	7.31848	3.26024943142299e-05	0.000618713	2.08276	7.31848	0.000969247	0.00513824	1.86667	LiveMtb_DEG
AL596442.1	-2.09697	8.68168	2.8985366727556e-05	0.000590775	-1.04779	8.68168	0.00120381	0.00594119	-1.04917	LiveMtb_DEG
AL596442.3	-2.05965	8.66861	1.52467551142348e-05	0.000469798	-1.06832	8.66861	0.00054574	0.00358091	-0.991325	LiveMtb_DEG
AL596442.4	-1.28951	8.74901	0.000546425	0.00282183	-0.601501	8.74901	0.01785	0.0428447	-0.688008	LiveMtb_DEG
AL627223.1	2.55997	3.44542	0.00645469	0.0171349	1.80438	3.44542	0.0197953	0.0464829	0.755587	LiveMtb_DEG
AL627232.1	3.4414	7.43062	9.50977997795407e-05	0.00101808	2.17091	7.43062	0.000864697	0.00476773	1.27049	LiveMtb_DEG
AL627389.1	2.55038	5.02212	0.000128092	0.00118266	1.98013	5.02212	0.000318031	0.00259954	0.570253	LiveMtb_DEG
AL627422.1	2.12867	1.84436	0.00110496	0.00459587	1.54632	1.84436	0.00359132	0.0127253	0.582349	LiveMtb_DEG
AL645608.3	1.97289	1.25643	0.00448491	0.0128913	0.849616	1.25643	0.090893	0.155964	1.12327	LiveMtb_DEG
AL645608.7	2.49754	6.78677	4.45451255552817e-05	0.000715936	1.56894	6.78677	0.000442218	0.00313726	0.928601	LiveMtb_DEG
AL645608.8	2.46851	4.60597	0.00119896	0.00485939	1.51821	4.60597	0.0090707	0.0253476	0.950292	LiveMtb_DEG
AL645733.1	1.30572	0.642895	0.00100697	0.00429626	-0.0787958	0.642895	0.732189	0.808534	1.38451	LiveMtb_DEG
AL645939.3	1.71817	3.13928	0.000173541	0.00139655	1.21238	3.13928	0.000766794	0.00441056	0.505794	LiveMtb_DEG
AL663070.2	1.51126	10.6689	1.15939876182371e-05	0.000431272	0.90515	10.6689	0.000171078	0.0018537	0.606115	LiveMtb_DEG
AL663074.2	1.14837	0.229675	6.97481486720615e-05	0.00087562	0	0.229675	1	1	1.14837	LiveMtb_DEG
AL669831.3	1.28547	0.967562	0.0241651	0.0497503	0.644179	0.967562	0.154666	0.239802	0.641293	LiveMtb_DEG
AL672032.1	2.11286	1.97543	0.0162498	0.0358324	1.00803	1.97543	0.139721	0.220853	1.10483	LiveMtb_DEG
AL683807.1	1.61752	6.87166	1.46834487981468e-05	0.000461803	0.874131	6.87166	0.000409048	0.00299581	0.743386	LiveMtb_DEG
AL683807.2	4.59383	4.92232	9.29002427813021e-07	0.000269117	3.84652	4.92232	1.48382823712006e-06	0.000310811	0.74731	LiveMtb_DEG
AL683826.1	1.0576	1.05707	0.0552045	0.0983164	1.8893	1.05707	0.0023545	0.00939488	-0.831701	DeadMtb_DEG
AL691449.1	1.03289	2.75479	0.0303953	0.0600549	1.63091	2.75479	0.00189931	0.00808433	-0.598026	DeadMtb_DEG
AL691515.2	2.67123	3.19267	0.000372795	0.00220871	1.93861	3.19267	0.00132466	0.00632477	0.732613	LiveMtb_DEG
AL731702.1	0.266234	5.18231	0.491755	0.585382	1.00058	5.18231	0.0178423	0.0428363	-0.734347	DeadMtb_DEG
AL807752.4	0.85755	1.84422	0.102815	0.163968	1.79671	1.84422	0.00296161	0.0110309	-0.939165	DeadMtb_DEG
AL807752.6	-1.44639	2.85163	0.00318565	0.00995018	-0.319773	2.85163	0.320832	0.426005	-1.12662	LiveMtb_DEG
AL807757.1	2.95772	3.56395	0.00176625	0.00639921	2.44158	3.56395	0.00277381	0.010512	0.516142	LiveMtb_DEG
AL845331.3	1.15527	0.39258	0.00363373	0.0109644	0.53842	0.39258	0.0629397	0.1163	0.616853	LiveMtb_DEG
AL954642.1	1.14837	0.36497	0.0226678	0.0471847	0.450986	0.36497	0.245383	0.346221	0.697387	LiveMtb_DEG
ALAS2	2.73993	2.85334	0.00268685	0.00874184	2.13581	2.85334	0.00560955	0.0176721	0.604118	LiveMtb_DEG
ALDH1B1	-1.47341	9.83665	0.000668615	0.00323391	-0.850169	9.83665	0.00768548	0.0223743	-0.623242	LiveMtb_DEG
ALDH5A1	-1.17807	9.26212	0.000170535	0.00138195	-0.671515	9.26212	0.00260808	0.0100873	-0.506557	LiveMtb_DEG
ALDH6A1	-1.69597	7.826	9.90471081672645e-05	0.00103699	-1.06045	7.826	0.000945999	0.00505587	-0.635522	LiveMtb_DEG
ALG1L10P	2.69519	1.49267	4.20149568326429e-05	0.000695192	2.18149	1.49267	8.18850020743905e-05	0.00126707	0.513694	LiveMtb_DEG
ALK	3.5364	5.25906	0.000131958	0.00120345	2.05019	5.25906	0.00189902	0.00808407	1.48621	LiveMtb_DEG
ALKBH7	-1.22437	7.25889	0.000276115	0.00183106	-0.639797	7.25889	0.00619089	0.0190175	-0.584576	LiveMtb_DEG
ALMS1P1	0.739439	2.7171	0.21856	0.303661	1.60634	2.7171	0.0128716	0.0331028	-0.866899	DeadMtb_DEG
ALOX12-AS1	1.59851	8.48646	0.000110632	0.0011015	1.08335	8.48646	0.000643835	0.00395007	0.515162	LiveMtb_DEG
ALOX5AP	-1.59517	8.17982	0.000751898	0.00350222	-0.85117	8.17982	0.0122998	0.0319574	-0.744002	LiveMtb_DEG
ALPK2	3.01064	3.2895	0.00761152	0.0195042	2.20847	3.2895	0.0191929	0.0453545	0.802164	LiveMtb_DEG
ALPK3	1.42418	6.14262	0.00333902	0.0102999	0.547466	6.14262	0.10722	0.178036	0.876713	LiveMtb_DEG
AMDHD1	-1.18964	3.49773	0.00708378	0.0184347	-0.656387	3.49773	0.054895	0.104183	-0.53325	LiveMtb_DEG
AMDHD2	2.20617	9.22846	4.18985334019352e-05	0.000695192	1.10191	9.22846	0.00165667	0.00736885	1.10426	LiveMtb_DEG
AMMECR1-IT1	1.75634	2.06067	0.000772319	0.00356892	0.391167	2.06067	0.210746	0.309287	1.36517	LiveMtb_DEG
AMN1	1.19495	4.87985	0.00111018	0.00460988	0.5834	4.87985	0.0242673	0.054647	0.611546	LiveMtb_DEG
AMOT	-1.80326	8.0857	1.22246723923364e-05	0.000437838	-1.29253	8.0857	5.51432012166951e-05	0.00104414	-0.510733	LiveMtb_DEG
AMPD3	2.52481	11.576	2.04795322863833e-05	0.000517829	1.53393	11.576	0.00026548	0.00234429	0.990885	LiveMtb_DEG
AMZ2P2	2.5913	4.57547	0.000481074	0.00259249	1.89245	4.57547	0.00161966	0.00726059	0.698853	LiveMtb_DEG
ANGPT1	-4.64718	3.71055	1.42157140270916e-06	0.000297705	-2.13986	3.71055	0.000134813	0.00163068	-2.50732	LiveMtb_DEG
ANGPTL2	1.35206	4.21664	0.0278431	0.0558751	1.97109	4.21664	0.00263089	0.0101484	-0.619029	DeadMtb_DEG
ANK1	-1.73381	7.07445	6.18355954292705e-05	0.000830969	-0.638238	7.07445	0.011217	0.0298255	-1.09558	LiveMtb_DEG
ANK3	-1.61912	3.94729	0.000578837	0.00293213	-0.243728	3.94729	0.362064	0.468932	-1.37539	LiveMtb_DEG
ANKDD1A	1.66209	8.34115	5.65516141077527e-06	0.000362817	1.10103	8.34115	4.44279376988054e-05	0.000947037	0.561066	LiveMtb_DEG
ANKEF1	-2.97664	3.75805	1.06262970308403e-05	0.000421714	-1.8166	3.75805	0.00013955	0.0016618	-1.16004	LiveMtb_DEG
ANKRD1	3.21799	4.45065	0.00557966	0.0153076	1.74746	4.45065	0.04929	0.0957047	1.47053	LiveMtb_DEG
ANKRD10	1.70587	12.5566	1.76123777335882e-05	0.000489034	0.897755	12.5566	0.000567966	0.00366122	0.808114	LiveMtb_DEG
ANKRD10-IT1	1.84707	7.5015	8.53608282706941e-05	0.000968605	0.745617	7.5015	0.00909576	0.0254068	1.10146	LiveMtb_DEG
ANKRD20A8P	-0.356843	1.4924	0.411523	0.50695	1.30619	1.4924	0.00852316	0.0241581	-1.66304	DeadMtb_DEG
ANKRD35	-2.9584	5.75767	3.1290167305704e-05	0.000606669	-2.18399	5.75767	0.000112676	0.00148271	-0.774415	LiveMtb_DEG
ANKRD62P1-PARP4P3	-0.00617601	0.94329	0.971069	0.995712	1.11869	0.94329	0.000100655	0.00140072	-1.12487	DeadMtb_DEG
ANKRD66	3.94563	2.34435	0.000558253	0.00286161	1.71203	2.34435	0.0246747	0.0553952	2.23359	LiveMtb_DEG
ANO2	2.25719	1.82858	0.0162082	0.0357493	1.56517	1.82858	0.0453511	0.089531	0.692021	LiveMtb_DEG
ANO3	-1.47737	5.80827	0.00497143	0.0139736	-0.899265	5.80827	0.0295012	0.0638933	-0.578106	LiveMtb_DEG
ANOS2P	1.48576	5.15054	9.51052904766553e-05	0.00101808	0.729695	5.15054	0.00361367	0.0127847	0.756068	LiveMtb_DEG
ANP32AP1	3.44429	5.04862	0.000110768	0.00110224	2.81954	5.04862	0.000196992	0.00199212	0.624755	LiveMtb_DEG
ANXA10	2.20331	5.61385	0.000137878	0.00123324	1.64642	5.61385	0.000433927	0.0031081	0.556885	LiveMtb_DEG
ANXA13	1.6187	1.5659	0.00820308	0.0207083	0.000398182	1.5659	0.999238	1	1.6183	LiveMtb_DEG
AOX1	-1.01826	3.36278	0.0125219	0.0289718	-0.32759	3.36278	0.273918	0.376606	-0.690672	LiveMtb_DEG
AP000223.1	3.78507	6.03303	1.05940363912293e-06	0.000279018	2.49201	6.03303	9.12224791343554e-06	0.000515907	1.29305	LiveMtb_DEG
AP000224.1	2.09363	2.321	0.00454107	0.0130175	1.10689	2.321	0.047112	0.0921703	0.986744	LiveMtb_DEG
AP000233.2	0.471819	2.21827	0.422388	0.517402	1.8064	2.21827	0.00770363	0.0224109	-1.33458	DeadMtb_DEG
AP000235.1	0.0238005	1.63026	0.956653	0.985496	2.36192	1.63026	0.000357983	0.00277422	-2.33812	DeadMtb_DEG
AP000240.1	-2.72384	2.08983	0.000121184	0.00115082	-2.0299	2.08983	0.000390102	0.00291842	-0.693948	LiveMtb_DEG
AP000289.1	-2.20508	2.0936	0.0148699	0.0333189	-1.6258	2.0936	0.0335377	0.0707789	-0.579281	LiveMtb_DEG
AP000343.1	1.61102	1.35865	0.0397906	0.0750038	2.17457	1.35865	0.00645786	0.0196039	-0.563552	DeadMtb_DEG
AP000346.1	0.452807	1.02741	0.413888	0.509203	1.53403	1.02741	0.012653	0.0326525	-1.08123	DeadMtb_DEG
AP000346.2	2.51571	4.08273	0.00933845	0.0229046	1.82514	4.08273	0.0240117	0.0541425	0.690574	LiveMtb_DEG
AP000346.3	1.83559	0.791375	0.000100545	0.00104369	0.259649	0.791375	0.266795	0.369001	1.57594	LiveMtb_DEG
AP000347.1	1.67105	7.13122	4.9180592943805e-05	0.000748348	1.15611	7.13122	0.000264332	0.00234052	0.514945	LiveMtb_DEG
AP000437.1	2.14235	7.50065	1.96426444191893e-05	0.000510624	1.43688	7.50065	0.000134966	0.00163122	0.705473	LiveMtb_DEG
AP000462.1	2.86844	2.38038	0.00011243	0.00110808	1.42346	2.38038	0.00391854	0.0135768	1.44498	LiveMtb_DEG
AP000462.2	2.92017	3.17112	0.00131737	0.00517453	1.83616	3.17112	0.00880652	0.0247957	1.08401	LiveMtb_DEG
AP000462.3	2.36723	1.4476	0.000539404	0.0027993	1.24772	1.4476	0.0100774	0.027428	1.11951	LiveMtb_DEG
AP000465.1	2.39862	1.55	0.0035141	0.0106883	0.903895	1.55	0.116011	0.189735	1.49472	LiveMtb_DEG
AP000526.1	3.17951	2.69415	0.00104004	0.00439576	2.22476	2.69415	0.00415601	0.014187	0.954752	LiveMtb_DEG
AP000640.2	4.00798	3.53065	0.00036317	0.0021742	2.60162	3.53065	0.00244794	0.00965493	1.40636	LiveMtb_DEG
AP000659.1	2.52051	3.06192	0.0198978	0.0423222	1.90943	3.06192	0.0388858	0.079391	0.611082	LiveMtb_DEG
AP000688.2	3.12745	1.82547	0.000453317	0.00249034	1.23579	1.82547	0.0314334	0.0671986	1.89166	LiveMtb_DEG
AP000695.2	1.14855	1.07159	0.00337703	0.0103782	0.276936	1.07159	0.286754	0.390292	0.871615	LiveMtb_DEG
AP000759.1	0.7024	2.16929	0.16956	0.247304	1.20303	2.16929	0.0213327	0.0492972	-0.500634	DeadMtb_DEG
AP000802.1	3.7907	2.98012	0.000410969	0.00234558	2.13044	2.98012	0.00589255	0.018321	1.66026	LiveMtb_DEG
AP000844.1	0.880542	0.637806	0.0233644	0.0483697	1.97602	0.637806	0.000147994	0.00170594	-1.09547	DeadMtb_DEG
AP000870.1	1.62014	1.2776	0.0216686	0.0454324	0.658577	1.2776	0.226249	0.326462	0.961559	LiveMtb_DEG
AP000873.4	-0.812693	4.13551	0.144783	0.216867	-1.64245	4.13551	0.00718846	0.0212497	0.82976	DeadMtb_DEG
AP000873.5	1.27895	1.52607	0.0646368	0.112142	2.10863	1.52607	0.00470249	0.015511	-0.829675	DeadMtb_DEG
AP000892.1	1.56346	1.19091	0.00465916	0.0132811	1.06042	1.19091	0.0177834	0.0427204	0.503042	LiveMtb_DEG
AP000920.1	3.32506	5.93986	6.19163731856916e-05	0.000831745	1.44618	5.93986	0.00488736	0.0159647	1.87888	LiveMtb_DEG
AP000997.3	1.15217	0.653239	5.39306555240265e-05	0.000780869	0.0323688	0.653239	0.800383	0.864912	1.1198	LiveMtb_DEG
AP001024.1	2.28698	0.763193	2.07717564451765e-05	0.000519065	1.23988	0.763193	0.000548675	0.00359238	1.0471	LiveMtb_DEG
AP001053.1	2.62855	4.37144	0.00325327	0.01011	2.0547	4.37144	0.00660749	0.0199524	0.573852	LiveMtb_DEG
AP001063.1	2.95499	5.22842	3.92554674854645e-05	0.000673889	2.36867	5.22842	8.16854810546381e-05	0.00126707	0.58632	LiveMtb_DEG
AP001180.4	-1.0542	5.43258	0.00739201	0.019054	-0.417827	5.43258	0.146281	0.229045	-0.636376	LiveMtb_DEG
AP001282.1	3.55687	2.81449	0.00106673	0.00447939	1.26116	2.81449	0.0755938	0.134629	2.29571	LiveMtb_DEG
AP001342.1	-2.5462	2.26732	0.0066486	0.0175452	-1.84495	2.26732	0.0180036	0.0431487	-0.701244	LiveMtb_DEG
AP001372.3	-1.08511	6.19068	0.00123775	0.00496559	-0.453618	6.19068	0.0474623	0.092745	-0.631487	LiveMtb_DEG
AP001432.1	1.57184	4.88675	0.00220016	0.00749801	0.933537	4.88675	0.0174053	0.0419545	0.638299	LiveMtb_DEG
AP001439.1	2.50815	1.8474	0.00722485	0.018706	1.3229	1.8474	0.0646823	0.118941	1.18524	LiveMtb_DEG
AP001453.5	1.71443	0.525387	0.0096646	0.0235636	0.247944	0.525387	0.591211	0.684913	1.46648	LiveMtb_DEG
AP001469.2	1.58964	4.71466	0.00421196	0.012298	0.74928	4.71466	0.0663788	0.121442	0.84036	LiveMtb_DEG
AP001469.3	1.52556	6.28566	0.00541349	0.0149494	0.870822	6.28566	0.0402634	0.0815686	0.654737	LiveMtb_DEG
AP001471.1	-1.19019	1.79367	0.0141904	0.0320692	-0.604916	1.79367	0.109975	0.181744	-0.585273	LiveMtb_DEG
AP001533.1	0.102618	0.723634	0.826325	0.887312	1.5736	0.723634	0.00541568	0.0172364	-1.47098	DeadMtb_DEG
AP001574.1	2.24157	5.79189	3.28665600442692e-05	0.000618916	1.45756	5.79189	0.000268139	0.00235516	0.784013	LiveMtb_DEG
AP001619.2	1.60859	2.91578	0.00202427	0.00705629	0.987874	2.91578	0.014014	0.0353333	0.620712	LiveMtb_DEG
AP001625.2	1.25866	4.43147	0.00496688	0.0139641	1.75944	4.43147	0.000374469	0.00284814	-0.50078	DeadMtb_DEG
AP001630.1	0.904674	1.19315	0.0173611	0.0378641	1.66813	1.19315	0.000334586	0.00267679	-0.763461	DeadMtb_DEG
AP001631.2	0.88045	0.728737	0.0250057	0.0511398	1.43965	0.728737	0.00117315	0.00584018	-0.559204	DeadMtb_DEG
AP001642.1	3.69682	3.61686	0.000110037	0.00109823	2.97714	3.61686	0.00021741	0.00209104	0.719678	LiveMtb_DEG
AP001816.1	-1.44672	6.236	0.000265207	0.0017873	-0.897957	6.236	0.00238094	0.00946965	-0.548762	LiveMtb_DEG
AP001889.1	5.05641	4.01664	1.17972868185445e-05	0.000434182	2.51298	4.01664	0.000564595	0.00364647	2.54343	LiveMtb_DEG
AP001922.1	0.698895	0.559149	0.142061	0.213407	1.3979	0.559149	0.00727767	0.0214624	-0.699004	DeadMtb_DEG
AP001922.3	1.28715	3.5471	0.00515713	0.0143868	-0.00863265	3.5471	0.977245	0.996663	1.29578	LiveMtb_DEG
AP001972.3	2.79185	3.67371	0.000990808	0.00425144	0.152118	3.67371	0.756517	0.828502	2.63973	LiveMtb_DEG
AP001981.1	2.31865	2.76088	0.0187198	0.0402964	-0.127465	2.76088	0.858363	0.90916	2.44612	LiveMtb_DEG
AP001981.2	3.14054	6.06755	0.000291332	0.00189164	0.688338	6.06755	0.156282	0.241896	2.4522	LiveMtb_DEG
AP002373.2	2.72838	2.78382	0.00942056	0.0230668	2.15711	2.78382	0.0167125	0.0406212	0.571274	LiveMtb_DEG
AP002453.1	2.45682	2.46094	0.0100182	0.0242471	1.22096	2.46094	0.0951927	0.161757	1.23586	LiveMtb_DEG
AP002761.4	-2.03357	9.14937	3.69055930941698e-05	0.000656096	-1.46019	9.14937	0.000158289	0.00177292	-0.573376	LiveMtb_DEG
AP002762.2	3.0768	6.63556	6.43408802947076e-05	0.000845949	2.5676	6.63556	0.00010185	0.00140773	0.509208	LiveMtb_DEG
AP002815.1	2.82128	1.826	0.000139315	0.00123995	2.17712	1.826	0.000358414	0.00277549	0.644164	LiveMtb_DEG
AP002847.1	3.1828	6.12903	0.000135907	0.00122265	1.66568	6.12903	0.00344051	0.0123118	1.51712	LiveMtb_DEG
AP002892.1	1.75614	1.88823	0.00721919	0.0186954	0.964728	1.88823	0.0564446	0.106507	0.791411	LiveMtb_DEG
AP003040.1	-4.00804	2.23471	5.19145166773402e-05	0.000766459	-3.17751	2.23471	0.000115516	0.00149768	-0.830526	LiveMtb_DEG
AP003049.2	2.84801	2.70976	0.00640535	0.0170339	0.437641	2.70976	0.536607	0.635606	2.41037	LiveMtb_DEG
AP003065.2	1.64047	1.02682	0.0161355	0.0356412	0.452594	1.02682	0.367956	0.474588	1.18788	LiveMtb_DEG
AP003071.2	1.1613	1.03544	0.00227206	0.00767536	0.265564	1.03544	0.278434	0.381486	0.895739	LiveMtb_DEG
AP003071.5	2.74727	3.30055	0.00765042	0.019583	0.675117	3.30055	0.348885	0.455361	2.07215	LiveMtb_DEG
AP003097.1	-2.97239	3.48568	0.00016799	0.00137339	-1.93491	3.48568	0.00120378	0.00594119	-1.03748	LiveMtb_DEG
AP003102.1	1.8491	1.29199	0.0229841	0.047722	0.303263	1.29199	0.614669	0.706276	1.54584	LiveMtb_DEG
AP003168.2	1.08891	2.30617	0.115931	0.180685	1.95461	2.30617	0.00835451	0.0238298	-0.865702	DeadMtb_DEG
AP003170.1	2.24061	4.0436	1.71969524637735e-06	0.000302855	1.37669	4.0436	2.34807001548651e-05	0.00073077	0.863916	LiveMtb_DEG
AP003392.1	2.12428	7.32209	0.000220628	0.00160642	1.59764	7.32209	0.000652923	0.00398039	0.52664	LiveMtb_DEG
AP003392.5	0.877957	3.1	0.172857	0.251159	1.57161	3.1	0.0183109	0.0437256	-0.69365	DeadMtb_DEG
AP003393.1	0.449344	1.28325	0.366309	0.461771	2.12173	1.28325	0.00124602	0.006078	-1.67238	DeadMtb_DEG
AP003396.4	0.532526	3.47714	0.140896	0.211967	1.39863	3.47714	0.00164284	0.00733445	-0.866102	DeadMtb_DEG
AP003471.1	2.82015	3.25804	0.000392429	0.00227683	1.55391	3.25804	0.0062783	0.0191971	1.26624	LiveMtb_DEG
AP003499.1	1.94285	0.834021	0.0068105	0.0178614	1.03479	0.834021	0.0602467	0.112238	0.908058	LiveMtb_DEG
AP003557.1	3.68172	3.17478	0.00149657	0.00566283	1.3594	3.17478	0.079718	0.140325	2.32233	LiveMtb_DEG
AP003557.2	4.46035	4.05772	4.79563281024118e-05	0.000737599	2.94846	4.05772	0.000344349	0.00271818	1.51189	LiveMtb_DEG
AP003559.1	3.36109	3.14954	0.000297717	0.00191313	2.10863	3.14954	0.00248309	0.0097428	1.25247	LiveMtb_DEG
AP003692.1	-1.30908	5.24183	2.06358637484433e-05	0.000518795	-0.772254	5.24183	0.000322167	0.00261929	-0.53683	LiveMtb_DEG
AP003721.1	1.40549	5.31984	0.00752715	0.0193292	0.892805	5.31984	0.0343282	0.0721014	0.512689	LiveMtb_DEG
AP003733.3	2.42167	4.13082	0.000656236	0.00319416	1.41373	4.13082	0.00714001	0.0211446	1.00794	LiveMtb_DEG
AP005059.2	0.478586	0.902889	0.228033	0.314449	1.48356	0.902889	0.00232682	0.00931501	-1.00497	DeadMtb_DEG
AP005060.1	1.05263	0.862044	0.0949348	0.153786	1.61177	0.862044	0.0126345	0.032621	-0.55914	DeadMtb_DEG
AP005120.1	1.32307	1.63309	0.0635114	0.110519	2.38372	1.63309	0.00283285	0.0106886	-1.06065	DeadMtb_DEG
AP005137.1	1.11105	0.294047	0.00234547	0.00786665	0.51843	0.294047	0.0477063	0.093131	0.592622	LiveMtb_DEG
AP005262.2	2.15777	1.08276	0.00252495	0.00833152	1.55087	1.08276	0.00798995	0.023034	0.6069	LiveMtb_DEG
AP005264.5	-2.0922	1.86096	0.00520522	0.0144919	-0.575165	1.86096	0.264798	0.367098	-1.51703	LiveMtb_DEG
AP005899.1	1.68831	4.56636	0.00372207	0.0111767	0.976476	4.56636	0.0290929	0.0631492	0.71183	LiveMtb_DEG
AP006222.1	-0.768846	1.23081	0.131136	0.199808	-1.92428	1.23081	0.00183256	0.00788924	1.15544	DeadMtb_DEG
AP006248.5	1.36024	0.578792	0.00341027	0.0104553	0.271665	0.578792	0.372458	0.478751	1.08858	LiveMtb_DEG
AP006248.6	4.4194	2.88592	7.82628005468378e-05	0.000930131	3.02607	2.88592	0.000437306	0.0031202	1.39333	LiveMtb_DEG
AP006621.5	1.07422	7.68287	0.00688327	0.0180051	0.476501	7.68287	0.105726	0.175977	0.597722	LiveMtb_DEG
APBB1IP	-1.73329	9.96124	5.96514111456393e-05	0.000815724	-1.20524	9.96124	0.000307357	0.00254398	-0.528046	LiveMtb_DEG
API5P2	0.907824	1.8402	0.0369815	0.0707191	1.63274	1.8402	0.00119717	0.00592269	-0.724919	DeadMtb_DEG
APLNR	-2.92964	3.76838	5.72451160780049e-05	0.000802096	-0.890395	3.76838	0.0249248	0.0558629	-2.03924	LiveMtb_DEG
APOBEC3A	2.63333	1.80123	0.0104867	0.02517	1.3269	1.80123	0.0940301	0.160166	1.30643	LiveMtb_DEG
APOBEC3D	-0.853951	2.55352	0.0117701	0.0275719	-1.4198	2.55352	0.000375149	0.00285031	0.565849	DeadMtb_DEG
APOBEC4	2.94437	5.19353	0.000177695	0.00141693	2.29842	5.19353	0.00042173	0.00306236	0.645954	LiveMtb_DEG
APOC2	1.4419	7.74913	0.0225165	0.0469157	0.594457	7.74913	0.224141	0.324198	0.847445	LiveMtb_DEG
AQP1	-1.92263	6.39648	0.00041786	0.00237005	-0.960805	6.39648	0.0106768	0.0287086	-0.961828	LiveMtb_DEG
AQP3	-1.3604	9.32958	0.000572623	0.00291046	-0.639688	9.32958	0.0178169	0.0427952	-0.720707	LiveMtb_DEG
ARAP1-AS2	1.56719	8.70226	3.11799846387827e-05	0.000605652	0.872485	8.70226	0.000672006	0.00405473	0.694704	LiveMtb_DEG
ARGFXP2	2.3135	5.40806	0.000628725	0.00310185	1.66482	5.40806	0.00225656	0.00910444	0.648673	LiveMtb_DEG
ARHGAP10	1.07026	12.2113	3.27936625358054e-05	0.000618916	0.562153	12.2113	0.000997783	0.00524199	0.508109	LiveMtb_DEG
ARHGAP20	1.59012	7.79031	4.09234317487357e-05	0.000689034	0.936347	7.79031	0.000609851	0.00382092	0.653776	LiveMtb_DEG
ARHGAP22	2.2038	8.80611	1.57351571027241e-05	0.000474925	1.66272	8.80611	4.99995102135241e-05	0.000995767	0.541083	LiveMtb_DEG
ARHGAP22-IT1	3.89837	3.98993	8.87345190962931e-05	0.000985878	3.32542	3.98993	0.000121176	0.00153928	0.572947	LiveMtb_DEG
ARHGAP24	2.59635	3.39425	0.00460539	0.0131611	1.39268	3.39425	0.0451538	0.0892342	1.20367	LiveMtb_DEG
ARHGDIB	-2.04841	13.2196	1.46106132302966e-05	0.000461803	-1.47298	13.2196	6.41497875666919e-05	0.0011155	-0.575432	LiveMtb_DEG
ARHGEF16	-1.78088	6.58847	0.000553614	0.00284553	-1.19927	6.58847	0.00290816	0.010898	-0.581615	LiveMtb_DEG
ARID5B	-1.62875	10.3797	0.000131422	0.00119989	-0.793182	10.3797	0.00491212	0.0160224	-0.835572	LiveMtb_DEG
ARL4D	-1.7903	8.15982	7.16069610419442e-05	0.000888758	-1.19317	8.15982	0.000475955	0.00327737	-0.597123	LiveMtb_DEG
ARL5C	1.59315	3.8566	0.00355361	0.0107785	0.907851	3.8566	0.0298303	0.0644629	0.685294	LiveMtb_DEG
ARMC9	2.28135	10.7179	5.85992524937114e-05	0.000810107	0.869042	10.7179	0.00915799	0.0255348	1.4123	LiveMtb_DEG
ARMCX7P	-1.75263	2.37917	0.00088858	0.00393879	-0.941416	2.37917	0.0135621	0.0344489	-0.811213	LiveMtb_DEG
ARPC3P2	0.719636	1.86716	0.246604	0.335519	2.36059	1.86716	0.00216487	0.00883629	-1.64095	DeadMtb_DEG
ARX	-1.53684	7.27481	7.48000170305558e-05	0.0009069	-0.997682	7.27481	0.000582848	0.00371626	-0.539156	LiveMtb_DEG
ASAH1	1.73175	12.2875	0.00021352	0.00157636	0.965472	12.2875	0.00356532	0.0126596	0.766279	LiveMtb_DEG
ASAP1-IT2	2.08863	7.85274	1.08557137262993e-05	0.000422205	1.46297	7.85274	5.73427882332595e-05	0.00106406	0.625652	LiveMtb_DEG
ASB18	2.41801	4.68774	0.00122178	0.00492452	1.35745	4.68774	0.0141649	0.0356067	1.06056	LiveMtb_DEG
ASLP1	2.43868	3.56806	0.000596513	0.00299435	1.83927	3.56806	0.00164505	0.00733797	0.599404	LiveMtb_DEG
ASS1	-2.37404	10.6894	2.56954652274731e-05	0.000561565	-1.6365	10.6894	0.000145888	0.00169208	-0.737546	LiveMtb_DEG
ASS1P9	3.86988	3.16178	7.36988419427586e-09	7.79831757300189e-05	3.17146	3.16178	1.39033737434918e-08	0.000100332	0.698413	LiveMtb_DEG
ATG10-AS1	1.15787	3.33606	0.00336286	0.0103496	1.93653	3.33606	7.31362163058812e-05	0.00119353	-0.778659	DeadMtb_DEG
ATP10B	4.73785	6.84908	5.33264955728907e-06	0.000360996	3.37255	6.84908	2.57934401906452e-05	0.0007546	1.3653	LiveMtb_DEG
ATP11A-AS1	2.72043	7.07558	3.54706193088354e-05	0.000642173	2.19181	7.07558	7.14799606841197e-05	0.00118055	0.528612	LiveMtb_DEG
ATP12A	-3.88932	1.49821	0.000207573	0.00155013	-2.78461	1.49821	0.000830539	0.00464625	-1.10471	LiveMtb_DEG
ATP2B4	-2.62428	12.0123	1.88757726193532e-05	0.000504874	-1.73358	12.0123	0.000143459	0.00168165	-0.890696	LiveMtb_DEG
ATP5PDP4	2.90951	6.98168	1.18911241094506e-06	0.000289902	2.39596	6.98168	2.13424085257396e-06	0.000327468	0.51355	LiveMtb_DEG
ATP6V0D2	3.46972	5.58855	0.000734814	0.0034478	2.11432	5.58855	0.00631548	0.0192779	1.3554	LiveMtb_DEG
ATP6V0E1P2	2.12466	0.865992	8.34264772383144e-05	0.000960496	0.264047	0.865992	0.311793	0.416609	1.86061	LiveMtb_DEG
ATP6V0E1P3	1.91404	0.822066	0.0106379	0.0254686	1.20819	0.822066	0.0458066	0.0902327	0.705852	LiveMtb_DEG
ATP6V1FNB	1.7465	8.34145	4.3155848763468e-05	0.000704786	0.596153	8.34145	0.0124281	0.0321941	1.15035	LiveMtb_DEG
ATP6V1G1P4	2.03982	1.96289	0.0130002	0.0298589	1.39767	1.96289	0.0396508	0.0806186	0.642147	LiveMtb_DEG
ATP6V1H	1.17896	11.2093	0.000271761	0.00181385	0.585179	11.2093	0.00791808	0.0228963	0.593785	LiveMtb_DEG
ATP8B3	-1.52459	9.29209	0.000171442	0.00138544	-0.816925	9.29209	0.00367445	0.0129386	-0.707664	LiveMtb_DEG
ATP8B5P	2.15442	3.89412	0.00216481	0.00741159	1.47818	3.89412	0.00877243	0.0247286	0.676242	LiveMtb_DEG
ATP9A	2.78502	9.59981	2.05563698416344e-05	0.000518795	1.91753	9.59981	0.000118766	0.00152016	0.867492	LiveMtb_DEG
AVPR1B	-1.69685	5.03894	0.00104327	0.00440531	-0.772133	5.03894	0.0309397	0.0663887	-0.924714	LiveMtb_DEG
AWAT1	2.60954	1.88195	0.00110397	0.00459439	1.62505	1.88195	0.0079667	0.022989	0.984487	LiveMtb_DEG
AZIN1-AS1	1.2539	6.85742	0.00298456	0.00946883	0.51528	6.85742	0.0834769	0.14555	0.738618	LiveMtb_DEG
AZU1	-1.23739	11.2708	0.00173784	0.00632167	-0.61625	11.2708	0.030593	0.0658077	-0.621138	LiveMtb_DEG
B3GAT3P1	-1.37912	3.14203	0.000151173	0.00130075	-0.469687	3.14203	0.0285653	0.0623038	-0.909436	LiveMtb_DEG
BAALC	1.77676	7.52007	0.000121582	0.0011528	0.902314	7.52007	0.00369086	0.0129774	0.874446	LiveMtb_DEG
BAALC-AS1	2.49203	8.74112	1.46049834412664e-07	0.000182123	1.31661	8.74112	6.13834004189926e-06	0.000456908	1.17542	LiveMtb_DEG
BAALC-AS2	3.92607	3.95657	0.00104844	0.00442454	1.69696	3.95657	0.0378665	0.0777499	2.22911	LiveMtb_DEG
BACH2	1.9851	5.59384	0.00616898	0.0165642	0.529651	5.59384	0.292585	0.396301	1.45545	LiveMtb_DEG
BAIAP2L1	1.09746	7.65818	0.00161867	0.00600317	0.56352	7.65818	0.0257278	0.0573421	0.53394	LiveMtb_DEG
BANF1P3	2.98079	6.70278	4.06626440342352e-05	0.000686886	2.20944	6.70278	0.000141358	0.00167448	0.771353	LiveMtb_DEG
BARX1	-1.87388	11.0196	0.000116905	0.00113149	-1.22609	11.0196	0.000838413	0.00467568	-0.647789	LiveMtb_DEG
BATF	-1.55982	7.91243	0.000217372	0.00159309	-0.971312	7.91243	0.00196111	0.00825489	-0.588511	LiveMtb_DEG
BBIP1P1	2.18267	5.88192	0.000164686	0.00136102	1.68029	5.88192	0.000427434	0.00308823	0.502384	LiveMtb_DEG
BCAM	-1.38484	5.81148	9.14959685258075e-05	0.00100041	-0.649662	5.81148	0.0044733	0.0149386	-0.735181	LiveMtb_DEG
BCAR3-AS1	2.48025	5.16545	1.78175852330255e-05	0.000490668	1.52307	5.16545	0.000217743	0.00209286	0.957172	LiveMtb_DEG
BCL11A	1.49115	7.23718	0.00379443	0.0113544	0.623551	7.23718	0.090368	0.155262	0.867597	LiveMtb_DEG
BCL2A1	1.08775	8.94016	0.0111301	0.0264121	0.283505	8.94016	0.357201	0.464017	0.804245	LiveMtb_DEG
BCORP1	1.75489	2.21707	0.00534	0.0147929	0.648478	2.21707	0.148445	0.23184	1.10641	LiveMtb_DEG
BEND3P1	1.82037	1.92636	0.0150938	0.033716	1.31299	1.92636	0.0369569	0.0762772	0.50738	LiveMtb_DEG
BEND5	-3.24894	3.42696	0.000233552	0.0016582	-2.62748	3.42696	0.000440956	0.00313552	-0.621456	LiveMtb_DEG
BEST4	1.42879	4.86273	0.00239446	0.00799083	0.923364	4.86273	0.0127111	0.0327649	0.505426	LiveMtb_DEG
BEX5	-1.86362	4.1385	0.0236417	0.0488539	-1.34771	4.1385	0.0532273	0.101729	-0.515903	LiveMtb_DEG
BHLHB9P1	2.28492	1.58544	0.0221349	0.0462467	1.084	1.58544	0.167002	0.255644	1.20093	LiveMtb_DEG
BHLHE40-AS1	2.09732	8.18271	4.2063030131751e-06	0.000355619	1.59619	8.18271	1.29282633109434e-05	0.000568024	0.501133	LiveMtb_DEG
BHLHE41	4.33415	4.86977	0.00216857	0.00742164	2.34021	4.86977	0.0258364	0.0575557	1.99394	LiveMtb_DEG
BICD1P1	2.89078	2.22092	2.28397056182387e-05	0.000536076	2.29016	2.22092	5.19037787680573e-05	0.00101126	0.600615	LiveMtb_DEG
BICRA-AS1	2.58218	4.30575	0.00310657	0.0097598	1.90395	4.30575	0.00847682	0.0240627	0.678236	LiveMtb_DEG
BIN1	-1.75456	9.8	4.05260607733986e-05	0.0006852	-0.961984	9.8	0.000931151	0.0050131	-0.792572	LiveMtb_DEG
BIN2P1	0.093473	1.94563	0.820422	0.882522	-1.05293	1.94563	0.0199582	0.0468165	1.1464	DeadMtb_DEG
BLACAT1	-1.86927	2.66128	0.00304124	0.00959968	-0.482239	2.66128	0.248721	0.349672	-1.38703	LiveMtb_DEG
BMI1	-1.32373	9.76026	7.2461039349523e-05	0.000894165	-0.720455	9.76026	0.00161878	0.00725963	-0.60328	LiveMtb_DEG
BMP10	3.65243	2.76463	6.85591616646169e-05	0.000868896	2.71954	2.76463	0.000227149	0.00214555	0.932889	LiveMtb_DEG
BMP4	-1.94085	7.70146	4.1642622105858e-05	0.000693804	-1.06208	7.70146	0.000964873	0.00512431	-0.87877	LiveMtb_DEG
BMP7-AS1	1.40736	0.525316	0.0120398	0.0280581	0.434525	0.525316	0.288407	0.391989	0.972834	LiveMtb_DEG
BMP8B	-2.59141	12.1328	2.26187403798333e-05	0.000535518	-1.51105	12.1328	0.000377145	0.00286058	-1.08036	LiveMtb_DEG
BMP8B-AS1	-1.09359	6.90379	0.0102149	0.0246224	-0.0653684	6.90379	0.824815	0.884059	-1.02822	LiveMtb_DEG
BMPER	-0.697998	2.50634	0.22599	0.312158	-1.79483	2.50634	0.0061748	0.0189786	1.09684	DeadMtb_DEG
BMS1P17	1.97316	2.58131	0.00248447	0.00822429	1.44691	2.58131	0.00712628	0.0211213	0.526247	LiveMtb_DEG
BMS1P2	2.00848	4.52009	0.000537081	0.00279075	1.49874	4.52009	0.00158534	0.00715207	0.509736	LiveMtb_DEG
BMS1P4	1.21715	6.7771	0.000685329	0.00328655	0.612888	6.7771	0.0149661	0.0372033	0.604262	LiveMtb_DEG
BRD3	-1.70492	11.3088	1.33890387642757e-05	0.000452274	-1.1531	11.3088	8.85720037492206e-05	0.00131193	-0.55182	LiveMtb_DEG
BRD7P2	-1.30948	2.78594	0.0653735	0.11323	-2.02733	2.78594	0.00662335	0.0199869	0.717853	DeadMtb_DEG
BRI3BP	-1.84575	11.3022	4.73772914868671e-05	0.000734358	-1.22264	11.3022	0.000336034	0.00268129	-0.623106	LiveMtb_DEG
BSPRY	-2.95498	5.59098	1.42295071696795e-05	0.000461302	-1.98186	5.59098	9.92313756535276e-05	0.0013867	-0.97312	LiveMtb_DEG
BTBD19	2.53215	9.37073	5.47653249008688e-05	0.000785703	1.05501	9.37073	0.00555411	0.0175448	1.47714	LiveMtb_DEG
BTF3L4P2	-2.05954	5.21432	0.000889891	0.00394315	-1.29855	5.21432	0.00624075	0.0191251	-0.760986	LiveMtb_DEG
BTF3P10	-2.27673	1.77293	0.000433193	0.00241862	-1.35336	1.77293	0.00459997	0.0152421	-0.923368	LiveMtb_DEG
BTF3P7	1.60034	5.30273	0.00330633	0.010228	0.593068	5.30273	0.117703	0.191916	1.00727	LiveMtb_DEG
BX072579.2	0.473715	1.00932	0.193378	0.275265	1.39242	1.00932	0.00194463	0.00821214	-0.918701	DeadMtb_DEG
BX088702.1	2.20042	0.764748	0.00772442	0.0197319	1.56106	0.764748	0.0224287	0.0513334	0.639363	LiveMtb_DEG
BX276092.7	2.10065	1.69592	0.00378772	0.0113408	0.786233	1.69592	0.12247	0.198337	1.31442	LiveMtb_DEG
BX323046.2	1.9608	7.34934	0.000111678	0.00110588	1.29648	7.34934	0.000754596	0.00435977	0.664319	LiveMtb_DEG
BX571818.1	1.49253	1.10998	0.0218798	0.0457981	0.386669	1.10998	0.427441	0.531973	1.10586	LiveMtb_DEG
BX664615.2	0.00296167	0.510539	0.98711	1	1.19235	0.510539	0.000107458	0.00144296	-1.18939	DeadMtb_DEG
C10orf105	1.95245	6.46553	0.0014904	0.00564641	0.813476	6.46553	0.0537011	0.102423	1.13898	LiveMtb_DEG
C10orf91	-2.4345	7.29161	7.13994292796513e-06	0.000379949	-1.50224	7.29161	8.91218989947427e-05	0.00131521	-0.932255	LiveMtb_DEG
C11orf45	1.21234	10.3901	0.000954167	0.00413453	0.220946	10.3901	0.312953	0.417793	0.991393	LiveMtb_DEG
C11orf74	-1.74399	5.40327	0.000379234	0.00223283	-1.21334	5.40327	0.00171883	0.00756284	-0.530652	LiveMtb_DEG
C11orf87	3.38437	4.31424	0.00163812	0.00605293	1.31199	4.31424	0.0719349	0.129428	2.07238	LiveMtb_DEG
C12orf75	-1.83919	6.32603	0.000242325	0.00169252	-1.30013	6.32603	0.00103564	0.00537283	-0.539068	LiveMtb_DEG
C12orf77	-2.09191	4.59148	0.0037206	0.0111736	-1.20817	4.59148	0.0292523	0.0634341	-0.883738	LiveMtb_DEG
C15orf65	-0.493728	3.41891	0.0757649	0.128285	-1.20799	3.41891	0.000658163	0.00399883	0.714265	DeadMtb_DEG
C16orf46	2.4179	0.637084	4.21288946328255e-05	0.000695696	0.545081	0.637084	0.0636928	0.117433	1.87282	LiveMtb_DEG
C17orf64	-1.95462	3.55974	0.0044994	0.0129227	-0.633702	3.55974	0.184722	0.278026	-1.32092	LiveMtb_DEG
C19orf33	1.87727	1.36409	0.00460717	0.0131651	0.695257	1.36409	0.137958	0.218567	1.18201	LiveMtb_DEG
C19orf71	1.19701	8.27353	0.000124676	0.00116785	0.554291	8.27353	0.00611344	0.0188341	0.642721	LiveMtb_DEG
C1orf195	2.42021	5.34142	1.54455372934331e-05	0.000471893	1.85252	5.34142	4.45665991401859e-05	0.000947585	0.567694	LiveMtb_DEG
C1QB	3.11254	1.8688	0.000107065	0.00108211	2.43572	1.8688	0.000254298	0.00228778	0.676821	LiveMtb_DEG
C1QTNF1	1.99442	1.03256	0.00386314	0.0115046	0.563954	1.03256	0.228474	0.328831	1.43046	LiveMtb_DEG
C1QTNF7-AS1	2.18976	7.02115	8.52888915829767e-06	0.000394733	1.31221	7.02115	0.000127807	0.0015869	0.877557	LiveMtb_DEG
C22orf15	1.61974	6.49387	0.000934094	0.00408183	1.09583	6.49387	0.00451524	0.0150377	0.523912	LiveMtb_DEG
C2CD4D	-1.90641	1.19813	0.00136652	0.00531323	-0.517788	1.19813	0.170591	0.260177	-1.38862	LiveMtb_DEG
C2orf92	1.18229	10.9014	0.000584594	0.00295218	0.674293	10.9014	0.00729966	0.021508	0.507994	LiveMtb_DEG
C3orf80	-1.70843	11.683	2.24146946254786e-05	0.00053384	-0.797516	11.683	0.00143698	0.00668923	-0.910917	LiveMtb_DEG
C4orf17	1.19359	0.557153	0.00397981	0.0117801	0.269652	0.557153	0.329672	0.434957	0.923941	LiveMtb_DEG
C4orf45	3.94774	3.92823	0.000117531	0.00113419	1.31715	3.92823	0.0265497	0.0588107	2.63058	LiveMtb_DEG
C5AR1	3.37191	10.0672	0.00042977	0.00240717	1.97819	10.0672	0.004896	0.0159828	1.39372	LiveMtb_DEG
C5AR2	2.44747	8.05273	0.000366311	0.00218707	0.93467	8.05273	0.0314309	0.0671975	1.5128	LiveMtb_DEG
C5orf58	2.08452	8.91471	5.72796240772544e-06	0.000362817	1.48708	8.91471	2.72457342344345e-05	0.000769053	0.597436	LiveMtb_DEG
C8G	1.06523	5.91357	0.00025733	0.00175255	0.413332	5.91357	0.0234821	0.0532312	0.651898	LiveMtb_DEG
C9orf116	-2.14126	5.19652	9.13991456900299e-05	0.000999656	-1.52135	5.19652	0.000402023	0.00297189	-0.619905	LiveMtb_DEG
CA1	1.06922	3.17087	0.0241398	0.0497069	2.10321	3.17087	0.000361242	0.0027851	-1.034	DeadMtb_DEG
CA15P1	0.253332	4.10753	0.329203	0.424209	1.00838	4.10753	0.00207882	0.00859297	-0.755046	DeadMtb_DEG
CA2	-1.4064	12.0563	0.000722485	0.00340752	-0.747916	12.0563	0.0121167	0.0316396	-0.658485	LiveMtb_DEG
CA3	1.01717	3.38943	0.0938271	0.152347	1.63908	3.38943	0.00973025	0.0267128	-0.621916	DeadMtb_DEG
CA8	-1.08139	4.33549	0.00401417	0.0118643	-0.370957	4.33549	0.155597	0.240975	-0.710433	LiveMtb_DEG
CAB39P1	2.22188	1.69606	0.0061841	0.0165912	0.945905	1.69606	0.11162	0.183928	1.27597	LiveMtb_DEG
CACNA1A	1.82326	10.4575	1.68249967245136e-05	0.000482959	1.32094	10.4575	6.99661633345359e-05	0.00116364	0.502317	LiveMtb_DEG
CACNA1C	-1.23381	4.0459	0.00874682	0.0217544	-0.0792485	4.0459	0.806064	0.869311	-1.15456	LiveMtb_DEG
CACNA1S	-2.00435	1.92012	0.0014369	0.00550326	-0.649718	1.92012	0.113381	0.186292	-1.35463	LiveMtb_DEG
CACNA2D3	-2.26218	4.65017	0.000340506	0.00208098	-1.58191	4.65017	0.0015118	0.00692873	-0.68027	LiveMtb_DEG
CACNG5	2.02341	7.53328	0.0018137	0.00652203	0.606023	7.53328	0.152781	0.237427	1.41738	LiveMtb_DEG
CACYBPP1	2.19086	2.18498	0.00958422	0.0233993	0.955562	2.18498	0.131758	0.210489	1.2353	LiveMtb_DEG
CADM1	3.39152	7.11121	8.45803257907009e-05	0.000965465	2.25674	7.11121	0.000561247	0.00363898	1.13478	LiveMtb_DEG
CADM3	-0.490692	2.02644	0.282618	0.374988	-1.6707	2.02644	0.00278535	0.0105469	1.18001	DeadMtb_DEG
CALCA	1.78055	1.07375	0.00047241	0.00256169	0.2596	1.07375	0.361619	0.468507	1.52095	LiveMtb_DEG
CALM3	-1.10325	12.7284	0.000286673	0.00187412	-0.594126	12.7284	0.00546737	0.0173397	-0.509127	LiveMtb_DEG
CAMK2A	-1.42577	6.27082	0.00098372	0.00422907	-0.861221	6.27082	0.00841335	0.0239258	-0.564552	LiveMtb_DEG
CAMSAP3	-1.71016	6.99312	8.25576056539997e-05	0.000954921	-1.08792	6.99312	0.000722309	0.00424054	-0.622247	LiveMtb_DEG
CAMTA1-DT	0.603542	1.7035	0.173711	0.252187	2.08401	1.7035	0.000553575	0.00361195	-1.48047	DeadMtb_DEG
CAP1P2	-2.25254	8.68559	0.000805391	0.00367292	-1.60524	8.68559	0.00298802	0.0111022	-0.647303	LiveMtb_DEG
CAPN12	0.808411	8.58515	0.00254723	0.00838894	1.3272	8.58515	5.91108746195628e-05	0.00108156	-0.518793	DeadMtb_DEG
CAPN6	-1.57854	5.80347	1.68036387681405e-05	0.000482814	-0.732014	5.80347	0.00116765	0.00582084	-0.84653	LiveMtb_DEG
CAPZA1P	-1.85274	1.48926	0.00592113	0.0160395	-2.45666	1.48926	0.000640581	0.00394158	0.603922	DeadMtb_DEG
CARD10	-1.54316	7.0584	0.000174277	0.00139966	-0.919302	7.0584	0.00207516	0.00858375	-0.623857	LiveMtb_DEG
CARD14	2.72808	2.77873	0.00273864	0.00886429	0.464119	2.77873	0.42632	0.530998	2.26397	LiveMtb_DEG
CARMN	-1.51441	8.56733	0.00111668	0.00462853	-0.7665	8.56733	0.0209341	0.0486438	-0.747911	LiveMtb_DEG
CASC19	3.89175	5.25828	3.02416529766251e-05	0.000599734	2.99614	5.25828	8.26735352766177e-05	0.00127022	0.89561	LiveMtb_DEG
CASC4	-1.50694	12.1113	3.24113726627658e-05	0.000617874	-0.977737	12.1113	0.000268351	0.0023554	-0.529204	LiveMtb_DEG
CASC8	1.34973	0.781664	0.00378586	0.0113362	0.267641	0.781664	0.384419	0.490542	1.08209	LiveMtb_DEG
CASP17P	2.77924	2.57993	0.00250718	0.00828048	1.75087	2.57993	0.0148398	0.036943	1.02837	LiveMtb_DEG
CASP6	-1.69075	6.16757	1.07895195627483e-05	0.000422205	-0.983475	6.16757	0.000193187	0.00196909	-0.70728	LiveMtb_DEG
CAT	-1.63238	10.1255	0.000151979	0.00130379	-1.10398	10.1255	0.000875234	0.00480523	-0.528395	LiveMtb_DEG
CAV1	-2.15844	3.35363	0.00108091	0.00452244	-0.95624	3.35363	0.0351516	0.0734673	-1.2022	LiveMtb_DEG
CAV2	-1.24851	5.57102	2.26548732799402e-05	0.000535555	-0.602937	5.57102	0.00118901	0.00589394	-0.645569	LiveMtb_DEG
CBFA2T3	-1.77013	10.1239	1.07595496825143e-05	0.000422205	-1.1846	10.1239	7.70329461766482e-05	0.00122337	-0.585529	LiveMtb_DEG
CBLIF	3.4234	3.11865	0.000195145	0.00149815	2.70727	3.11865	0.000425813	0.00308023	0.716129	LiveMtb_DEG
CBR3-AS1	1.42066	8.40716	8.85693404337836e-06	0.000395806	0.722292	8.40716	0.000379147	0.00286797	0.698363	LiveMtb_DEG
CBX1P1	1.17604	2.70742	0.0146681	0.0329517	0.6238	2.70742	0.0997373	0.168023	0.552245	LiveMtb_DEG
CBX2	-1.91644	8.49601	8.25717223675684e-05	0.000954921	-1.28414	8.49601	0.000525753	0.00350689	-0.632298	LiveMtb_DEG
CBY2	1.1994	0.428358	7.16287087410806e-05	0.000888758	0.0302662	0.428358	0.827595	0.886116	1.16914	LiveMtb_DEG
CCDC112	-2.48254	5.55613	6.1432636707057e-06	0.00036764	-1.979	5.55613	1.36454979738077e-05	0.000574512	-0.503536	LiveMtb_DEG
CCDC166	0.819141	1.11712	0.00184084	0.00659137	1.71174	1.11712	7.68375999567479e-06	0.000485718	-0.892595	DeadMtb_DEG
CCDC168	-0.608117	6.83127	0.00560686	0.0153658	-1.16067	6.83127	5.77092413568032e-05	0.00106619	0.552548	DeadMtb_DEG
CCDC182	-0.870932	1.71117	0.104007	0.165533	-1.51869	1.71117	0.0079074	0.0228783	0.647757	DeadMtb_DEG
[truncated: 2,485 more rows]
