# Supplementary material for: Dual transcriptomic analysis unraveling the immune landscape and host-pathogen interactions during Mycobacterium tuberculosis infection
Source: iScience. 2025 Nov 17;28(12):114102. doi: 10.1016/j.isci.2025.114102 (PMC12765389; doi:10.1016/j.isci.2025.114102)
Supplement: Table S3. The DEGs at 72 h [file mmc4.xlsx]

## Sheet: Sheet1
Supplementary Table 3. The DEGs at 72h
gene	logFC_Live	AveExpr_Live	P.Value_Live	adj.P.Val_Live	logFC_Dead	AveExpr_Dead	P.Value_Dead	adj.P.Val_Dead	change	DEG group
A2M-AS1	1.51825	6.00787	3.43582853533142e-05	0.000514618	0.749428	6.00787	0.00937175	0.0424365	0.768824	LiveMtb_DEG
A3GALT2	-0.482603	1.91797	0.131234	0.209429	-1.04999	1.91797	0.010025	0.0444649	0.567384	DeadMtb_DEG
A4GALT	1.1722	8.88533	8.68459201459218e-05	0.000908546	0.605439	8.88533	0.0135399	0.0539891	0.566765	LiveMtb_DEG
AANAT	2.05883	7.33211	2.1333752353459e-05	0.000394807	0.974029	7.33211	0.00859978	0.0402051	1.0848	LiveMtb_DEG
AARD	-1.60958	3.86053	6.7680455098361e-05	0.000773289	-0.278515	3.86053	0.320125	0.476627	-1.33107	LiveMtb_DEG
ABCA10	1.70249	4.68349	0.000285324	0.00198475	1.17948	4.68349	0.00653652	0.0338963	0.523014	LiveMtb_DEG
ABCA12	0.215153	5.83479	0.34121	0.445634	1.16284	5.83479	0.000821556	0.0105455	-0.947688	DeadMtb_DEG
ABCA6	2.42847	4.03843	1.06547718334936e-05	0.000264952	1.78658	4.03843	0.000292159	0.00644751	0.641889	LiveMtb_DEG
ABCA9	2.38267	2.53548	0.000681886	0.00361714	1.64045	2.53548	0.0128813	0.0523143	0.742213	LiveMtb_DEG
ABCB11	-2.59002	4.01377	9.01601230941421e-05	0.000931546	-1.06254	4.01377	0.0389654	0.110167	-1.52747	LiveMtb_DEG
ABCB6	1.12302	6.61578	0.000467388	0.00276973	0.578911	6.61578	0.0375886	0.107477	0.544109	LiveMtb_DEG
ABCC1	1.74079	12.3419	2.27540772686419e-07	4.74328332765391e-05	0.672678	12.3419	0.00119547	0.0127559	1.06811	LiveMtb_DEG
ABCC3	3.23218	7.51067	3.08187786668476e-05	0.000484322	1.04899	7.51067	0.0567996	0.143505	2.18319	LiveMtb_DEG
ABCE1	-1.15313	11.0043	0.000134549	0.00119594	-0.388769	11.0043	0.092679	0.201206	-0.764361	LiveMtb_DEG
ABCG2	3.44338	4.1491	0.000129951	0.00117252	2.11611	4.1491	0.00712475	0.0358343	1.32727	LiveMtb_DEG
ABHD16B	0.0693893	9.6937	0.83251	0.881441	-1.3933	9.6937	0.00334711	0.0225993	1.46269	DeadMtb_DEG
ABHD17AP1	-0.354943	5.53696	0.113042	0.186101	-1.00157	5.53696	0.00154471	0.0145043	0.646623	DeadMtb_DEG
ABHD17AP6	-0.479909	6.44274	0.111704	0.184285	-1.01197	6.44274	0.00861075	0.0402192	0.532058	DeadMtb_DEG
ABHD17C	-1.40967	9.59956	0.000267216	0.00190096	-0.215644	9.59956	0.456987	0.606692	-1.19403	LiveMtb_DEG
ABHD4	1.10504	9.69474	5.14186391012108e-05	0.00065327	0.353476	9.69474	0.0742621	0.172683	0.751562	LiveMtb_DEG
ABL2	2.16539	13.1416	2.9023912079356e-07	5.07702152536073e-05	1.29415	13.1416	5.89398318407416e-05	0.00351069	0.871245	LiveMtb_DEG
ABLIM2	-1.32097	6.19444	0.000498256	0.00288572	-0.479611	6.19444	0.123979	0.246635	-0.841357	LiveMtb_DEG
ABRA	1.1742	6.09081	0.00409112	0.0135888	0.46131	6.09081	0.215914	0.363639	0.712889	LiveMtb_DEG
ABTB1	1.35508	9.31458	0.000470555	0.00277951	-0.147286	9.31458	0.621783	0.744085	1.50237	LiveMtb_DEG
ABTB2	1.66817	8.30143	6.79070631357009e-07	6.58635895165274e-05	0.770904	8.30143	0.000820528	0.0105398	0.897271	LiveMtb_DEG
AC000068.3	1.10738	5.34828	0.000121215	0.00112289	0.31997	5.34828	0.13694	0.264228	0.787413	LiveMtb_DEG
AC000072.1	-1.30656	6.11643	0.00012438	0.00114283	-0.78007	6.11643	0.00809137	0.0386749	-0.526489	LiveMtb_DEG
AC000081.1	-1.19076	1.22566	0.0195852	0.0461637	-0.497571	1.22566	0.319494	0.476107	-0.693191	LiveMtb_DEG
AC002044.2	1.35692	1.77738	0.00982133	0.0268505	0.561476	1.77738	0.261138	0.414279	0.795443	LiveMtb_DEG
AC002072.1	-1.25535	1.0862	0.00171522	0.00705743	-1.76798	1.0862	0.000347671	0.00689796	0.512627	DeadMtb_DEG
AC002128.1	1.58383	5.56342	2.5705583047077e-05	0.000440575	0.55356	5.56342	0.0394528	0.11104	1.03027	LiveMtb_DEG
AC002306.1	1.91203	2.39116	0.000227255	0.00170712	0.933895	2.39116	0.0312852	0.0948201	0.978132	LiveMtb_DEG
AC002310.5	-0.513755	5.88602	0.152779	0.236317	-1.4463	5.88602	0.00327674	0.0223162	0.932541	DeadMtb_DEG
AC002401.1	-0.0826861	3.88699	0.786959	0.845116	-1.32388	3.88699	0.00296867	0.0209896	1.24119	DeadMtb_DEG
AC002456.1	1.41685	5.7352	9.64349145870583e-06	0.000249789	0.538927	5.7352	0.0160959	0.0605666	0.877921	LiveMtb_DEG
AC002480.1	1.32581	0.370343	0.00294223	0.0106034	0.304119	0.370343	0.43351	0.585554	1.02169	LiveMtb_DEG
AC002551.1	1.15464	4.10376	0.00253554	0.0094835	-0.00973523	4.10376	0.976068	0.988534	1.16437	LiveMtb_DEG
AC003077.1	3.46748	5.81322	1.62854296810878e-05	0.00033674	2.78339	5.81322	0.000223338	0.00578693	0.684089	LiveMtb_DEG
AC003080.1	4.28835	4.46813	7.98743573889035e-07	7.09858759435078e-05	3.26421	4.46813	2.11101499315907e-05	0.00237666	1.02414	LiveMtb_DEG
AC003084.1	2.35953	1.42254	5.18828098829078e-05	0.000656343	0.26323	1.42254	0.500961	0.644915	2.0963	LiveMtb_DEG
AC003092.1	3.00218	1.33781	7.13914286114733e-05	0.000801477	2.35388	1.33781	0.000978667	0.0115727	0.648295	LiveMtb_DEG
AC003101.1	1.5483	2.22334	0.0066267	0.0197395	-0.0510523	2.22334	0.920548	0.955491	1.59935	LiveMtb_DEG
AC003682.1	-0.759334	2.51967	0.0479358	0.0938187	-1.34767	2.51967	0.00531725	0.0297684	0.588334	DeadMtb_DEG
AC003989.1	1.26515	4.36801	0.00434433	0.0142321	0.514781	4.36801	0.205482	0.351129	0.750368	LiveMtb_DEG
AC004076.1	0.337058	0.668111	0.442692	0.545459	1.58283	0.668111	0.00788366	0.0380899	-1.24577	DeadMtb_DEG
AC004134.1	-0.803017	3.89722	0.0267507	0.0589088	-1.69114	3.89722	0.0007146	0.00980388	0.888126	DeadMtb_DEG
AC004160.1	-1.86765	5.34369	4.02552310690017e-05	0.000563855	-0.979776	5.34369	0.00749861	0.0369725	-0.887878	LiveMtb_DEG
AC004221.1	1.35612	1.36015	0.015795	0.0390264	0.535155	1.36015	0.32506	0.481498	0.820967	LiveMtb_DEG
AC004223.2	-0.9449	2.59249	0.0197555	0.0464862	-2.20757	2.59249	0.000207121	0.00557148	1.26267	DeadMtb_DEG
AC004232.2	1.23269	4.56092	0.00632743	0.0190384	0.681708	4.56092	0.115953	0.235502	0.550979	LiveMtb_DEG
AC004241.1	1.66593	7.74519	9.75611885877525e-06	0.000252344	1.01391	7.74519	0.00103905	0.0119697	0.652015	LiveMtb_DEG
AC004263.1	1.00207	4.42411	0.0135209	0.0345047	-0.431219	4.42411	0.271389	0.425399	1.43329	LiveMtb_DEG
AC004264.1	2.77915	1.13302	0.000538702	0.00304567	0.750012	1.13302	0.244225	0.395872	2.02913	LiveMtb_DEG
AC004386.5	1.90414	5.8159	1.88614076513252e-05	0.000368068	0.998357	5.8159	0.00442714	0.0266114	0.905788	LiveMtb_DEG
AC004386.6	1.79126	5.24157	4.25952370594799e-05	0.000583272	1.19575	5.24157	0.00184958	0.0160667	0.595515	LiveMtb_DEG
AC004449.1	1.27522	2.62245	0.0205226	0.0479255	0.687653	2.62245	0.210904	0.35784	0.587564	LiveMtb_DEG
AC004461.2	1.418	2.92865	0.000195148	0.0015472	0.233316	2.92865	0.405873	0.560157	1.18468	LiveMtb_DEG
AC004490.1	-0.0411642	9.39203	0.875539	0.913383	-1.41548	9.39203	0.000710035	0.00977036	1.37431	DeadMtb_DEG
AC004556.3	-1.85645	2.43353	0.016157	0.0397475	-2.58754	2.43353	0.00499029	0.0286048	0.731091	DeadMtb_DEG
AC004637.1	1.64875	4.93996	0.00117817	0.00534053	0.430874	4.93996	0.309487	0.465676	1.21788	LiveMtb_DEG
AC004692.2	1.27171	0.905882	0.0568333	0.107466	2.20921	0.905882	0.0077751	0.0378157	-0.937503	DeadMtb_DEG
AC004765.1	-1.1057	5.69905	0.00351328	0.0121215	-0.482071	5.69905	0.163877	0.299536	-0.623631	LiveMtb_DEG
AC004771.1	-0.160426	4.64139	0.377324	0.481701	-1.20745	4.64139	0.000129906	0.00460004	1.04702	DeadMtb_DEG
AC004801.3	1.01868	0.419733	0.00279033	0.0102007	1.65717	0.419733	0.000210838	0.00561076	-0.638495	DeadMtb_DEG
AC004817.3	2.37527	2.8029	2.81875756011463e-06	0.000129397	1.4623	2.8029	0.000341837	0.00686378	0.912979	LiveMtb_DEG
AC004837.2	2.17677	3.54286	7.40051357811948e-06	0.00021362	0.843558	3.54286	0.01255	0.0514669	1.33321	LiveMtb_DEG
AC004846.2	1.75978	6.63297	0.000379744	0.00239922	1.15317	6.63297	0.0108967	0.0469854	0.606607	LiveMtb_DEG
AC004854.2	-0.286021	7.96407	0.171332	0.258823	-1.13022	7.96407	0.000477121	0.00808619	0.8442	DeadMtb_DEG
AC004908.3	-1.96201	1.33279	8.48469657903623e-05	0.000895812	-1.21723	1.33279	0.00494236	0.0284795	-0.744778	LiveMtb_DEG
AC004921.1	1.02478	0.414372	0.0168163	0.0410033	0.288341	0.414372	0.482637	0.628773	0.73644	LiveMtb_DEG
AC004945.1	2.76964	3.71602	4.56860257909467e-07	5.88729708067478e-05	1.19682	3.71602	0.000955226	0.0114516	1.57283	LiveMtb_DEG
AC004986.1	1.52266	2.84376	0.00200791	0.0079362	0.940027	2.84376	0.0430134	0.117778	0.582629	LiveMtb_DEG
AC004988.1	4.55798	5.50783	3.523834468272e-07	5.44683466422295e-05	2.87595	5.50783	4.55333632884595e-05	0.00320886	1.68204	LiveMtb_DEG
AC005037.1	-1.23357	6.1743	8.76411966467626e-05	0.000913961	-1.78333	6.1743	1.09344603634023e-05	0.0018098	0.549754	DeadMtb_DEG
AC005070.1	1.97269	2.27549	3.43635060853987e-06	0.000143342	1.42579	2.27549	0.000121844	0.0045252	0.546891	LiveMtb_DEG
AC005077.1	2.48064	1.12994	0.000214383	0.00164792	0.943128	1.12994	0.0771255	0.177285	1.53752	LiveMtb_DEG
AC005077.2	2.32026	2.24097	0.000217412	0.00166306	1.02111	2.24097	0.0464106	0.12432	1.29916	LiveMtb_DEG
AC005077.4	2.47437	5.02752	7.05819944024691e-05	0.000795328	0.498193	5.02752	0.254089	0.406546	1.97618	LiveMtb_DEG
AC005082.1	-1.44992	2.79357	0.00100973	0.00479317	-0.492051	2.79357	0.185917	0.327522	-0.957868	LiveMtb_DEG
AC005096.1	1.32223	5.15396	0.000701159	0.00368578	0.578493	5.15396	0.0830322	0.18649	0.743733	LiveMtb_DEG
AC005104.2	1.44824	2.45468	0.00321073	0.0113402	0.854571	2.45468	0.066655	0.160443	0.593667	LiveMtb_DEG
AC005224.1	1.35652	0.880852	0.0123249	0.0321043	0.759712	0.880852	0.154461	0.287178	0.596811	LiveMtb_DEG
AC005224.2	2.45022	3.61252	0.00569152	0.0175283	1.73439	3.61252	0.0491843	0.129406	0.715821	LiveMtb_DEG
AC005225.2	2.20603	1.51332	8.65281067297636e-05	0.000907326	1.28208	1.51332	0.00725786	0.036231	0.923944	LiveMtb_DEG
AC005229.5	1.63032	0.798017	0.000640385	0.00344666	1.04238	0.798017	0.0177271	0.0645375	0.587941	LiveMtb_DEG
AC005234.2	0.388683	1.52262	0.329789	0.433922	1.45473	1.52262	0.00698623	0.035419	-1.06605	DeadMtb_DEG
AC005253.2	-0.743053	7.05417	0.0149216	0.0372837	-1.33145	7.05417	0.000915856	0.0112096	0.588394	DeadMtb_DEG
AC005274.1	-1.16965	2.56505	0.00455243	0.0147557	-0.656808	2.56505	0.094135	0.203372	-0.512845	LiveMtb_DEG
AC005277.2	0.145635	1.10778	0.685804	0.76334	1.75927	1.10778	0.00134013	0.013473	-1.61363	DeadMtb_DEG
AC005280.2	1.19675	6.43544	0.00423371	0.0139584	0.24266	6.43544	0.512307	0.65464	0.954089	LiveMtb_DEG
AC005332.4	2.11577	6.21623	5.21427286920072e-05	0.000657607	1.22492	6.21623	0.00516188	0.0292342	0.890851	LiveMtb_DEG
AC005379.1	0.198426	3.58302	0.569397	0.661861	-1.202	3.58302	0.0104332	0.0457246	1.40043	DeadMtb_DEG
AC005387.1	2.25089	1.35957	0.0010774	0.00500987	1.43276	1.35957	0.0255866	0.0826216	0.818131	LiveMtb_DEG
AC005387.2	1.2736	2.32637	0.00969005	0.026554	0.235004	2.32637	0.605314	0.731331	1.03859	LiveMtb_DEG
AC005476.1	1.84045	4.87925	0.000197391	0.00155813	1.20018	4.87925	0.006954	0.0352958	0.640262	LiveMtb_DEG
AC005476.2	1.87409	3.51623	3.78924113353881e-06	0.00015141	1.08616	3.51623	0.000674048	0.00957014	0.78793	LiveMtb_DEG
AC005479.1	2.43305	4.2685	0.000816702	0.00411047	0.867574	4.2685	0.154944	0.287795	1.56547	LiveMtb_DEG
AC005479.2	1.71416	2.05517	0.000982506	0.00469734	0.684618	2.05517	0.124634	0.247621	1.02955	LiveMtb_DEG
AC005487.1	2.34456	2.216	0.0045442	0.0147357	1.07797	2.216	0.16013	0.294806	1.26659	LiveMtb_DEG
AC005519.1	1.04157	6.11696	0.000923522	0.00449636	0.0301847	6.11696	0.904296	0.945763	1.01139	LiveMtb_DEG
AC005538.3	1.66388	2.88877	0.00542603	0.0169115	0.299226	2.88877	0.576314	0.708068	1.36465	LiveMtb_DEG
AC005540.1	-1.02837	10.0536	0.016906	0.0411719	-1.69721	10.0536	0.00187668	0.016202	0.668844	DeadMtb_DEG
AC005546.1	1.13725	3.85222	0.00289245	0.0104742	0.145567	3.85222	0.657456	0.772111	0.991687	LiveMtb_DEG
AC005578.1	1.68164	3.15599	0.00330797	0.0115913	1.15656	3.15599	0.0385028	0.109304	0.525082	LiveMtb_DEG
AC005592.2	-2.18122	3.03823	0.00335885	0.01173	-0.371929	3.03823	0.565753	0.699212	-1.80929	LiveMtb_DEG
AC005622.1	2.19354	3.4436	0.000577112	0.00320458	1.23851	3.4436	0.0291138	0.0903591	0.955027	LiveMtb_DEG
AC005632.3	1.05824	4.9957	0.00104888	0.00491959	0.385955	4.9957	0.160165	0.294806	0.672286	LiveMtb_DEG
AC005632.6	1.34609	8.62769	6.8617354188531e-05	0.000780533	0.474077	8.62769	0.0606063	0.150151	0.872017	LiveMtb_DEG
AC005696.2	-1.21234	5.37887	0.00678558	0.0201148	-0.511987	5.37887	0.222532	0.371164	-0.700358	LiveMtb_DEG
AC005740.2	1.03077	0.976694	0.00665622	0.0198029	0.180187	0.976694	0.599961	0.727632	0.85058	LiveMtb_DEG
AC005757.1	1.10496	3.35814	0.0075865	0.0219354	-0.621317	3.35814	0.121123	0.242677	1.72628	LiveMtb_DEG
AC005775.1	-1.09602	5.89341	0.0289899	0.0628917	-2.19664	5.89341	0.00113929	0.0124588	1.10063	DeadMtb_DEG
AC005798.1	-1.25992	0.781392	0.0135367	0.0345351	0.332683	0.781392	0.49084	0.636542	-1.59261	LiveMtb_DEG
AC005837.3	1.88509	1.45538	0.00823805	0.0233552	0.846544	1.45538	0.211479	0.358496	1.03855	LiveMtb_DEG
AC005837.4	2.16196	2.85901	0.000323162	0.00215493	0.683656	2.85901	0.151253	0.283272	1.4783	LiveMtb_DEG
AC005841.1	-1.36142	3.95248	0.017097	0.0415054	-2.02549	3.95248	0.00363659	0.023823	0.664068	DeadMtb_DEG
AC005899.7	-2.51071	3.75646	1.34388278265486e-07	3.78949604715128e-05	-3.21569	3.75646	3.95902031836787e-08	0.000238082	0.704985	DeadMtb_DEG
AC005920.1	2.1424	2.27732	0.00030829	0.00209486	0.8357	2.27732	0.0830725	0.186523	1.3067	LiveMtb_DEG
AC005920.2	2.4394	2.92967	0.000160863	0.00135329	1.32539	2.92967	0.0156491	0.0594931	1.114	LiveMtb_DEG
AC005920.3	2.73925	2.38234	0.000722697	0.003765	1.57981	2.38234	0.0304901	0.0931537	1.15945	LiveMtb_DEG
AC005920.4	1.39414	0.399073	0.000157108	0.00133521	0.464205	0.399073	0.102112	0.215326	0.92993	LiveMtb_DEG
AC005943.2	-2.56249	4.63921	0.000821257	0.0041271	-3.08585	4.63921	0.000487265	0.00816427	0.52336	DeadMtb_DEG
AC005954.1	1.50093	0.922053	0.0199422	0.0468521	0.44438	0.922053	0.476258	0.623524	1.05655	LiveMtb_DEG
AC005954.2	1.50428	2.23241	0.00789451	0.0226021	-0.200042	2.23241	0.697881	0.803091	1.70433	LiveMtb_DEG
AC006001.1	1.73952	4.10949	9.6505373491751e-05	0.000973471	0.285606	4.10949	0.364979	0.5205	1.45392	LiveMtb_DEG
AC006001.2	2.20543	7.39337	3.38179683417103e-05	0.000510766	1.24552	7.39337	0.00435536	0.026329	0.959906	LiveMtb_DEG
AC006001.3	1.40597	9.98012	0.000178841	0.00145206	0.418232	9.98012	0.144648	0.274599	0.987741	LiveMtb_DEG
AC006023.2	1.08185	2.81384	0.00125074	0.00557493	1.9195	2.81384	4.06988192669902e-05	0.00304036	-0.837651	DeadMtb_DEG
AC006033.1	-0.0578595	1.68029	0.824987	0.875145	-1.0007	1.68029	0.00617774	0.0327561	0.942836	DeadMtb_DEG
AC006116.10	0.46406	1.16684	0.0227955	0.0520563	1.13681	1.16684	0.000183234	0.00526808	-0.67275	DeadMtb_DEG
AC006116.3	-0.389647	4.23495	0.184494	0.274682	1.00527	4.23495	0.00869419	0.0404361	-1.39492	DeadMtb_DEG
AC006116.6	-0.58635	3.51059	0.0546396	0.104105	-1.26991	3.51059	0.00196131	0.0165927	0.683561	DeadMtb_DEG
AC006213.5	-1.56733	1.68133	0.001077	0.00500912	-0.523428	1.68133	0.196243	0.339888	-1.0439	LiveMtb_DEG
AC006237.1	1.06123	0.615461	0.00703097	0.020664	0.105052	0.615461	0.767507	0.854175	0.956178	LiveMtb_DEG
AC006238.1	1.12751	1.9117	0.00847408	0.0238783	0.0209581	1.9117	0.957112	0.977484	1.10655	LiveMtb_DEG
AC006249.1	-1.24694	1.24507	0.00972699	0.026637	-0.683696	1.24507	0.145571	0.275837	-0.563241	LiveMtb_DEG
AC006270.1	1.78291	2.8353	0.000850275	0.00423635	1.1652	2.8353	0.0193784	0.0684897	0.617714	LiveMtb_DEG
AC006277.1	1.01611	5.69618	0.00399443	0.0133624	0.396971	5.69618	0.216584	0.364309	0.619144	LiveMtb_DEG
AC006296.3	2.20378	3.78154	0.000157669	0.00133683	1.55975	3.78154	0.00364527	0.0238614	0.644031	LiveMtb_DEG
AC006305.2	2.0058	1.54643	1.04109541167561e-06	7.99512645594851e-05	0.706931	1.54643	0.00614023	0.0326532	1.29887	LiveMtb_DEG
AC006305.4	1.34703	1.00926	0.0124647	0.032384	0.361129	1.00926	0.47742	0.624485	0.985899	LiveMtb_DEG
AC006330.1	1.04095	7.66664	0.000211072	0.00163012	0.394812	7.66664	0.0772094	0.177387	0.646141	LiveMtb_DEG
AC006333.1	0.115042	5.56844	0.455055	0.557286	-1.06692	5.56844	9.87650788148704e-05	0.00419676	1.18196	DeadMtb_DEG
AC006355.1	2.99916	1.76093	7.34357992951564e-05	0.0008163	1.76143	1.76093	0.00608917	0.0325042	1.23773	LiveMtb_DEG
AC006355.2	1.38089	0.403584	0.00362824	0.0124226	0.761786	0.403584	0.0884766	0.194612	0.619107	LiveMtb_DEG
AC006369.1	0.299028	5.09869	0.344664	0.449122	1.17619	5.09869	0.00634346	0.0332952	-0.877161	DeadMtb_DEG
AC006372.1	-1.55148	2.73701	0.00132023	0.00579906	-0.618206	2.73701	0.140439	0.268861	-0.933278	LiveMtb_DEG
AC006449.2	1.05838	4.50774	0.00404213	0.013472	0.192513	4.50774	0.552718	0.689383	0.865866	LiveMtb_DEG
AC006449.7	1.54596	8.17028	1.00046703093027e-05	0.000256384	0.289617	8.17028	0.183226	0.324215	1.25635	LiveMtb_DEG
AC006450.3	1.99953	5.31678	3.51680803859395e-05	0.000520909	1.09629	5.31678	0.00532382	0.0297913	0.903245	LiveMtb_DEG
AC006453.3	-1.25217	1.53689	0.00360235	0.0123532	-0.161327	1.53689	0.666684	0.77936	-1.09084	LiveMtb_DEG
AC006499.4	2.2678	1.47397	0.000131294	0.00118021	0.368647	1.47397	0.387733	0.542287	1.89915	LiveMtb_DEG
AC006511.6	1.57006	3.09502	1.08914563799811e-05	0.000268326	0.874694	3.09502	0.0020298	0.0168535	0.69537	LiveMtb_DEG
AC006518.2	0.36937	3.7778	0.144003	0.225284	1.02233	3.7778	0.0031342	0.0217176	-0.652963	DeadMtb_DEG
AC006557.1	-1.0082	4.71769	0.000260208	0.00186583	-0.414381	4.71769	0.0648528	0.157397	-0.59382	LiveMtb_DEG
AC006557.5	-1.38162	2.91804	0.00299864	0.0107555	0.20097	2.91804	0.616917	0.740186	-1.58259	LiveMtb_DEG
AC006581.2	2.12905	3.15787	0.00664489	0.0197774	1.58883	3.15787	0.0446616	0.121155	0.540218	LiveMtb_DEG
AC006947.1	1.056	2.61293	0.0182992	0.0438163	-0.317516	2.61293	0.461688	0.611079	1.37352	LiveMtb_DEG
AC006960.4	2.31183	1.37432	0.0112752	0.0299472	2.91928	1.37432	0.00582415	0.0315583	-0.607444	DeadMtb_DEG
AC006967.3	3.50065	5.7859	1.82320641422321e-06	0.000106708	1.08857	5.7859	0.0165821	0.061752	2.41208	LiveMtb_DEG
AC006978.2	1.31902	3.16717	0.00518153	0.0163056	0.484278	3.16717	0.262872	0.415952	0.834738	LiveMtb_DEG
AC007000.4	1.31547	2.17644	0.0126003	0.0326588	0.350378	2.17644	0.481118	0.627752	0.965096	LiveMtb_DEG
AC007014.2	-1.23491	2.52439	0.00287053	0.0104104	-0.688905	2.52439	0.0756296	0.174932	-0.546004	LiveMtb_DEG
AC007040.1	-1.26453	4.08092	0.0150148	0.0374871	-2.14128	4.08092	0.00135234	0.0135467	0.876756	DeadMtb_DEG
AC007114.1	-2.18096	3.74565	0.00254311	0.00950199	-1.47747	3.74565	0.0344357	0.101234	-0.703494	LiveMtb_DEG
AC007126.1	3.72399	3.12418	3.73334493920575e-06	0.000150603	2.79186	3.12418	9.89530506273236e-05	0.00419676	0.932131	LiveMtb_DEG
AC007130.1	1.43555	2.72208	0.0200965	0.0471486	0.720292	2.72208	0.239772	0.39099	0.715257	LiveMtb_DEG
AC007151.1	1.92519	4.0308	4.16020801284621e-06	0.00015952	1.29237	4.0308	0.00025247	0.00612365	0.632823	LiveMtb_DEG
AC007182.2	1.58786	2.26738	0.00532299	0.0166636	0.494495	2.26738	0.33981	0.496337	1.09337	LiveMtb_DEG
AC007216.1	2.23608	2.56119	0.00149081	0.00636284	1.44292	2.56119	0.0297892	0.0916799	0.793157	LiveMtb_DEG
AC007216.2	1.62824	2.74896	0.00281532	0.0102596	0.549632	2.74896	0.254928	0.407583	1.0786	LiveMtb_DEG
AC007220.1	1.13293	1.46458	0.0166275	0.0406527	-0.123924	1.46458	0.781935	0.864208	1.25686	LiveMtb_DEG
AC007237.1	1.29349	0.696699	0.00339704	0.0118182	0.502475	0.696699	0.207667	0.353846	0.791017	LiveMtb_DEG
AC007272.1	1.51345	5.09405	0.000472844	0.00278686	0.858634	5.09405	0.0252343	0.0818873	0.654815	LiveMtb_DEG
AC007272.2	2.21028	2.90635	0.0104692	0.0282767	0.824759	2.90635	0.313376	0.469823	1.38552	LiveMtb_DEG
AC007283.2	3.31327	3.87244	3.1838053278316e-05	0.000492616	2.01011	3.87244	0.00269707	0.0198239	1.30316	LiveMtb_DEG
AC007285.2	2.42913	1.48062	5.74971721697027e-06	0.000187712	1.78888	1.48062	0.000167569	0.00512596	0.640246	LiveMtb_DEG
AC007314.1	-1.35577	3.91485	0.000317059	0.00212919	-0.690112	3.91485	0.0317727	0.0958066	-0.665659	LiveMtb_DEG
AC007326.1	-0.0562866	0.575927	0.874423	0.912536	1.2619	0.575927	0.00942468	0.0425831	-1.31818	DeadMtb_DEG
AC007326.2	1.22843	0.37078	0.00180093	0.00731606	0.287479	0.37078	0.389526	0.544235	0.94095	LiveMtb_DEG
AC007362.1	2.47056	5.05615	1.1770232051562e-05	0.000278488	1.42779	5.05615	0.00170109	0.0152912	1.04277	LiveMtb_DEG
AC007365.1	2.00985	5.92975	1.81372981024386e-05	0.000360171	0.442006	5.92975	0.149438	0.280856	1.56784	LiveMtb_DEG
AC007365.2	2.71963	4.60681	2.64559780099888e-07	4.95310146859576e-05	0.89433	4.60681	0.00371731	0.0241324	1.8253	LiveMtb_DEG
AC007370.2	-1.31449	3.63174	0.00575465	0.0176777	-0.334282	3.63174	0.437919	0.589612	-0.980212	LiveMtb_DEG
AC007391.2	0.79046	0.967612	0.0976352	0.165494	1.64425	0.967612	0.00718358	0.0360047	-0.853795	DeadMtb_DEG
AC007402.1	3.57421	1.54619	4.17289786584455e-05	0.000575956	1.88942	1.54619	0.00736909	0.036599	1.68479	LiveMtb_DEG
AC007406.1	1.53014	0.931443	0.00516134	0.0162605	1.00256	0.931443	0.0611791	0.151103	0.527579	LiveMtb_DEG
AC007406.2	1.18597	0.746009	0.00903214	0.0251251	0.237883	0.746009	0.569808	0.702483	0.948091	LiveMtb_DEG
AC007450.3	1.12209	0.833279	0.0214696	0.0496772	0.418231	0.833279	0.380988	0.536105	0.703861	LiveMtb_DEG
AC007494.1	1.76517	5.03729	0.00110502	0.00510778	1.20036	5.03729	0.0192626	0.0682396	0.564813	LiveMtb_DEG
AC007494.3	-1.25458	3.3432	0.00298996	0.0107368	-0.209998	3.3432	0.565561	0.699125	-1.04458	LiveMtb_DEG
AC007528.1	1.65019	1.03826	0.00920643	0.0255018	0.935425	1.03826	0.130339	0.255218	0.714763	LiveMtb_DEG
AC007556.1	-3.14637	4.78873	6.35700025203216e-07	6.42502193540124e-05	-1.43985	4.78873	0.000833545	0.0106313	-1.70652	LiveMtb_DEG
AC007569.1	2.0454	7.49961	5.19981689995134e-05	0.000656932	1.04077	7.49961	0.0104819	0.0458545	1.00463	LiveMtb_DEG
AC007598.1	2.58903	1.61853	0.000105365	0.00102914	1.76949	1.61853	0.00327813	0.0223215	0.819541	LiveMtb_DEG
AC007598.2	1.55031	2.42804	3.57960799788937e-05	0.000526967	0.634379	2.42804	0.0240728	0.079302	0.915932	LiveMtb_DEG
AC007598.3	1.42225	3.78665	4.79490761853687e-05	0.000627302	0.51394	3.78665	0.046785	0.125007	0.908311	LiveMtb_DEG
AC007601.1	1.72194	3.97534	4.86353103567937e-05	0.000632154	0.700236	3.97534	0.0292414	0.090659	1.0217	LiveMtb_DEG
AC007601.2	1.76691	2.0185	0.00018081	0.00146245	0.96695	2.0185	0.0162867	0.0609919	0.799961	LiveMtb_DEG
AC007613.1	-0.422637	7.77546	0.209397	0.303164	-1.30666	7.77546	0.00442266	0.0265964	0.884027	DeadMtb_DEG
AC007620.3	1.11517	4.18035	0.000334116	0.00220383	2.01027	4.18035	7.55986527015317e-06	0.00154986	-0.895092	DeadMtb_DEG
AC007622.1	1.31487	3.04685	0.00622661	0.0187992	0.627866	3.04685	0.166521	0.302761	0.687002	LiveMtb_DEG
AC007622.2	1.8674	5.99498	2.57389171957507e-06	0.000124768	1.16374	5.99498	0.000289219	0.0064183	0.703655	LiveMtb_DEG
AC007666.1	1.25278	5.4037	0.00177278	0.00722693	0.267003	5.4037	0.430566	0.582996	0.985772	LiveMtb_DEG
AC007682.1	-1.01806	0.712484	0.00882952	0.0246794	0.421008	0.712484	0.252541	0.404932	-1.43907	LiveMtb_DEG
AC007686.3	-0.605058	7.91202	0.149204	0.231931	-1.59583	7.91202	0.00456356	0.0271342	0.990772	DeadMtb_DEG
AC007686.4	1.88241	3.55586	0.00342738	0.0118967	0.76989	3.55586	0.187216	0.328957	1.11252	LiveMtb_DEG
AC007731.3	-1.90675	1.22817	0.000941631	0.00455258	-0.754023	1.22817	0.125857	0.249142	-1.15273	LiveMtb_DEG
AC007731.4	2.06884	5.36523	1.83903875906691e-06	0.000106918	1.49979	5.36523	6.75794707169739e-05	0.00370184	0.569049	LiveMtb_DEG
AC007743.1	2.19468	3.04424	0.00067044	0.0035743	1.10255	3.04424	0.0505789	0.132112	1.09213	LiveMtb_DEG
AC007749.2	-0.20129	0.69582	0.595583	0.685201	1.36254	0.69582	0.00841708	0.0396378	-1.56383	DeadMtb_DEG
AC007750.1	2.95292	5.45759	4.70002174397037e-05	0.000619899	2.44215	5.45759	0.000466215	0.00799903	0.510765	LiveMtb_DEG
AC007751.1	2.29892	1.15839	0.000208472	0.00161591	0.786816	1.15839	0.105073	0.219681	1.5121	LiveMtb_DEG
AC007773.1	-0.339585	5.50098	0.325519	0.429699	-1.66258	5.50098	0.00127425	0.013129	1.323	DeadMtb_DEG
AC007780.1	1.78595	3.58034	0.00571707	0.0175905	1.09474	3.58034	0.0811011	0.183248	0.691211	LiveMtb_DEG
AC007792.1	1.41503	1.12112	0.0204194	0.0477462	-0.473325	1.12112	0.424992	0.577987	1.88835	LiveMtb_DEG
AC007919.1	1.20969	3.30891	0.00737012	0.0214286	0.596829	3.30891	0.165597	0.301624	0.612862	LiveMtb_DEG
AC007991.4	2.27228	2.01277	0.00103414	0.0048737	1.33241	2.01277	0.035359	0.103051	0.939866	LiveMtb_DEG
AC008013.1	2.13321	0.696083	0.00016633	0.00138548	1.30115	0.696083	0.00885143	0.0409041	0.832056	LiveMtb_DEG
AC008080.1	1.392	3.19856	0.00759845	0.0219633	0.594307	3.19856	0.226613	0.376059	0.79769	LiveMtb_DEG
AC008080.2	1.84077	2.41763	0.00350746	0.012106	0.561381	2.41763	0.316995	0.473537	1.27939	LiveMtb_DEG
AC008105.2	1.32411	5.28539	0.000941913	0.00455273	0.732165	5.28539	0.0423254	0.116517	0.591942	LiveMtb_DEG
AC008115.4	1.07281	2.77044	0.000353755	0.00228831	0.523647	2.77044	0.0400828	0.112297	0.549161	LiveMtb_DEG
AC008121.3	1.77148	1.87224	0.00198572	0.00786586	0.92506	1.87224	0.0775029	0.177858	0.84642	LiveMtb_DEG
AC008147.3	1.93438	2.99857	5.48928928117333e-05	0.000681806	1.23134	2.99857	0.00304761	0.0213522	0.703043	LiveMtb_DEG
AC008264.1	1.69858	1.95018	0.0028462	0.0103368	1.16395	1.95018	0.0353862	0.103085	0.534628	LiveMtb_DEG
AC008267.3	1.20991	3.38272	0.00161915	0.00676417	0.353456	3.38272	0.280681	0.435293	0.85645	LiveMtb_DEG
AC008267.5	-0.200069	4.92032	0.535244	0.630981	-1.43554	4.92032	0.00236495	0.0183327	1.23547	DeadMtb_DEG
AC008280.1	1.5459	2.97483	0.00192117	0.00767645	0.986213	2.97483	0.0367411	0.10581	0.559685	LiveMtb_DEG
AC008395.1	-0.948625	2.39881	0.0171919	0.0416954	-1.62244	2.39881	0.00152222	0.0144337	0.673818	DeadMtb_DEG
AC008406.2	2.11054	1.18377	0.000606155	0.00331132	0.859964	1.18377	0.0968678	0.207528	1.25058	LiveMtb_DEG
AC008456.1	2.93986	4.04842	1.13949891654841e-05	0.000274836	1.23029	4.04842	0.0110176	0.0473168	1.70957	LiveMtb_DEG
AC008481.1	1.17556	3.76348	0.00233602	0.00888771	0.360704	3.76348	0.28428	0.439101	0.814858	LiveMtb_DEG
AC008534.1	1.77667	3.91793	0.00292168	0.0105473	1.11318	3.91793	0.0509984	0.132967	0.663488	LiveMtb_DEG
AC008551.1	0.576743	0.501609	0.0995361	0.168148	1.34453	0.501609	0.00387075	0.0246833	-0.767783	DeadMtb_DEG
AC008555.7	-1.88904	3.96785	1.52342720095965e-05	0.000323886	-1.30944	3.96785	0.000611866	0.00914028	-0.579606	LiveMtb_DEG
AC008592.1	1.78086	0.954306	0.00102299	0.00483326	0.991986	0.954306	0.0431211	0.118023	0.788873	LiveMtb_DEG
AC008619.1	1.63515	2.20118	0.00609955	0.0184805	2.23928	2.20118	0.00177965	0.0157001	-0.60413	DeadMtb_DEG
AC008638.2	1.5296	2.81139	3.71662940795816e-05	0.000539095	0.743025	2.81139	0.0107317	0.0465077	0.786574	LiveMtb_DEG
AC008655.2	1.98708	1.55571	0.00266543	0.00983677	1.21524	1.55571	0.0527951	0.136272	0.771839	LiveMtb_DEG
AC008667.1	1.4332	3.31208	0.00391111	0.0131494	0.856787	3.31208	0.07121	0.167693	0.57641	LiveMtb_DEG
AC008736.1	-1.47937	4.24416	0.000118139	0.0011049	-0.726523	4.24416	0.0208796	0.0720178	-0.752847	LiveMtb_DEG
AC008737.1	1.46147	3.53079	0.00239676	0.0090717	0.22324	3.53079	0.586545	0.716515	1.23823	LiveMtb_DEG
AC008742.1	1.74005	1.00087	0.00588172	0.0179592	0.549269	1.00087	0.341613	0.498004	1.19078	LiveMtb_DEG
AC008752.2	1.71938	1.65589	0.00242929	0.00916686	1.12366	1.65589	0.0386818	0.109674	0.595722	LiveMtb_DEG
AC008752.4	-1.65134	4.0914	4.4791569920934e-05	0.000602094	-0.729927	4.0914	0.0192033	0.0680993	-0.921413	LiveMtb_DEG
AC008760.2	2.64826	2.87511	0.000870699	0.00430482	1.61699	2.87511	0.0267786	0.0851599	1.03126	LiveMtb_DEG
AC008764.7	1.0247	5.83963	0.00156516	0.00659052	0.484447	5.83963	0.0942194	0.203461	0.540251	LiveMtb_DEG
AC008771.1	1.46902	8.69921	0.000265098	0.00188925	0.686672	8.69921	0.0407293	0.113526	0.782348	LiveMtb_DEG
AC008833.1	-1.6002	1.16897	0.00989071	0.0270034	-0.911751	1.16897	0.133202	0.259304	-0.688446	LiveMtb_DEG
AC008840.1	2.25445	6.32637	6.7502236809245e-07	6.58274515824643e-05	1.3797	6.32637	0.00010355	0.00430343	0.874742	LiveMtb_DEG
AC008870.6	1.21765	0.386911	4.64450273870646e-06	0.00016979	0.600709	0.386911	0.00231312	0.0181045	0.616945	LiveMtb_DEG
AC008883.1	2.9974	1.60114	0.000506827	0.00291385	2.42089	1.60114	0.00426184	0.0260045	0.576513	LiveMtb_DEG
AC008885.1	1.38849	0.45871	0.00193323	0.00770856	0.498541	0.45871	0.202915	0.348017	0.889949	LiveMtb_DEG
AC008894.3	0.0300579	8.84184	0.913871	0.941021	-1.21444	8.84184	0.00282366	0.0203604	1.2445	DeadMtb_DEG
AC008897.1	1.51039	4.29266	9.40834517427822e-06	0.000246787	0.935275	4.29266	0.000896699	0.0110842	0.57512	LiveMtb_DEG
AC008937.2	-1.06644	7.68419	0.00924875	0.025595	-0.0375286	7.68419	0.920229	0.955338	-1.02891	LiveMtb_DEG
AC008957.2	2.47281	4.33978	4.6420184769025e-05	0.000616237	1.24737	4.33978	0.0101834	0.0449631	1.22545	LiveMtb_DEG
AC008957.3	2.65418	7.45872	0.000237286	0.00175947	1.67632	7.45872	0.00945549	0.0426519	0.977862	LiveMtb_DEG
AC008958.1	1.59089	4.35205	9.93485053556185e-05	0.000989764	0.541617	4.35205	0.0795717	0.180902	1.04927	LiveMtb_DEG
AC008966.3	1.9786	2.67374	0.000691521	0.00364894	0.284883	2.67374	0.537547	0.676616	1.69372	LiveMtb_DEG
AC008969.2	1.60852	0.439689	4.75035656173003e-06	0.000171746	1.02572	0.439689	0.000412407	0.00750862	0.582802	LiveMtb_DEG
AC008982.2	-0.926434	3.49247	0.0468147	0.0920728	-1.97987	3.49247	0.00163303	0.0149597	1.05344	DeadMtb_DEG
AC009022.1	1.77759	8.42978	5.38065187364481e-07	6.24259424131357e-05	1.11535	8.42978	6.96476351562609e-05	0.00372853	0.662235	LiveMtb_DEG
AC009054.2	1.84943	4.69581	1.2117821267345e-06	8.6608719428072e-05	1.32395	4.69581	5.10242703703113e-05	0.00335347	0.525473	LiveMtb_DEG
AC009065.3	-1.29419	5.60841	0.00335055	0.0117032	-1.8678	5.60841	0.000625817	0.00921588	0.573601	DeadMtb_DEG
AC009065.5	-0.241654	4.19037	0.41083	0.51469	-1.22522	4.19037	0.00335548	0.0226262	0.983564	DeadMtb_DEG
AC009078.3	1.69916	6.38547	0.00136537	0.00594919	0.783893	6.38547	0.095283	0.205236	0.915263	LiveMtb_DEG
AC009093.10	1.22815	6.08629	3.87280050902048e-05	0.000552831	0.675717	6.08629	0.0055887	0.0307346	0.552437	LiveMtb_DEG
AC009093.5	1.61567	2.38998	7.77010563315224e-05	0.000849064	0.79284	2.38998	0.0162462	0.0608886	0.822834	LiveMtb_DEG
AC009126.1	1.29719	8.51079	5.24805028115267e-06	0.000181055	0.792218	8.51079	0.000610334	0.00913271	0.504972	LiveMtb_DEG
AC009145.1	1.41642	1.8771	0.00183422	0.00741463	0.37042	1.8771	0.339964	0.496462	1.046	LiveMtb_DEG
AC009159.3	2.3917	1.39302	0.000329212	0.00218295	0.94259	1.39302	0.0827241	0.185914	1.44911	LiveMtb_DEG
AC009163.1	-1.15162	2.74912	0.00339493	0.0118148	-0.63587	2.74912	0.0852817	0.189935	-0.515752	LiveMtb_DEG
AC009163.2	1.08961	0.485295	0.00834543	0.0235877	0.52253	0.485295	0.185562	0.327102	0.567081	LiveMtb_DEG
AC009229.2	1.15209	0.50198	0.00461419	0.0149251	-0.0485993	0.50198	0.891899	0.937962	1.20069	LiveMtb_DEG
AC009229.4	1.99438	1.80527	4.5074429506984e-05	0.000604675	0.67779	1.80527	0.0570204	0.143875	1.31659	LiveMtb_DEG
AC009244.1	-2.29375	3.45567	5.88133972412505e-06	0.000190049	-0.859281	3.45567	0.0129824	0.0525558	-1.43447	LiveMtb_DEG
AC009264.1	3.8875	1.50899	5.64361337891384e-06	0.000186306	2.21886	1.50899	0.00103392	0.0119453	1.66864	LiveMtb_DEG
AC009269.2	-1.12221	1.02276	0.0133117	0.0341081	-1.73604	1.02276	0.00208048	0.0170803	0.613837	DeadMtb_DEG
AC009271.2	1.59709	1.16057	0.00201214	0.0079494	0.74966	1.16057	0.107738	0.223672	0.847435	LiveMtb_DEG
AC009303.2	1.80613	6.25676	8.87282374885333e-06	0.000237148	1.2938	6.25676	0.000302669	0.0065473	0.512331	LiveMtb_DEG
AC009314.1	1.67676	2.34167	0.00154577	0.00653097	0.827302	2.34167	0.0821243	0.18493	0.849454	LiveMtb_DEG
AC009318.2	-1.00214	4.90284	0.00116412	0.00530015	0.161827	4.90284	0.521963	0.662823	-1.16396	LiveMtb_DEG
AC009362.1	2.00797	1.14827	0.00244283	0.0092064	0.671444	1.14827	0.249063	0.401101	1.33653	LiveMtb_DEG
AC009365.1	1.61092	0.599963	0.00298913	0.0107349	0.328666	0.599963	0.485598	0.631742	1.28225	LiveMtb_DEG
AC009396.1	1.47519	0.807015	0.0049162	0.0156813	0.477032	0.807015	0.316238	0.472777	0.998155	LiveMtb_DEG
AC009434.1	-1.72391	4.04411	4.36692572570195e-06	0.000163282	-0.826114	4.04411	0.00265249	0.0196363	-0.897801	LiveMtb_DEG
AC009562.1	1.53505	2.17978	0.00105496	0.00493901	0.651978	2.17978	0.108352	0.224558	0.883077	LiveMtb_DEG
AC009682.1	2.40567	7.58926	0.000111745	0.00106638	1.62808	7.58926	0.00364315	0.023857	0.777589	LiveMtb_DEG
AC009690.1	1.96004	4.86053	1.08498184521798e-05	0.000268139	0.459863	4.86053	0.107069	0.22268	1.50018	LiveMtb_DEG
AC009690.2	2.00696	9.94635	1.30160866057719e-07	3.78146322546528e-05	1.02837	9.94635	9.74085785328737e-05	0.0041594	0.978592	LiveMtb_DEG
AC009704.2	1.14049	3.71999	0.00506065	0.016023	0.481961	3.71999	0.20063	0.345329	0.65853	LiveMtb_DEG
AC009754.2	1.66542	1.02068	6.31636895108858e-05	0.000743095	0.667496	1.02068	0.0356553	0.103582	0.997926	LiveMtb_DEG
AC009779.1	1.59143	2.55076	0.00440398	0.0143844	0.665893	2.55076	0.194946	0.338305	0.925533	LiveMtb_DEG
AC009779.5	1.0547	0.519928	0.00062367	0.00337988	0.128668	0.519928	0.59501	0.723745	0.926027	LiveMtb_DEG
AC009784.1	2.4482	1.95911	6.37624793376725e-05	0.000745701	1.50013	1.95911	0.00429661	0.0261121	0.948077	LiveMtb_DEG
AC009802.1	2.33501	2.0874	0.000471244	0.00278197	1.41701	2.0874	0.0184987	0.0663809	0.917998	LiveMtb_DEG
AC009908.1	2.07394	2.26716	0.000162614	0.00136294	1.05584	2.26716	0.0214385	0.0732522	1.0181	LiveMtb_DEG
AC009961.2	-1.42696	0.684656	1.14478275674677e-05	0.00027519	-0.663321	0.684656	0.00625964	0.0330245	-0.763636	LiveMtb_DEG
AC010082.1	-3.15538	2.58736	0.000245484	0.00179579	-1.3312	2.58736	0.0575835	0.144951	-1.82418	LiveMtb_DEG
AC010168.1	1.93957	1.36194	0.0170267	0.041384	0.646019	1.36194	0.409622	0.563734	1.29355	LiveMtb_DEG
AC010168.2	1.37342	6.49536	0.000100165	0.00099372	0.653939	6.49536	0.0218229	0.0742003	0.71948	LiveMtb_DEG
AC010181.1	-2.16063	1.23126	0.000339383	0.00222688	-1.13471	1.23126	0.028941	0.089913	-1.02591	LiveMtb_DEG
AC010186.2	1.16184	6.27615	0.000435039	0.00263824	0.120719	6.27615	0.633374	0.752806	1.04112	LiveMtb_DEG
AC010186.3	1.65653	8.00666	0.000591401	0.00326029	0.652055	8.00666	0.10603	0.22108	1.00447	LiveMtb_DEG
AC010197.2	0.538352	1.18416	0.180472	0.269752	1.59267	1.18416	0.00376556	0.0242608	-1.05432	DeadMtb_DEG
AC010201.1	1.07416	2.28398	0.01516	0.037774	-0.128574	2.28398	0.75767	0.8467	1.20273	LiveMtb_DEG
AC010202.1	1.01428	1.4653	0.0177317	0.0427271	0.00794508	1.4653	0.984362	0.99381	1.00633	LiveMtb_DEG
AC010203.1	-1.20283	4.43174	0.00104577	0.0049094	-0.39974	4.43174	0.196463	0.340152	-0.803086	LiveMtb_DEG
AC010203.2	1.50928	1.96765	0.0010354	0.00487591	0.356951	1.96765	0.346478	0.502375	1.15233	LiveMtb_DEG
AC010230.1	-1.19067	4.08638	0.000416227	0.00255805	-0.0667216	4.08638	0.79487	0.873763	-1.12395	LiveMtb_DEG
AC010240.1	2.47381	1.71656	7.41245772545586e-05	0.000821607	1.89195	1.71656	0.00119582	0.0127559	0.581864	LiveMtb_DEG
AC010240.3	2.47008	7.52188	2.29678466366616e-07	4.74328332765391e-05	1.95406	7.52188	4.69887261828219e-06	0.0013552	0.51602	LiveMtb_DEG
AC010285.3	2.71816	6.6049	1.44982616157358e-05	0.000316088	2.04109	6.6049	0.000329844	0.00672417	0.677069	LiveMtb_DEG
AC010301.1	1.60907	2.93803	0.00332428	0.011634	2.18065	2.93803	0.000959072	0.0114625	-0.571582	DeadMtb_DEG
AC010335.2	2.59595	4.75057	1.16470145440575e-05	0.000277475	1.92593	4.75057	0.000297045	0.00650428	0.670019	LiveMtb_DEG
AC010335.3	2.54561	4.7094	8.6306079253037e-07	7.32728459201901e-05	1.79249	4.7094	4.26791754843563e-05	0.00310474	0.753118	LiveMtb_DEG
AC010336.6	-1.78729	2.76497	0.00240267	0.00909018	-1.11924	2.76497	0.0454027	0.122545	-0.668045	LiveMtb_DEG
AC010343.1	-1.57736	6.39389	0.0138217	0.0351133	-0.834991	6.39389	0.184852	0.326169	-0.742374	LiveMtb_DEG
AC010422.4	1.01201	3.62723	0.00131817	0.00579322	-0.0985395	3.62723	0.702596	0.806412	1.11055	LiveMtb_DEG
AC010501.2	-2.42529	2.32611	2.0421201419608e-05	0.000386589	-1.61132	2.32611	0.00104868	0.0120304	-0.81397	LiveMtb_DEG
AC010504.1	1.72103	2.65455	0.000165319	0.00137825	0.540668	2.65455	0.122374	0.244382	1.18036	LiveMtb_DEG
AC010530.1	1.16401	3.53231	0.00117102	0.00532016	0.632971	3.53231	0.0509714	0.13292	0.531039	LiveMtb_DEG
AC010531.5	1.47236	3.99727	0.000567099	0.00316505	0.610923	3.99727	0.0891361	0.195645	0.86144	LiveMtb_DEG
AC010547.4	0.500849	0.265897	0.149707	0.232533	1.23025	0.265897	0.006907	0.0351507	-0.729401	DeadMtb_DEG
AC010615.1	-1.70161	5.40786	1.41031187568057e-05	0.000310854	-0.653279	5.40786	0.0191416	0.0679656	-1.04833	LiveMtb_DEG
AC010627.1	-2.13344	2.91631	6.37476431383584e-05	0.000745701	-0.415153	2.91631	0.263492	0.416586	-1.71828	LiveMtb_DEG
AC010653.1	1.07561	3.7071	0.000971645	0.00466271	0.0273178	3.7071	0.916692	0.953201	1.04829	LiveMtb_DEG
AC010727.1	3.06309	5.58686	3.31299125858747e-07	5.36571922465311e-05	2.19151	5.58686	1.54544451080483e-05	0.0020538	0.871582	LiveMtb_DEG
AC010809.3	-1.57165	0.843296	0.00522425	0.0164128	-0.732627	0.843296	0.163973	0.299627	-0.839022	LiveMtb_DEG
AC010853.1	1.63301	0.821466	0.0190835	0.045265	0.3709	0.821466	0.579072	0.710417	1.26211	LiveMtb_DEG
AC010878.1	-1.01048	1.32546	0.0161794	0.0397918	-0.179157	1.32546	0.652991	0.768386	-0.831327	LiveMtb_DEG
AC010883.3	-1.30618	10.7008	0.000510485	0.00293021	-0.131234	10.7008	0.651733	0.767488	-1.17494	LiveMtb_DEG
AC010975.1	0.573054	0.488999	0.17953	0.26861	1.82991	0.488999	0.00231787	0.018126	-1.25686	DeadMtb_DEG
AC010978.1	-1.73063	8.72252	3.14325659186625e-06	0.00013645	-0.919433	8.72252	0.00105593	0.0120723	-0.811194	LiveMtb_DEG
AC010980.2	1.20934	2.31303	0.0149208	0.0372837	-0.0658073	2.31303	0.887854	0.935391	1.27514	LiveMtb_DEG
AC011043.1	-1.64745	4.89724	0.0021384	0.00831799	-0.0226033	4.89724	0.960004	0.97908	-1.62485	LiveMtb_DEG
AC011120.1	2.74091	7.44616	3.36744884789226e-06	0.000141944	1.87392	7.44616	0.000182891	0.00526241	0.86699	LiveMtb_DEG
AC011228.2	1.74952	0.618154	0.00202146	0.00797403	1.21868	0.618154	0.0262084	0.0838566	0.530844	LiveMtb_DEG
AC011242.1	0.705872	2.51476	0.0351064	0.0730934	1.33271	2.51476	0.0022669	0.017902	-0.626841	DeadMtb_DEG
AC011246.1	2.29418	0.506245	0.000442281	0.00266952	0.162504	0.506245	0.744777	0.837062	2.13168	LiveMtb_DEG
AC011247.1	1.358	3.94919	0.00101963	0.00482561	0.410384	3.94919	0.23494	0.385551	0.94762	LiveMtb_DEG
AC011257.1	-1.66173	1.65339	0.000223846	0.00169042	-0.377411	1.65339	0.267286	0.420868	-1.28432	LiveMtb_DEG
AC011270.2	-2.2645	7.41893	1.39516722804117e-05	0.000308837	-1.41063	7.41893	0.00118627	0.0127201	-0.853873	LiveMtb_DEG
AC011322.1	-0.350275	4.7475	0.182962	0.272829	-1.15297	4.7475	0.00201968	0.0168162	0.802691	DeadMtb_DEG
AC011337.1	1.70407	7.11318	1.74160899022001e-06	0.00010456	0.737817	7.11318	0.00256393	0.0192372	0.966252	LiveMtb_DEG
AC011363.1	3.52351	1.33132	1.68296234559649e-05	0.000343847	1.90551	1.33132	0.00338692	0.0227565	1.618	LiveMtb_DEG
AC011377.1	4.86801	1.96111	4.25038890817096e-06	0.000160926	2.31054	1.96111	0.0027604	0.0201184	2.55747	LiveMtb_DEG
AC011379.1	3.20718	6.24451	3.51180009818337e-06	0.00014548	2.45544	6.24451	7.94285097598747e-05	0.00390455	0.751743	LiveMtb_DEG
AC011406.1	1.81522	5.25097	1.88578590131624e-05	0.000368068	1.2688	5.25097	0.000691804	0.0096561	0.546415	LiveMtb_DEG
AC011410.1	1.37156	0.708624	0.00507579	0.0160605	0.560432	0.708624	0.214854	0.362409	0.811123	LiveMtb_DEG
AC011442.1	1.62839	3.74458	3.68148762335907e-05	0.000536459	0.753088	3.74458	0.0137059	0.0544343	0.875307	LiveMtb_DEG
AC011444.1	2.13191	5.94858	0.00037326	0.00237029	1.63105	5.94858	0.00456622	0.0271431	0.500857	LiveMtb_DEG
AC011444.2	1.603	6.05305	1.2024304852178e-05	0.00028262	1.09845	6.05305	0.000542624	0.00855449	0.504554	LiveMtb_DEG
AC011447.6	-1.32366	4.42445	0.00167163	0.00692172	-0.376858	4.42445	0.294551	0.450033	-0.946798	LiveMtb_DEG
AC011450.1	1.27555	4.93718	0.000909001	0.00444545	0.750705	4.93718	0.0322	0.0965306	0.524844	LiveMtb_DEG
AC011455.1	-0.387799	4.48731	0.124965	0.201465	-1.27495	4.48731	0.00070469	0.00973081	0.887146	DeadMtb_DEG
AC011462.1	3.44718	2.62991	3.19828504793816e-07	5.26943018720112e-05	2.3867	2.62991	1.9606078741452e-05	0.00227468	1.06048	LiveMtb_DEG
AC011472.3	-1.49404	5.04154	0.00067548	0.00359585	-0.768929	5.04154	0.0463706	0.124259	-0.72511	LiveMtb_DEG
AC011472.5	-0.45188	1.42959	0.29508	0.397412	-1.51379	1.42959	0.00845824	0.0397901	1.06191	DeadMtb_DEG
AC011481.1	1.80487	2.64327	0.00526677	0.0165221	0.305402	2.64327	0.596823	0.725021	1.49946	LiveMtb_DEG
AC011481.3	2.49183	5.85833	6.96436488303532e-06	0.000208451	1.3143	5.85833	0.00204903	0.0169297	1.17754	LiveMtb_DEG
AC011487.1	1.54296	1.18148	0.00625069	0.0188576	0.368301	1.18148	0.471972	0.620232	1.17466	LiveMtb_DEG
AC011491.2	1.89942	2.76048	0.0114802	0.0303397	0.96965	2.76048	0.184715	0.326007	0.929767	LiveMtb_DEG
AC011497.2	1.92566	5.90683	0.000128841	0.00116799	1.34356	5.90683	0.00338795	0.0227565	0.582099	LiveMtb_DEG
AC011511.1	-0.821649	2.72724	0.0215481	0.0498142	-1.62265	2.72724	0.000798548	0.0103755	0.801	DeadMtb_DEG
AC011511.2	-1.02795	7.45848	0.00364227	0.0124581	-1.55756	7.45848	0.000488613	0.00816427	0.529614	DeadMtb_DEG
AC011511.5	4.3104	7.90165	5.84037725843454e-08	3.20574714354083e-05	2.80993	7.90165	6.63404975047301e-06	0.00147759	1.50046	LiveMtb_DEG
AC011611.3	1.64247	9.51338	5.63475921061872e-05	0.00069228	-0.184658	9.51338	0.502059	0.646029	1.82713	LiveMtb_DEG
AC011626.1	1.66991	1.0733	0.000212458	0.00163767	1.06358	1.0733	0.00835071	0.0394179	0.606334	LiveMtb_DEG
AC011676.1	-0.650035	5.17139	0.00582478	0.0178267	-1.15153	5.17139	0.000280974	0.00636017	0.501494	DeadMtb_DEG
AC011676.2	1.82839	4.49281	0.000503035	0.00290223	1.28248	4.49281	0.00935707	0.0423882	0.545913	LiveMtb_DEG
AC011726.1	2.54142	3.44877	0.00284071	0.0103251	1.20657	3.44877	0.121461	0.243163	1.33485	LiveMtb_DEG
AC011726.2	2.28827	1.7657	0.00139069	0.00604057	0.877096	1.7657	0.15733	0.291177	1.41117	LiveMtb_DEG
AC011726.3	1.77433	1.38399	0.00020523	0.00159981	0.626741	1.38399	0.0952203	0.205131	1.14759	LiveMtb_DEG
AC011742.3	1.76528	6.09572	1.05502594225903e-06	8.02275732974437e-05	1.06146	6.09572	0.000175201	0.0051834	0.703825	LiveMtb_DEG
AC011840.4	1.71485	1.77258	0.00773687	0.0222493	0.944379	1.77258	0.129227	0.253577	0.770475	LiveMtb_DEG
AC011939.3	-1.32684	4.39775	0.0102433	0.0277666	-0.579815	4.39775	0.240629	0.391927	-0.747025	LiveMtb_DEG
AC011944.1	1.09587	9.4961	4.04410662741004e-05	0.000564881	0.365656	9.4961	0.0580154	0.145622	0.730216	LiveMtb_DEG
AC011978.2	-1.21973	5.80833	0.000921364	0.00448767	-0.613285	5.80833	0.0595474	0.148291	-0.606445	LiveMtb_DEG
AC011997.2	3.1256	2.41165	0.000150522	0.00129436	2.04156	2.41165	0.00563336	0.0308863	1.08404	LiveMtb_DEG
AC012066.2	2.16408	5.5648	0.000237492	0.00175961	0.720489	5.5648	0.119144	0.239994	1.4436	LiveMtb_DEG
AC012100.3	1.03848	4.51126	0.0119489	0.0313423	0.433365	4.51126	0.274218	0.428524	0.605115	LiveMtb_DEG
AC012103.1	3.26708	2.63624	3.00958931476717e-07	5.17104769787757e-05	1.40347	2.63624	0.000718744	0.00984317	1.86361	LiveMtb_DEG
AC012150.1	-1.26676	6.83819	7.34165307020537e-06	0.000213595	-0.429558	6.83819	0.0236579	0.078343	-0.837201	LiveMtb_DEG
AC012186.2	-1.27368	1.04447	0.0292457	0.0633058	-1.87022	1.04447	0.00773784	0.0377018	0.59654	DeadMtb_DEG
AC012186.3	1.592	3.69755	0.000448692	0.00269514	0.759848	3.69755	0.0495772	0.130202	0.832156	LiveMtb_DEG
AC012213.1	1.91335	2.86473	0.0165612	0.0405292	0.259189	2.86473	0.731836	0.827789	1.65416	LiveMtb_DEG
AC012213.3	0.479273	5.81631	0.140509	0.220994	1.05992	5.81631	0.0105884	0.0461356	-0.580647	DeadMtb_DEG
AC012301.3	1.13688	2.69501	0.00871965	0.0244291	1.70207	2.69501	0.00151839	0.0144337	-0.565189	DeadMtb_DEG
AC012313.3	-0.398998	7.11409	0.217379	0.312053	-1.13338	7.11409	0.00796213	0.0382861	0.734377	DeadMtb_DEG
AC012378.2	2.39881	1.89893	0.000217844	0.00166531	0.908609	1.89893	0.078602	0.179751	1.4902	LiveMtb_DEG
AC012379.1	-2.0436	2.90966	0.000455753	0.0027244	-0.88794	2.90966	0.0696843	0.165352	-1.15566	LiveMtb_DEG
AC012443.1	2.30493	1.49265	0.00206919	0.00812103	1.48018	1.49265	0.0374883	0.107272	0.824752	LiveMtb_DEG
AC012464.2	3.03715	3.18477	9.06540257174465e-06	0.00024016	1.92489	3.18477	0.000740787	0.00994385	1.11226	LiveMtb_DEG
AC012507.1	-1.81739	2.4452	0.00514688	0.0162305	-0.870923	2.4452	0.152699	0.285019	-0.946465	LiveMtb_DEG
AC012511.1	4.03702	3.67129	6.00397962850571e-07	6.29806049627148e-05	0.975555	3.67129	0.0293034	0.0907811	3.06147	LiveMtb_DEG
AC012512.1	1.17764	2.6798	0.00429816	0.0141263	0.0989998	2.6798	0.784324	0.866264	1.07864	LiveMtb_DEG
AC012558.1	2.92266	2.05584	3.07217593992336e-05	0.00048343	1.11034	2.05584	0.0306433	0.0934661	1.81232	LiveMtb_DEG
AC012613.2	1.91511	5.25089	0.000283957	0.00197909	1.35358	5.25089	0.00581734	0.0315451	0.56153	LiveMtb_DEG
AC012640.6	-1.1021	7.679	0.00191997	0.0076735	-0.411123	7.679	0.186933	0.328643	-0.690976	LiveMtb_DEG
AC012645.4	1.22262	3.92729	0.000371463	0.00236178	0.347198	3.92729	0.200564	0.345253	0.875425	LiveMtb_DEG
AC012653.2	0.16251	1.05171	0.544531	0.639451	1.165	1.05171	0.00275332	0.0201063	-1.00248	DeadMtb_DEG
AC012676.4	-0.480528	3.45388	0.127777	0.205064	-1.45892	3.45388	0.00128485	0.0131667	0.978389	DeadMtb_DEG
AC013267.4	1.29656	3.67855	0.000311307	0.00210735	0.35947	3.67855	0.200486	0.345147	0.937087	LiveMtb_DEG
AC013286.1	-1.13145	2.07423	0.00221037	0.00853903	0.0206698	2.07423	0.947042	0.971241	-1.15212	LiveMtb_DEG
AC013287.1	3.39421	3.19504	0.00139209	0.0060459	2.29439	3.19504	0.0232118	0.0773084	1.09983	LiveMtb_DEG
AC013355.1	1.34424	1.27291	0.000200459	0.00157581	0.0682271	1.27291	0.794858	0.873763	1.27602	LiveMtb_DEG
AC013444.1	3.12198	1.26877	3.22755951365987e-06	0.000138474	1.88065	1.26877	0.00044867	0.00781319	1.24132	LiveMtb_DEG
AC013444.2	2.82084	4.8751	0.000513435	0.00293966	1.98095	4.8751	0.0094413	0.0426252	0.839891	LiveMtb_DEG
AC013451.1	-0.856363	2.45192	0.0154139	0.0382534	-2.224	2.45192	6.12625351825207e-05	0.00351925	1.36764	DeadMtb_DEG
AC013470.3	-2.3696	2.85022	0.00294402	0.0106087	-1.81448	2.85022	0.0224301	0.0755857	-0.55511	LiveMtb_DEG
AC013549.2	0.88225	0.945921	0.0135755	0.034617	1.45659	0.945921	0.00139798	0.0137481	-0.574345	DeadMtb_DEG
AC013549.4	2.10536	2.19617	0.000340568	0.00223182	0.848098	2.19617	0.0783	0.179186	1.25726	LiveMtb_DEG
AC013553.2	1.22524	3.48397	0.0030937	0.0110249	0.718984	3.48397	0.0665377	0.160225	0.506256	LiveMtb_DEG
AC013644.1	1.25745	1.97714	0.0513432	0.0991314	2.19138	1.97714	0.00654676	0.0339105	-0.933927	DeadMtb_DEG
AC015468.1	2.85467	4.25174	0.000242982	0.00178719	3.88873	4.25174	5.28997574615534e-05	0.00340237	-1.03406	DeadMtb_DEG
AC015468.3	1.41062	4.29736	0.052556	0.100976	2.54947	4.29736	0.00552141	0.0304809	-1.13885	DeadMtb_DEG
AC015656.1	-0.824446	2.64226	0.0478204	0.0936628	-1.69215	2.64226	0.00219623	0.017622	0.867707	DeadMtb_DEG
AC015660.1	2.00544	7.38865	1.22032752454442e-06	8.68478456422323e-05	1.05644	7.38865	0.000523853	0.00843024	0.949003	LiveMtb_DEG
AC015660.2	4.87059	4.96244	1.48890933407464e-06	9.61052354062273e-05	2.49252	4.96244	0.000754151	0.0100337	2.37807	LiveMtb_DEG
AC015688.6	0.298088	4.63283	0.202763	0.295605	1.25018	4.63283	0.000546367	0.00858384	-0.952089	DeadMtb_DEG
AC015743.1	1.41927	2.98037	0.00338206	0.0117836	0.643859	2.98037	0.146871	0.277621	0.775415	LiveMtb_DEG
AC015813.3	1.16496	1.48178	0.00730355	0.0212865	0.0231005	1.48178	0.952989	0.97504	1.14185	LiveMtb_DEG
AC015845.1	2.04804	1.24122	0.000917629	0.00447491	0.819615	1.24122	0.120686	0.242028	1.22843	LiveMtb_DEG
AC015849.5	-1.24772	6.5587	2.10446859469704e-06	0.000114777	-0.217043	6.5587	0.142171	0.271247	-1.03068	LiveMtb_DEG
AC015853.1	3.03979	4.97096	1.83328707363538e-05	0.00036226	2.05381	4.97096	0.000854919	0.0107933	0.985977	LiveMtb_DEG
AC015853.3	1.01147	3.31758	0.0026358	0.00975272	0.382354	3.31758	0.201876	0.346697	0.629118	LiveMtb_DEG
AC015871.3	1.44921	8.73725	0.000140476	0.00123026	0.417194	8.73725	0.145021	0.275142	1.03202	LiveMtb_DEG
AC015871.5	2.13864	1.33896	0.000195891	0.00155105	1.18224	1.33896	0.0163286	0.0610996	0.956396	LiveMtb_DEG
AC015911.11	1.31981	1.18278	0.0193379	0.0457481	1.96802	1.18278	0.00419016	0.02583	-0.64821	DeadMtb_DEG
AC015914.1	1.63507	4.6724	0.000116756	0.00109565	1.02345	4.6724	0.00594593	0.0319652	0.611619	LiveMtb_DEG
AC015914.2	4.02969	3.11574	2.85401097784066e-06	0.000129859	3.0747	3.11574	6.74467560148618e-05	0.00370184	0.954986	LiveMtb_DEG
AC015920.1	-1.68467	0.94028	0.0113719	0.0301352	0.110606	0.94028	0.857541	0.915627	-1.79528	LiveMtb_DEG
AC015969.1	1.3702	5.4042	8.60617396853976e-05	0.000904275	0.447176	5.4042	0.0857906	0.190692	0.923021	LiveMtb_DEG
AC016026.1	1.2127	3.98581	0.00391119	0.0131494	0.119005	3.98581	0.745695	0.83765	1.09369	LiveMtb_DEG
AC016026.2	1.1733	4.90822	8.28798923185449e-05	0.000885017	0.0184255	4.90822	0.927966	0.959752	1.15487	LiveMtb_DEG
AC016027.1	-0.565906	8.72012	0.0187423	0.0446405	-1.16019	8.72012	0.000497127	0.00823948	0.59428	DeadMtb_DEG
AC016292.2	2.3373	3.73413	1.93625077116014e-05	0.000373492	1.30108	3.73413	0.00315	0.0217758	1.03622	LiveMtb_DEG
AC016397.1	2.20715	1.8213	2.24704225875046e-05	0.000406813	1.17289	1.8213	0.00463665	0.0273858	1.03426	LiveMtb_DEG
AC016397.2	1.60386	5.60493	6.07148270743397e-06	0.000193185	0.81281	5.60493	0.00238197	0.0184118	0.791046	LiveMtb_DEG
AC016526.3	1.03912	5.53933	0.00514879	0.0162323	0.517811	5.53933	0.138707	0.266484	0.521305	LiveMtb_DEG
AC016549.1	2.22412	3.19258	0.000345261	0.00225193	1.12864	3.19258	0.0337843	0.0998774	1.09548	LiveMtb_DEG
AC016559.2	1.68096	0.980629	0.0112449	0.0298841	0.80276	0.980629	0.210335	0.357262	0.878196	LiveMtb_DEG
AC016586.1	0.650264	6.57677	0.0279236	0.0610022	-1.05156	6.57677	0.0041995	0.0258448	1.70183	DeadMtb_DEG
AC016629.2	1.1943	0.5508	0.00124389	0.00555194	0.51571	0.5508	0.110806	0.228084	0.67859	LiveMtb_DEG
AC016644.1	1.41948	3.8798	1.19976752315644e-05	0.000282572	0.904078	3.8798	0.000902423	0.0111114	0.515399	LiveMtb_DEG
AC016700.3	1.42493	1.14989	0.0114556	0.0302902	0.619905	1.14989	0.252026	0.404429	0.805027	LiveMtb_DEG
AC016705.1	0.840516	1.35452	0.109552	0.181389	1.88408	1.35452	0.00590923	0.031847	-1.04356	DeadMtb_DEG
AC016716.2	0.0184891	0.539981	0.964297	0.976476	1.40555	0.539981	0.0116799	0.0491237	-1.38706	DeadMtb_DEG
AC016727.1	0.656949	9.16907	0.0050776	0.016064	1.17184	9.16907	0.000223414	0.00578693	-0.514895	DeadMtb_DEG
AC016734.2	1.77185	5.7634	8.06073357511039e-05	0.000870019	0.98774	5.7634	0.00866894	0.0403864	0.784109	LiveMtb_DEG
AC016735.1	-1.135	0.459847	0.00705553	0.0207135	-0.211811	0.459847	0.579877	0.711163	-0.923191	LiveMtb_DEG
AC016737.1	1.06942	5.09652	0.0010152	0.00481335	0.549046	5.09652	0.0581616	0.145847	0.520371	LiveMtb_DEG
AC016738.1	1.37999	5.71207	0.000286125	0.00198729	0.783295	5.71207	0.0183494	0.0660234	0.596699	LiveMtb_DEG
AC016739.1	-2.40713	6.00451	0.00036408	0.00233252	-1.5376	6.00451	0.0120631	0.0501395	-0.869533	LiveMtb_DEG
AC016831.1	2.94096	9.20602	7.21632460548493e-07	6.85682103044614e-05	2.00643	9.20602	4.66905515877985e-05	0.00325859	0.934527	LiveMtb_DEG
AC016831.6	2.35764	8.91426	1.77829594313772e-05	0.000355285	1.42788	8.91426	0.00173361	0.0154532	0.929752	LiveMtb_DEG
AC016876.2	2.68995	7.70175	1.66780761741789e-05	0.000341781	0.890813	7.70175	0.0396449	0.111424	1.79914	LiveMtb_DEG
AC016876.3	2.02795	5.93996	4.47232677527607e-06	0.000165339	0.979157	5.93996	0.00257528	0.0192862	1.04879	LiveMtb_DEG
AC016907.2	1.5746	3.19157	0.00176926	0.00721584	0.749959	3.19157	0.097474	0.208418	0.824638	LiveMtb_DEG
AC016931.1	1.45992	1.10456	0.0203699	0.0476583	0.45671	1.10456	0.454384	0.604396	1.00321	LiveMtb_DEG
AC016957.2	1.64381	4.12699	0.00435201	0.0142482	-0.00341959	4.12699	0.994596	1	1.64723	LiveMtb_DEG
AC016999.2	1.14519	3.75032	0.00886396	0.0247623	0.49018	3.75032	0.237772	0.38859	0.655012	LiveMtb_DEG
AC017007.5	0.967084	1.49216	0.0598483	0.111906	1.77917	1.49216	0.0061288	0.032621	-0.812089	DeadMtb_DEG
AC017076.1	1.36131	1.6489	0.00226186	0.00868204	0.0370322	1.6489	0.921507	0.956114	1.32427	LiveMtb_DEG
AC017099.1	-1.31251	4.15457	0.0042842	0.0140862	-0.518835	4.15457	0.216598	0.364314	-0.793675	LiveMtb_DEG
AC017104.1	2.66098	4.63749	5.41750452905327e-07	6.24268652363611e-05	0.738122	4.63749	0.0147082	0.0572061	1.92286	LiveMtb_DEG
AC017104.6	-1.0125	2.21688	0.000621587	0.00337113	-0.46501	2.21688	0.0669625	0.160904	-0.547494	LiveMtb_DEG
AC018362.2	-1.77471	4.64398	0.000115344	0.0010871	-0.761887	4.64398	0.0368815	0.106079	-1.01282	LiveMtb_DEG
AC018445.3	1.79001	6.4596	4.36585705033356e-06	0.000163282	1.04818	6.4596	0.000704292	0.00973081	0.741827	LiveMtb_DEG
AC018463.1	1.06779	5.62849	0.000102022	0.00100669	0.51771	5.62849	0.0202959	0.0706458	0.550079	LiveMtb_DEG
AC018467.1	1.34907	0.459308	0.00013424	0.00119588	0.0724337	0.459308	0.771949	0.857413	1.27663	LiveMtb_DEG
AC018475.1	-1.78699	0.977989	0.000415315	0.00255494	-0.952143	0.977989	0.0306362	0.0934574	-0.834848	LiveMtb_DEG
AC018529.1	1.06984	8.1891	0.0002483	0.00180883	0.38233	8.1891	0.0991981	0.210917	0.687512	LiveMtb_DEG
AC018545.1	2.21052	2.80334	0.000147775	0.00127759	1.00272	2.80334	0.033589	0.0994793	1.20779	LiveMtb_DEG
AC018607.1	1.54729	6.16947	0.000770055	0.00393724	0.836708	6.16947	0.0411847	0.114415	0.710585	LiveMtb_DEG
AC018638.1	-1.04745	6.47898	0.00758699	0.0219354	-2.48528	6.47898	4.23684239319007e-05	0.00310089	1.43783	DeadMtb_DEG
AC018638.5	-0.2213	9.50249	0.361851	0.466313	-1.00586	9.50249	0.00338997	0.0227651	0.784561	DeadMtb_DEG
AC018645.3	-4.46529	3.66084	4.58165744979296e-09	1.69678913894157e-05	-3.72378	3.66084	6.56085032049604e-08	0.000256909	-0.741517	LiveMtb_DEG
AC018647.1	1.30402	3.48953	1.54192071620813e-05	0.000326692	0.322985	3.48953	0.10347	0.217227	0.981032	LiveMtb_DEG
AC018648.1	-1.07582	2.35903	0.0183761	0.0439423	-0.158295	2.35903	0.715815	0.816172	-0.917522	LiveMtb_DEG
AC018653.2	1.83328	0.7836	0.00508193	0.0160735	0.647284	0.7836	0.278884	0.433662	1.186	LiveMtb_DEG
AC018653.3	1.08638	6.13271	0.000878211	0.00433246	0.466659	6.13271	0.0970041	0.207721	0.619726	LiveMtb_DEG
AC018682.1	2.17955	7.7307	1.87996116259154e-05	0.000368068	1.36534	7.7307	0.00145277	0.0140759	0.814205	LiveMtb_DEG
AC018695.7	-2.74578	5.03541	9.96039782279397e-07	7.92891101198419e-05	-1.68186	5.03541	0.000144763	0.00478425	-1.06392	LiveMtb_DEG
AC018714.2	1.48259	2.05849	0.00537536	0.0167882	0.911285	2.05849	0.0776666	0.178132	0.571305	LiveMtb_DEG
AC018731.1	1.401	0.54974	0.017538	0.0423451	0.894962	0.54974	0.13308	0.259123	0.506042	LiveMtb_DEG
AC018755.3	-0.897793	5.04617	0.0686215	0.12466	-2.07994	5.04617	0.00193323	0.0164913	1.18214	DeadMtb_DEG
AC018755.4	0.589929	2.46847	0.0607677	0.113302	1.28436	2.46847	0.00229361	0.0180261	-0.694426	DeadMtb_DEG
AC018797.1	1.16576	5.39127	0.00204974	0.00806264	0.467009	5.39127	0.163127	0.298688	0.698746	LiveMtb_DEG
AC018797.2	1.98827	7.58584	1.45883620949418e-05	0.000317095	1.43865	7.58584	0.000434189	0.00768338	0.549622	LiveMtb_DEG
AC018802.2	-1.1523	1.72976	0.00569906	0.0175455	0.212662	1.72976	0.569787	0.702483	-1.36496	LiveMtb_DEG
AC018926.2	-0.0165184	5.97275	0.946005	0.963713	-1.0638	5.97275	0.00286086	0.020522	1.04728	DeadMtb_DEG
AC018946.2	1.14407	1.05839	0.00651089	0.0194701	0.200118	1.05839	0.598317	0.726126	0.943949	LiveMtb_DEG
AC019068.1	1.88637	4.39325	3.7439987245123e-06	0.000150603	0.336251	4.39325	0.157647	0.291565	1.55012	LiveMtb_DEG
AC019117.2	1.43633	3.95565	0.000341937	0.00223753	0.453437	3.95565	0.1547	0.287473	0.98289	LiveMtb_DEG
AC019163.1	-0.977813	6.57179	0.00748905	0.0217027	-1.80977	6.57179	0.000283321	0.00638666	0.831956	DeadMtb_DEG
AC019206.1	-0.655805	3.8954	0.0436633	0.0871093	-1.16695	3.8954	0.00454433	0.0270531	0.511146	DeadMtb_DEG
AC019257.9	-1.11914	5.77034	0.00131937	0.00579706	-0.181639	5.77034	0.527499	0.667854	-0.937501	LiveMtb_DEG
AC019278.1	1.55276	0.775802	0.00569375	0.0175337	0.443275	0.775802	0.38504	0.539706	1.10949	LiveMtb_DEG
AC019294.2	-0.517496	4.69181	0.00802691	0.0228997	-1.25715	4.69181	3.80836764263883e-05	0.00296789	0.739651	DeadMtb_DEG
AC020558.2	1.12707	3.18466	0.0077498	0.0222758	0.00672038	3.18466	0.986007	0.994856	1.12035	LiveMtb_DEG
AC020594.1	1.91628	2.95738	0.00173485	0.00711651	1.16466	2.95738	0.0418518	0.115636	0.751619	LiveMtb_DEG
AC020651.1	-1.55333	3.41418	0.000452981	0.00271413	-0.0898698	3.41418	0.790796	0.870879	-1.46346	LiveMtb_DEG
AC020655.1	1.47636	0.653569	0.0022228	0.00857237	0.635877	0.653569	0.141274	0.269966	0.840487	LiveMtb_DEG
AC020656.1	-2.50402	2.22762	0.000643932	0.00346265	-1.4203	2.22762	0.0305092	0.0932041	-1.08372	LiveMtb_DEG
AC020658.4	-2.44516	1.69271	0.000188813	0.00151159	-1.14212	1.69271	0.0340099	0.100356	-1.30305	LiveMtb_DEG
AC020741.1	1.43254	3.06689	0.00201275	0.00795008	0.671374	3.06689	0.10823	0.224357	0.76117	LiveMtb_DEG
AC020763.1	1.5798	4.3312	0.000787798	0.00399607	0.320732	4.3312	0.39802	0.552424	1.25907	LiveMtb_DEG
AC020763.2	1.82894	6.05335	6.22751454631552e-06	0.000196592	0.734773	6.05335	0.00935899	0.0423915	1.09416	LiveMtb_DEG
AC020763.3	2.08384	9.25763	1.78069169945581e-06	0.000106006	1.00828	9.25763	0.00127104	0.0131129	1.07556	LiveMtb_DEG
AC020763.5	1.13122	3.78859	0.00198643	0.00786679	-0.251233	3.78859	0.42005	0.573774	1.38245	LiveMtb_DEG
AC020891.3	-1.13864	3.83743	0.000458744	0.0027371	0.0200962	3.83743	0.935501	0.964063	-1.15873	LiveMtb_DEG
AC020893.1	1.09495	3.49823	0.000221461	0.00168049	0.237423	3.49823	0.287494	0.442512	0.857523	LiveMtb_DEG
AC020893.2	1.26639	4.49378	0.000683958	0.00362334	0.763126	4.49378	0.024334	0.079929	0.503262	LiveMtb_DEG
AC020907.4	1.39867	3.01587	0.00651334	0.0194742	0.238289	3.01587	0.60775	0.733234	1.16038	LiveMtb_DEG
AC020908.1	1.36159	0.641362	0.00359897	0.0123455	0.279691	0.641362	0.495597	0.6408	1.0819	LiveMtb_DEG
AC020908.3	1.39077	5.37349	0.00131561	0.00578549	0.191509	5.37349	0.590616	0.720001	1.19926	LiveMtb_DEG
AC020910.7	1.35815	1.42546	0.00281425	0.010259	0.505009	1.42546	0.213127	0.360496	0.85314	LiveMtb_DEG
AC020913.1	1.24874	5.0551	0.000244407	0.00179278	0.219226	5.0551	0.39011	0.544756	1.02951	LiveMtb_DEG
AC020916.1	1.79822	12.3913	6.64020526885536e-06	0.000203216	0.486347	12.3913	0.0562186	0.142434	1.31187	LiveMtb_DEG
AC020917.1	1.57161	5.27625	1.59782694753381e-05	0.000333312	0.678742	5.27625	0.0115531	0.0488134	0.892867	LiveMtb_DEG
AC020917.2	2.72655	2.21087	0.000205736	0.00160228	0.541748	2.21087	0.322859	0.479391	2.1848	LiveMtb_DEG
AC020917.4	1.17567	6.75894	0.000732802	0.00379985	0.374216	6.75894	0.192948	0.335953	0.801451	LiveMtb_DEG
AC020922.3	-0.734575	2.86989	0.0249183	0.0557616	-1.34656	2.86989	0.00163611	0.0149756	0.611986	DeadMtb_DEG
AC020929.1	1.32483	2.90172	0.00378136	0.0128232	0.677298	2.90172	0.112793	0.230805	0.647528	LiveMtb_DEG
AC020931.1	1.48177	8.64938	0.000291749	0.00201163	0.910241	8.64938	0.0126185	0.0516331	0.571532	LiveMtb_DEG
AC020934.2	0.605094	6.05967	0.0681713	0.124042	1.25994	6.05967	0.00370978	0.0240983	-0.654844	DeadMtb_DEG
AC021016.3	-0.854652	4.46519	0.0733582	0.131685	-1.49429	4.46519	0.011152	0.0477099	0.639637	DeadMtb_DEG
AC021087.3	1.49741	5.73618	9.3069863254285e-05	0.000950375	0.946967	5.73618	0.00473629	0.0277867	0.550443	LiveMtb_DEG
AC021134.1	1.68359	0.693196	0.0158851	0.0392044	0.772452	0.693196	0.257368	0.410446	0.91114	LiveMtb_DEG
AC021171.2	1.14251	4.94707	0.00339754	0.0118182	0.333685	4.94707	0.334414	0.49112	0.808825	LiveMtb_DEG
AC021192.2	2.88869	1.61406	2.27243733576622e-05	0.000409766	1.6023	1.61406	0.00362356	0.0237762	1.28638	LiveMtb_DEG
AC021193.1	-2.73584	0.744393	6.09958832585969e-06	0.000193908	-2.11883	0.744393	0.000120239	0.00451961	-0.61701	LiveMtb_DEG
AC021218.1	2.60306	3.65403	6.29705014643352e-06	0.000196889	1.13033	3.65403	0.00615466	0.0326962	1.47272	LiveMtb_DEG
AC021220.1	1.716	0.586965	0.00212246	0.00827026	0.519174	0.586965	0.283805	0.438574	1.19682	LiveMtb_DEG
AC021231.1	1.8251	4.10306	0.00292237	0.0105487	1.05804	4.10306	0.0671969	0.161285	0.76706	LiveMtb_DEG
AC021231.2	1.26499	4.42975	0.000420291	0.00257645	0.470648	4.42975	0.108633	0.224895	0.794343	LiveMtb_DEG
AC021483.1	2.67473	3.40172	1.00322309434376e-06	7.95566938244214e-05	1.87786	3.40172	5.01481354048062e-05	0.00333417	0.796874	LiveMtb_DEG
AC021483.2	1.92034	4.3	2.41463852105256e-05	0.000425998	1.33462	4.3	0.000886789	0.0110245	0.585721	LiveMtb_DEG
AC021517.2	1.62018	1.65331	0.00825122	0.0233818	0.846171	1.65331	0.152058	0.284189	0.774012	LiveMtb_DEG
AC021546.1	2.70261	1.36271	5.95860633364728e-07	6.29806049627148e-05	1.43811	1.36271	0.000268688	0.00626471	1.2645	LiveMtb_DEG
AC021613.1	2.44694	5.19472	0.00320056	0.0113195	3.33202	5.19472	0.000889576	0.0110386	-0.885084	DeadMtb_DEG
AC021683.5	-1.60067	3.5232	0.000205242	0.00159981	-0.466986	3.5232	0.15842	0.292564	-1.13368	LiveMtb_DEG
AC021701.1	-0.0850659	2.02608	0.760454	0.823787	-1.33137	2.02608	0.00158906	0.0147432	1.24631	DeadMtb_DEG
AC021739.2	1.92118	5.78776	0.000209162	0.00162045	1.16974	5.78776	0.0104927	0.0458925	0.75144	LiveMtb_DEG
AC021739.3	1.07938	2.4825	0.00293937	0.0105984	-0.0233655	2.4825	0.940056	0.966828	1.10275	LiveMtb_DEG
AC021739.4	1.30803	3.84872	0.00533451	0.0166909	0.131112	3.84872	0.753329	0.843285	1.17691	LiveMtb_DEG
AC021739.5	1.07101	2.06554	0.0151819	0.0378127	0.153107	2.06554	0.712893	0.814239	0.9179	LiveMtb_DEG
AC022001.1	1.63392	4.52788	0.00230296	0.00879103	1.13125	4.52788	0.0294108	0.0909807	0.502667	LiveMtb_DEG
AC022001.2	1.14157	5.75573	0.000290818	0.00200941	0.589691	5.75573	0.028387	0.0888111	0.551877	LiveMtb_DEG
AC022023.2	1.13735	0.673281	0.00769449	0.0221627	-0.111612	0.673281	0.773077	0.858036	1.24896	LiveMtb_DEG
AC022079.1	-2.03117	1.77424	0.000857755	0.00426126	-0.344922	1.77424	0.482281	0.628505	-1.68625	LiveMtb_DEG
AC022080.2	1.52772	2.1314	0.00209853	0.00820627	0.395416	2.1314	0.35434	0.510266	1.1323	LiveMtb_DEG
AC022106.1	0.559826	0.566018	0.0891383	0.154096	1.32408	0.566018	0.00283389	0.0204048	-0.764257	DeadMtb_DEG
AC022126.1	1.60787	2.16855	0.000102123	0.0010069	1.10161	2.16855	0.00315091	0.0217758	0.506261	LiveMtb_DEG
AC022133.2	2.27468	3.17149	0.000151899	0.00130259	1.52827	3.17149	0.00482038	0.0280576	0.746418	LiveMtb_DEG
AC022167.2	1.02598	7.64925	0.000156283	0.00133053	0.487829	7.64925	0.0283928	0.088814	0.538155	LiveMtb_DEG
AC022167.3	1.11694	4.626	9.23100857712695e-05	0.000945621	-0.123926	4.626	0.533107	0.672549	1.24087	LiveMtb_DEG
AC022167.4	2.01108	1.81722	0.00090232	0.00442177	1.40868	1.81722	0.0144673	0.0565653	0.602402	LiveMtb_DEG
AC022182.3	0.533944	2.87211	0.152932	0.236503	1.44347	2.87211	0.00419028	0.02583	-0.909525	DeadMtb_DEG
AC022188.1	1.56032	2.95426	0.00201518	0.00795707	0.973121	2.95426	0.0414295	0.114857	0.5872	LiveMtb_DEG
AC022272.1	1.10227	4.95248	0.00131149	0.00577368	0.121915	4.95248	0.664632	0.777603	0.980356	LiveMtb_DEG
AC022276.1	3.13168	3.86588	4.82814648833613e-06	0.000173342	1.71354	3.86588	0.00121434	0.0128441	1.41815	LiveMtb_DEG
AC022336.4	2.44773	7.63326	8.10821097578499e-07	7.11100251492099e-05	1.08905	7.63326	0.00121824	0.0128507	1.35868	LiveMtb_DEG
AC022400.10	1.73309	2.16476	0.00445354	0.0145121	-0.365405	2.16476	0.49966	0.643836	2.09849	LiveMtb_DEG
AC022400.7	1.19312	7.50996	2.06750008139908e-05	0.000389961	0.488287	7.50996	0.0176147	0.0642903	0.704836	LiveMtb_DEG
AC022405.1	-2.11688	1.70581	0.000203511	0.00159182	-1.40748	1.70581	0.00638332	0.03338	-0.709406	LiveMtb_DEG
AC022413.2	2.51799	6.67961	5.53040273964106e-07	6.26797095945684e-05	0.568312	6.67961	0.0374462	0.107207	1.94968	LiveMtb_DEG
AC022413.3	1.47008	7.87414	5.74268748415566e-06	0.000187712	0.742386	7.87414	0.00233683	0.018217	0.727698	LiveMtb_DEG
AC022415.3	-1.09485	3.3781	0.00411916	0.0136598	0.243451	3.3781	0.471471	0.619827	-1.3383	LiveMtb_DEG
AC022463.1	0.231023	0.352734	0.429131	0.532349	1.04928	0.352734	0.00800476	0.0384284	-0.818261	DeadMtb_DEG
AC022469.1	1.65715	0.712226	0.000634604	0.00342239	0.500535	0.712226	0.20602	0.35182	1.15662	LiveMtb_DEG
AC022498.2	1.24809	8.42131	0.000219545	0.00167193	0.62727	8.42131	0.0271349	0.0860201	0.620816	LiveMtb_DEG
AC022507.1	2.70854	1.87704	4.98196820815739e-05	0.000640539	1.72266	1.87704	0.00284224	0.020431	0.985874	LiveMtb_DEG
AC022509.3	2.77976	1.22205	1.23213517346776e-05	0.000287256	1.75973	1.22205	0.000961454	0.0114758	1.02002	LiveMtb_DEG
AC022509.5	1.54399	0.583567	0.00103767	0.00488096	0.627227	0.583567	0.121684	0.243408	0.916761	LiveMtb_DEG
AC022726.2	-2.12738	5.95288	3.9754010452899e-05	0.000560752	-1.37829	5.95288	0.00212041	0.0172539	-0.749089	LiveMtb_DEG
AC022816.1	2.20348	1.46971	0.00429874	0.0141263	0.979288	1.46971	0.169441	0.306578	1.22419	LiveMtb_DEG
AC022893.3	0.336917	2.43632	0.313682	0.417406	1.12266	2.43632	0.0108002	0.0466844	-0.785747	DeadMtb_DEG
AC022916.2	1.29594	6.98968	0.00024513	0.0017948	0.34249	6.98968	0.206939	0.352922	0.953452	LiveMtb_DEG
AC022973.3	1.07575	7.72869	9.61536756011617e-05	0.000971009	0.405284	7.72869	0.0555746	0.141189	0.670469	LiveMtb_DEG
AC023024.1	1.37426	8.01265	3.46210213944128e-05	0.000516624	0.380468	8.01265	0.0997805	0.211794	0.993794	LiveMtb_DEG
AC023024.2	1.42725	5.03242	0.000215015	0.00165103	0.0937772	5.03242	0.739089	0.833005	1.33347	LiveMtb_DEG
AC023043.3	-0.187699	0.427817	0.56855	0.661225	1.66936	0.427817	0.00101394	0.0117864	-1.85705	DeadMtb_DEG
AC023050.5	1.9027	3.54995	0.00753265	0.0218133	1.04768	3.54995	0.127631	0.251389	0.855015	LiveMtb_DEG
AC023051.2	2.46852	2.55635	0.000954385	0.00459977	1.94385	2.55635	0.00822611	0.0390545	0.524664	LiveMtb_DEG
AC023090.1	1.31803	3.55629	0.00311032	0.0110753	0.499371	3.55629	0.212069	0.359158	0.81866	LiveMtb_DEG
AC023157.3	1.3765	5.98197	0.000667059	0.00356102	0.732187	5.98197	0.0405198	0.11308	0.64431	LiveMtb_DEG
AC023194.3	3.4138	2.15994	1.0733346752709e-06	8.0515720900467e-05	1.87344	2.15994	0.000350811	0.00692152	1.54036	LiveMtb_DEG
AC023202.1	2.23535	0.960159	0.00665775	0.0198055	1.14971	0.960159	0.143507	0.273089	1.08564	LiveMtb_DEG
AC023271.1	1.50814	1.02829	0.00763471	0.0220433	0.537777	1.02829	0.307175	0.463222	0.970365	LiveMtb_DEG
AC023282.1	2.10919	1.3295	0.00353395	0.0121835	0.712199	1.3295	0.271342	0.425381	1.39699	LiveMtb_DEG
AC023283.1	-0.97149	2.95596	0.00282666	0.0102876	-1.67425	2.95596	0.000138323	0.00468212	0.70276	DeadMtb_DEG
AC023347.1	1.86834	0.522284	0.000744037	0.00384013	0.0451125	0.522284	0.917662	0.953798	1.82322	LiveMtb_DEG
AC023480.1	1.2991	5.23473	0.000185078	0.0014883	0.499982	5.23473	0.069461	0.164982	0.799115	LiveMtb_DEG
AC023483.1	1.63038	4.29355	0.000134271	0.00119588	0.805174	4.29355	0.021966	0.0744962	0.825209	LiveMtb_DEG
AC023494.1	1.06674	4.2076	0.000823782	0.00413806	0.298878	4.2076	0.254414	0.40694	0.767865	LiveMtb_DEG
AC023509.5	1.40247	4.26066	0.000122393	0.00112974	0.55455	4.26066	0.0522005	0.135192	0.847917	LiveMtb_DEG
AC023510.2	-3.67097	4.39871	1.07324396602309e-07	3.68726447664967e-05	-2.63939	4.39871	5.13359616319212e-06	0.00137225	-1.03159	LiveMtb_DEG
AC023512.1	-2.20991	2.48999	0.000870182	0.00430325	-1.18183	2.48999	0.0460487	0.123722	-1.02809	LiveMtb_DEG
AC023787.3	0.270529	0.828481	0.188918	0.279657	1.02904	0.828481	0.000852868	0.0107787	-0.758506	DeadMtb_DEG
AC023796.1	1.46011	0.644137	0.00347429	0.0120214	0.764917	0.644137	0.101086	0.21381	0.695189	LiveMtb_DEG
AC023825.2	1.95601	5.27064	8.12813654458249e-07	7.11100251492099e-05	1.44211	5.27064	2.78520116958901e-05	0.0026274	0.513907	LiveMtb_DEG
AC023830.3	1.75675	6.1636	2.8492530298869e-06	0.000129859	1.11885	6.1636	0.000268751	0.00626471	0.637899	LiveMtb_DEG
AC023830.4	-1.51631	3.52952	0.0013901	0.00603946	-2.13139	3.52952	0.000278667	0.00634395	0.615079	DeadMtb_DEG
AC023906.3	-2.46473	4.96236	2.13488738158177e-06	0.000114905	-1.05416	4.96236	0.00319888	0.0219935	-1.41058	LiveMtb_DEG
AC024084.2	2.34676	0.830734	2.47738686049049e-06	0.000123398	1.47947	0.830734	0.000256944	0.00616838	0.867296	LiveMtb_DEG
AC024267.4	-0.74583	4.07083	0.00201375	0.00795228	-1.52788	4.07083	2.28861392346285e-05	0.00245038	0.782045	DeadMtb_DEG
AC024267.7	-1.80881	6.61571	1.59567629866034e-05	0.00033319	-1.01879	6.61571	0.00253312	0.0190974	-0.790017	LiveMtb_DEG
AC024405.2	1.73819	0.464692	0.00719482	0.0210359	0.525811	0.464692	0.377612	0.532855	1.21238	LiveMtb_DEG
AC024561.1	3.04192	2.54983	2.53041512535047e-05	0.000436151	2.01266	2.54983	0.00128561	0.0131707	1.02926	LiveMtb_DEG
AC024581.1	1.1825	0.566888	0.00539794	0.0168456	0.543775	0.566888	0.171357	0.30882	0.638728	LiveMtb_DEG
AC024588.1	1.81702	5.38744	0.000382072	0.00241097	1.07817	5.38744	0.017928	0.0649955	0.738851	LiveMtb_DEG
AC024597.1	4.70698	2.70566	9.37567854257883e-08	3.49059947363611e-05	3.10995	2.70566	9.22873848288072e-06	0.00164035	1.59703	LiveMtb_DEG
AC024603.1	0.924711	2.24649	0.0466162	0.0917976	1.5324	2.24649	0.00750267	0.0369843	-0.607693	DeadMtb_DEG
AC024619.3	1.17684	3.50424	0.00110962	0.00512054	0.519556	3.50424	0.0990191	0.210686	0.657281	LiveMtb_DEG
AC024940.1	-0.557362	6.31325	0.0121934	0.0318582	-1.33999	6.31325	7.77623352903195e-05	0.00387326	0.782628	DeadMtb_DEG
AC025031.3	-1.96279	1.17165	1.01794106227636e-05	0.000258657	-1.17582	1.17165	0.00119633	0.0127559	-0.78697	LiveMtb_DEG
AC025034.1	1.85178	3.95275	0.00141287	0.00611335	1.26556	3.95275	0.0223111	0.0753208	0.586218	LiveMtb_DEG
AC025034.2	1.6482	3.25967	0.00280707	0.0102391	0.603844	3.25967	0.21921	0.367424	1.04436	LiveMtb_DEG
AC025043.1	-1.20647	5.20161	0.000148212	0.00128038	-0.242576	5.20161	0.297659	0.45317	-0.963892	LiveMtb_DEG
AC025162.2	1.33684	2.00986	0.00357514	0.0122863	0.704531	2.00986	0.100723	0.213268	0.63231	LiveMtb_DEG
AC025164.3	3.36134	2.12364	0.000916846	0.0044717	1.48765	2.12364	0.0903624	0.197627	1.8737	LiveMtb_DEG
AC025165.1	-0.0392479	5.62803	0.891362	0.924916	-1.00017	5.62803	0.0103635	0.0455188	0.960927	DeadMtb_DEG
AC025188.1	1.96388	0.921886	0.00188628	0.00757746	1.10956	0.921886	0.057721	0.145196	0.854316	LiveMtb_DEG
AC025268.1	1.54307	1.96417	0.00793684	0.0227013	0.874432	1.96417	0.121281	0.242886	0.668636	LiveMtb_DEG
AC025287.3	2.09929	5.16945	1.65524847149637e-05	0.000340122	0.950363	5.16945	0.00923195	0.0420431	1.14893	LiveMtb_DEG
AC025287.4	1.21659	4.49832	0.00374803	0.0127354	0.268919	4.49832	0.46721	0.615947	0.947673	LiveMtb_DEG
AC025370.1	1.38467	4.11624	0.00117811	0.00534053	0.797829	4.11624	0.0409983	0.114081	0.58684	LiveMtb_DEG
AC025431.1	0.970693	2.57813	0.0251092	0.0560949	1.63604	2.57813	0.00282219	0.0203539	-0.665348	DeadMtb_DEG
AC025449.1	-2.47781	3.63342	0.000105395	0.00102914	-1.13435	3.63342	0.0267876	0.085181	-1.34346	LiveMtb_DEG
AC025576.3	2.18533	1.95411	0.000377666	0.00239069	1.34794	1.95411	0.014746	0.0573101	0.83739	LiveMtb_DEG
AC025580.2	5.68595	6.55785	6.93631126213521e-07	6.65627614256283e-05	3.55597	6.55785	8.9618884543994e-05	0.0040468	2.12998	LiveMtb_DEG
AC025750.1	1.17963	0.479695	0.00800974	0.022862	0.41987	0.479695	0.312019	0.468392	0.759761	LiveMtb_DEG
AC025809.2	1.32305	1.68048	0.000734998	0.00380709	0.611158	1.68048	0.0711815	0.167658	0.711888	LiveMtb_DEG
AC025857.1	1.35496	0.961526	0.0205257	0.0479288	0.107009	0.961526	0.848248	0.909819	1.24795	LiveMtb_DEG
AC025857.2	2.69208	5.64402	4.90786979167008e-05	0.000634954	1.45308	5.64402	0.0073452	0.0365256	1.239	LiveMtb_DEG
AC025871.2	0.247924	3.18993	0.249028	0.347545	1.51229	3.18993	7.40891308282792e-05	0.00383254	-1.26437	DeadMtb_DEG
AC025887.2	1.68773	1.88356	0.00529167	0.0165871	-0.314937	1.88356	0.56063	0.695693	2.00267	LiveMtb_DEG
AC026124.1	0.224152	1.81199	0.605286	0.693948	1.67382	1.81199	0.00566891	0.0310397	-1.44967	DeadMtb_DEG
AC026191.1	-0.397744	5.78226	0.164972	0.251204	-1.04675	5.78226	0.00590426	0.0318394	0.649007	DeadMtb_DEG
AC026202.3	-1.47683	9.85501	0.00146452	0.00628183	-2.06515	9.85501	0.000306899	0.00657858	0.588314	DeadMtb_DEG
AC026310.2	2.70695	4.88013	0.000606472	0.00331212	1.08807	4.88013	0.100846	0.213427	1.61888	LiveMtb_DEG
AC026310.3	1.82816	7.41221	0.000763294	0.00391361	0.620316	7.41221	0.169986	0.307243	1.20784	LiveMtb_DEG
AC026333.3	2.27947	1.27025	0.000216792	0.00166078	1.34921	1.27025	0.01244	0.0511578	0.930258	LiveMtb_DEG
AC026412.2	1.32546	4.15287	0.000555576	0.00311665	0.573098	4.15287	0.0775878	0.177996	0.752362	LiveMtb_DEG
AC026436.1	1.25684	3.20259	0.0117058	0.030832	0.535552	3.20259	0.263087	0.416182	0.721293	LiveMtb_DEG
AC026470.2	1.7138	4.73128	0.00010995	0.0010554	0.727857	4.73128	0.0375691	0.10744	0.985939	LiveMtb_DEG
AC026471.3	-1.19652	5.07322	0.00462818	0.0149583	-2.41006	5.07322	7.78597029875779e-05	0.00387326	1.21355	DeadMtb_DEG
AC026725.1	2.67728	3.02447	0.000148685	0.00128346	1.19177	3.02447	0.0364123	0.105132	1.48551	LiveMtb_DEG
AC026740.1	-1.16997	6.45076	3.36467645532089e-05	0.000510302	-0.558531	6.45076	0.0110186	0.0473168	-0.611444	LiveMtb_DEG
AC026765.3	-1.35396	5.55017	0.000521628	0.00297242	-2.06666	5.55017	4.92593706172712e-05	0.00331063	0.712695	DeadMtb_DEG
AC026785.2	1.89679	2.02711	0.00624794	0.0188509	1.26763	2.02711	0.0641606	0.156211	0.629162	LiveMtb_DEG
AC026801.1	0.0289425	0.461607	0.918782	0.94446	1.09594	0.461607	0.00588963	0.0317926	-1.067	DeadMtb_DEG
AC026803.1	1.75192	2.95029	4.44015112447327e-05	0.000599421	0.837701	2.95029	0.0130315	0.0527092	0.914224	LiveMtb_DEG
AC026877.1	-2.27983	8.70257	3.42564695431106e-05	0.000513968	-1.76773	8.70257	0.000557865	0.00868748	-0.512104	LiveMtb_DEG
AC026888.1	1.69863	1.71321	9.82885330735516e-05	0.000984319	1.13035	1.71321	0.00365023	0.0238724	0.568284	LiveMtb_DEG
AC026979.2	-0.829626	2.62458	0.00388478	0.0130842	-2.12081	2.62458	8.79101616374364e-06	0.00162573	1.29119	DeadMtb_DEG
AC027020.1	1.0414	5.1183	0.000349721	0.00227077	0.523169	5.1183	0.0354685	0.103224	0.518227	LiveMtb_DEG
AC027031.2	1.10645	7.40395	0.00127696	0.00566523	-0.192152	7.40395	0.49763	0.642328	1.2986	LiveMtb_DEG
AC027088.4	-0.476007	2.36307	0.135806	0.215136	1.58708	2.36307	0.00079812	0.0103755	-2.06309	DeadMtb_DEG
AC027117.1	1.24402	1.79231	0.00410081	0.0136097	0.0783745	1.79231	0.836066	0.901448	1.16564	LiveMtb_DEG
AC027130.1	2.16203	2.93388	0.000313692	0.00211629	1.57663	2.93388	0.00525543	0.0295368	0.585406	LiveMtb_DEG
AC027139.1	1.61728	2.31339	0.00897792	0.025007	0.724713	2.31339	0.219119	0.367339	0.892571	LiveMtb_DEG
AC027228.2	-1.16451	6.38524	0.000157421	0.0013368	0.0898109	6.38524	0.684164	0.792904	-1.25432	LiveMtb_DEG
AC027250.1	3.20106	1.54407	0.000363995	0.00233239	1.90751	1.54407	0.0170169	0.0627612	1.29356	LiveMtb_DEG
AC027250.2	2.94488	2.80842	0.00068439	0.00362455	1.50613	2.80842	0.0478265	0.126989	1.43874	LiveMtb_DEG
AC027281.2	1.71281	3.62126	0.00684897	0.0202379	0.538616	3.62126	0.355792	0.511543	1.1742	LiveMtb_DEG
AC027288.3	1.35499	0.662134	0.0195192	0.0460593	0.344776	0.662134	0.537093	0.676301	1.01021	LiveMtb_DEG
AC027290.3	2.13062	10.0431	4.52208189935717e-07	5.87238109068761e-05	1.35142	10.0431	5.46897594226276e-05	0.00344383	0.779203	LiveMtb_DEG
AC027307.1	-0.153951	3.59432	0.584755	0.675648	-1.4975	3.59432	0.000737532	0.009935	1.34355	DeadMtb_DEG
AC027307.3	1.18513	5.98	0.00151047	0.00642447	0.383261	5.98	0.231063	0.381234	0.801865	LiveMtb_DEG
AC027455.1	1.31168	4.00066	0.00184729	0.00746069	0.667292	4.00066	0.081289	0.183592	0.644389	LiveMtb_DEG
AC027544.2	-1.72678	2.45485	0.0026499	0.00978948	-0.717522	2.45485	0.164687	0.300537	-1.00926	LiveMtb_DEG
AC027601.1	-2.44803	5.4721	1.87268460723748e-07	4.56010903456158e-05	-1.52497	5.4721	2.8442368497413e-05	0.00264019	-0.923063	LiveMtb_DEG
AC027612.3	-2.65446	2.67247	0.00118621	0.00536353	-1.74877	2.67247	0.0233911	0.0777447	-0.905689	LiveMtb_DEG
AC027644.2	2.93283	3.65084	1.04899923604326e-05	0.000262301	2.14552	3.65084	0.000300375	0.00654081	0.787311	LiveMtb_DEG
AC027698.1	2.26651	2.47617	2.1019629712558e-05	0.000393581	0.846354	2.47617	0.0270176	0.0857586	1.42015	LiveMtb_DEG
AC027796.4	1.31041	5.92095	7.41444420710979e-06	0.000213648	0.534471	5.92095	0.00963829	0.0432488	0.775937	LiveMtb_DEG
AC032044.1	2.28486	4.87688	9.58998710387031e-06	0.00024894	1.53501	4.87688	0.00051522	0.00835862	0.749848	LiveMtb_DEG
AC034102.4	-2.70802	6.52025	3.53512401138596e-06	0.00014561	-1.99758	6.52025	0.000106785	0.0043424	-0.710435	LiveMtb_DEG
AC034105.3	2.62103	5.84707	1.21601739684e-07	3.68726447664967e-05	1.3621	5.84707	8.22297715836063e-05	0.00395602	1.25893	LiveMtb_DEG
AC034199.1	2.71631	7.31129	0.000133092	0.00119118	1.91798	7.31129	0.00323253	0.0221363	0.798332	LiveMtb_DEG
AC034205.3	1.24004	0.354237	0.00307929	0.0109843	0.389259	0.354237	0.294067	0.44956	0.850783	LiveMtb_DEG
AC034206.1	-1.11695	1.14173	0.00120413	0.00542416	0.17724	1.14173	0.531071	0.670731	-1.29419	LiveMtb_DEG
AC034229.4	-2.86024	1.7476	5.97636009405986e-07	6.29806049627148e-05	-2.2954	1.7476	1.03598808353584e-05	0.00175495	-0.564837	LiveMtb_DEG
AC034229.5	1.26581	0.940755	0.00678206	0.020106	0.532996	0.940755	0.223745	0.372689	0.732811	LiveMtb_DEG
AC034234.1	-1.91512	0.651597	2.09523443549152e-05	0.000392729	-0.792693	0.651597	0.0168144	0.0622806	-1.12243	LiveMtb_DEG
AC034245.1	1.30706	2.82728	0.0542534	0.103526	2.56822	2.82728	0.00355388	0.0234727	-1.26116	DeadMtb_DEG
AC035139.1	3.27253	5.17303	2.75785133761986e-06	0.000128068	1.96935	5.17303	0.000396004	0.00737741	1.30318	LiveMtb_DEG
AC035139.2	2.11466	6.438	5.50452617420359e-06	0.000183902	0.987593	6.438	0.0036693	0.0239544	1.12707	LiveMtb_DEG
AC036164.1	1.82956	5.09397	0.000253869	0.00183442	0.674574	5.09397	0.0911692	0.198861	1.15499	LiveMtb_DEG
AC037459.3	-1.09215	6.50029	0.0325052	0.0686762	-2.04145	6.50029	0.00214691	0.0173687	0.949301	DeadMtb_DEG
AC037459.4	1.13976	6.19699	0.00044725	0.00268917	0.284573	6.19699	0.267121	0.420756	0.855188	LiveMtb_DEG
AC037487.2	2.37467	5.18964	2.6066983737883e-05	0.000443743	1.42513	5.18964	0.002475	0.0188165	0.949542	LiveMtb_DEG
AC040169.1	-0.770608	4.2858	0.0381478	0.0781807	-1.64778	4.2858	0.00114947	0.0125265	0.877176	DeadMtb_DEG
AC040169.3	1.43112	5.64069	0.000707306	0.00370676	0.820185	5.64069	0.0309079	0.0940321	0.610936	LiveMtb_DEG
AC040169.4	1.72284	1.92047	0.0122867	0.0320279	0.359722	1.92047	0.576897	0.708472	1.36311	LiveMtb_DEG
AC040975.2	1.58747	3.22334	0.00196749	0.00781307	0.694599	3.22334	0.129218	0.253577	0.89287	LiveMtb_DEG
AC041005.1	1.43217	5.43786	6.03102113695561e-05	0.000722241	0.294642	5.43786	0.235929	0.38677	1.13752	LiveMtb_DEG
AC041039.1	2.46795	0.738262	5.06651735024757e-05	0.00064735	1.10767	0.738262	0.0192165	0.0681244	1.36029	LiveMtb_DEG
AC044836.1	2.50953	1.64247	0.000447208	0.00268917	-0.314134	1.64247	0.568096	0.701075	2.82366	LiveMtb_DEG
AC046143.2	-0.238184	1.09904	0.544593	0.639502	-1.56	1.09904	0.00474889	0.0278414	1.32182	DeadMtb_DEG
AC048344.1	-1.87208	2.88511	0.000218121	0.00166672	-2.76447	2.88511	2.45515416685155e-05	0.0025086	0.892388	DeadMtb_DEG
AC048351.2	-1.1572	1.79123	0.0132124	0.0338972	-0.422227	1.79123	0.344479	0.50037	-0.73497	LiveMtb_DEG
AC048380.3	1.22397	4.33181	0.000815644	0.0041069	0.715271	4.33181	0.0310446	0.0943128	0.508699	LiveMtb_DEG
AC048383.1	2.5222	2.84702	0.000177041	0.00144329	1.04857	2.84702	0.0518585	0.134596	1.47363	LiveMtb_DEG
AC051619.5	1.02638	3.36105	0.0156264	0.0386823	-0.696616	3.36105	0.105787	0.220649	1.72299	LiveMtb_DEG
AC055733.3	1.27537	4.78717	0.00107409	0.00500133	0.521913	4.78717	0.120956	0.242436	0.753459	LiveMtb_DEG
AC055733.5	1.98584	3.63868	7.19891159622441e-06	0.000212042	1.09232	3.63868	0.00160207	0.0147793	0.893521	LiveMtb_DEG
AC055811.3	1.56199	4.07822	0.000247845	0.00180661	0.034667	4.07822	0.911864	0.950097	1.52732	LiveMtb_DEG
AC055876.4	-1.01219	4.98699	0.000738575	0.00382068	-0.1754	4.98699	0.464281	0.613392	-0.836792	LiveMtb_DEG
AC060234.1	2.26663	3.31395	1.00327583654568e-05	0.000256531	1.26705	3.31395	0.00186456	0.0161478	0.999577	LiveMtb_DEG
AC060234.2	1.80106	7.45578	5.67826558062493e-06	0.000187019	0.830524	7.45578	0.00404662	0.0253182	0.970537	LiveMtb_DEG
AC060234.3	2.43893	5.09564	0.000628894	0.00340002	1.62063	5.09564	0.0145199	0.0566999	0.818297	LiveMtb_DEG
AC060764.1	3.5973	2.90183	0.000158779	0.00134202	1.22184	2.90183	0.0967188	0.207282	2.37546	LiveMtb_DEG
AC061961.1	-1.53235	0.631318	0.002659	0.00981805	-0.567123	0.631318	0.211258	0.358236	-0.965226	LiveMtb_DEG
AC061979.1	1.14468	0.675932	0.00988737	0.0269963	0.614263	0.675932	0.154526	0.287255	0.530414	LiveMtb_DEG
AC062022.2	1.06125	0.476901	0.00153375	0.00649465	0.160631	0.476901	0.563918	0.698059	0.90062	LiveMtb_DEG
AC063923.1	2.34853	0.627826	0.000607044	0.00331459	0.709033	0.627826	0.203598	0.348924	1.6395	LiveMtb_DEG
AC063923.2	3.00388	0.983064	0.000120577	0.00111933	1.63553	0.983064	0.0128454	0.052224	1.36835	LiveMtb_DEG
AC064799.2	1.17773	0.656286	0.00200003	0.00791112	0.579521	0.656286	0.093609	0.202631	0.598214	LiveMtb_DEG
AC064801.1	3.2371	6.93245	3.65176628358035e-06	0.000149208	2.17945	6.93245	0.000220418	0.00574386	1.05765	LiveMtb_DEG
AC064801.2	2.266	7.14704	0.000144436	0.00125689	1.31574	7.14704	0.0104152	0.0456899	0.950261	LiveMtb_DEG
AC066613.1	2.23603	6.77846	4.18948570647935e-05	0.000577186	1.38154	6.77846	0.0029738	0.0210047	0.854492	LiveMtb_DEG
AC066613.2	1.86988	3.43269	0.00137741	0.00599224	1.19344	3.43269	0.029662	0.0914976	0.676439	LiveMtb_DEG
AC067752.1	2.2008	5.08796	6.22316475045667e-06	0.000196592	0.614611	5.08796	0.0485818	0.128279	1.58619	LiveMtb_DEG
AC067930.4	-0.983092	9.30733	0.00371457	0.0126499	-1.93952	9.30733	6.84758050863962e-05	0.00370247	0.956426	DeadMtb_DEG
AC067931.2	1.10903	6.44944	0.00152805	0.00647734	0.457643	6.44944	0.135941	0.262891	0.651383	LiveMtb_DEG
AC068075.2	0.277481	1.70147	0.323683	0.427823	1.61952	1.70147	0.000363166	0.00704308	-1.34204	DeadMtb_DEG
AC068193.1	2.01045	4.49648	0.00860881	0.0241881	1.46607	4.49648	0.0579431	0.145536	0.544377	LiveMtb_DEG
AC068234.2	2.83792	2.15416	0.000883242	0.00435133	2.00826	2.15416	0.0135384	0.053989	0.829662	LiveMtb_DEG
AC068234.3	2.29233	1.72952	0.00763407	0.0220433	0.927177	1.72952	0.250491	0.402809	1.36515	LiveMtb_DEG
AC068413.1	2.32591	1.10582	0.00210819	0.00823005	0.681301	1.10582	0.297998	0.453552	1.64461	LiveMtb_DEG
AC068491.3	1.2496	5.90472	0.000113124	0.00107358	0.717017	5.90472	0.00937597	0.0424365	0.532582	LiveMtb_DEG
AC068580.1	2.54238	5.92428	0.000280236	0.00196187	0.134362	5.92428	0.795755	0.874366	2.40802	LiveMtb_DEG
AC068580.2	2.82981	1.279	9.45906884212464e-07	7.72995862232381e-05	1.46437	1.279	0.000483106	0.00814139	1.36544	LiveMtb_DEG
AC068580.3	2.17136	9.73527	2.1338716470728e-05	0.000394807	0.398783	9.73527	0.229348	0.379393	1.77257	LiveMtb_DEG
AC068580.4	3.96505	7.42685	2.27820982541947e-08	2.33612746742209e-05	2.47525	7.42685	3.95607801903822e-06	0.00126321	1.4898	LiveMtb_DEG
AC068580.5	1.64605	0.800657	0.00408743	0.0135778	0.847448	0.800657	0.114688	0.233663	0.798598	LiveMtb_DEG
AC068657.2	2.05973	2.80741	7.63285778282805e-05	0.000837873	1.43325	2.80741	0.00226834	0.0179056	0.626483	LiveMtb_DEG
AC068722.2	2.46717	4.34367	5.87211293369038e-06	0.000190025	1.9606	4.34367	9.51277198298812e-05	0.00412619	0.506567	LiveMtb_DEG
AC068733.1	-0.865416	0.829798	0.00382697	0.0129378	-1.69368	0.829798	7.58640463526399e-05	0.00384997	0.828262	DeadMtb_DEG
AC068760.1	1.26192	1.43169	0.00182308	0.0073844	0.150753	1.43169	0.656183	0.771092	1.11117	LiveMtb_DEG
AC068790.7	1.16299	4.07222	0.000323792	0.00215595	0.504473	4.07222	0.0595969	0.148384	0.658516	LiveMtb_DEG
AC068790.9	1.08957	2.87092	0.00872604	0.0244394	0.0354524	2.87092	0.925418	0.958398	1.05412	LiveMtb_DEG
AC068860.1	2.36479	0.949279	7.65908431325071e-05	0.000839985	0.873569	0.949279	0.053706	0.137923	1.49122	LiveMtb_DEG
AC068870.3	2.23182	1.59009	0.00079256	0.00401533	0.666592	1.59009	0.224173	0.373091	1.56523	LiveMtb_DEG
AC068898.2	3.93662	2.90989	5.44906942217988e-06	0.000182896	2.45714	2.90989	0.000539753	0.00853613	1.47948	LiveMtb_DEG
AC068946.1	1.06096	6.42658	0.00250833	0.00940611	-0.0535446	6.42658	0.857378	0.915591	1.11451	LiveMtb_DEG
AC069209.1	2.3628	2.03306	0.000496267	0.00287846	1.75374	2.03306	0.00680683	0.0347585	0.609053	LiveMtb_DEG
AC069209.2	2.57514	7.52679	7.39638521552303e-06	0.00021362	1.94455	7.52679	0.000173673	0.00516444	0.630584	LiveMtb_DEG
AC069228.1	-1.91429	4.12202	0.0105839	0.0285268	-1.18562	4.12202	0.110178	0.227182	-0.728672	LiveMtb_DEG
AC069257.2	1.56135	4.38845	0.00019041	0.00152168	0.86949	4.38845	0.0154688	0.0590817	0.691863	LiveMtb_DEG
AC069257.3	3.81409	1.89589	1.94340798225268e-05	0.000373785	1.7961	1.89589	0.00829319	0.039267	2.01799	LiveMtb_DEG
AC069281.2	1.10592	7.59005	0.00229638	0.00877731	0.0158479	7.59005	0.958694	0.978463	1.09007	LiveMtb_DEG
AC069366.1	0.898505	3.86395	0.00975427	0.0267016	1.54469	3.86395	0.000685386	0.00964136	-0.646183	DeadMtb_DEG
AC069366.2	0.267736	2.86768	0.299976	0.402638	1.48558	2.86768	0.000359771	0.00700841	-1.21784	DeadMtb_DEG
AC069368.1	1.75826	3.57288	0.00771384	0.022198	1.15606	3.57288	0.0769163	0.176915	0.602205	LiveMtb_DEG
AC069368.2	2.15521	5.65414	5.17085933778553e-07	6.17196331779835e-05	1.53238	5.65414	2.46118856425019e-05	0.0025086	0.622834	LiveMtb_DEG
AC069503.2	1.01214	3.18094	0.00209081	0.00818138	0.182215	3.18094	0.514055	0.656199	0.829929	LiveMtb_DEG
AC072022.1	2.0071	5.59313	0.000496283	0.00287846	0.892594	5.59313	0.0670637	0.161072	1.1145	LiveMtb_DEG
AC072022.2	2.57081	5.25622	0.00160297	0.00671338	0.730203	5.25622	0.292709	0.447959	1.84061	LiveMtb_DEG
AC072039.1	1.62745	2.2803	0.0033347	0.0116558	0.818961	2.2803	0.111229	0.228662	0.808489	LiveMtb_DEG
AC073052.2	-1.16259	5.82066	0.00247366	0.0092964	-0.373708	5.82066	0.267458	0.421103	-0.788879	LiveMtb_DEG
AC073109.1	-1.53484	5.64831	8.84189460355483e-06	0.000236811	-0.695894	5.64831	0.00605403	0.0323713	-0.838949	LiveMtb_DEG
AC073111.4	1.0927	7.07892	0.0036992	0.0126073	0.180224	7.07892	0.584245	0.714537	0.912475	LiveMtb_DEG
AC073130.2	0.845097	2.84177	0.0115464	0.0304844	1.41409	2.84177	0.00103192	0.0119339	-0.56899	DeadMtb_DEG
AC073140.2	1.08169	0.631536	0.0035574	0.0122456	1.9503	0.631536	0.000130527	0.00460004	-0.868607	DeadMtb_DEG
AC073195.1	0.929918	0.450226	0.041964	0.0844099	1.52977	0.450226	0.00671911	0.0344913	-0.599854	DeadMtb_DEG
AC073225.1	1.61829	1.38067	4.20104790641573e-06	0.000160372	1.06407	1.38067	0.000296808	0.00650428	0.55422	LiveMtb_DEG
AC073263.2	1.71704	5.10208	1.36505788364498e-05	0.000304413	1.21422	5.10208	0.000483312	0.00814139	0.502813	LiveMtb_DEG
AC073263.3	3.80768	4.62533	5.87196294469996e-06	0.000190025	2.95478	4.62533	0.000114384	0.00444315	0.852896	LiveMtb_DEG
AC073332.1	-0.961133	5.48203	0.00439838	0.0143713	-1.76336	5.48203	0.000150002	0.00482721	0.802224	DeadMtb_DEG
AC073530.2	1.41951	1.14297	0.00487653	0.0155864	0.84129	1.14297	0.0826788	0.185824	0.578217	LiveMtb_DEG
AC073544.1	0.503567	0.9275	0.222045	0.317514	1.4072	0.9275	0.00922685	0.042031	-0.90363	DeadMtb_DEG
AC073548.1	1.9102	7.74993	6.2626030616705e-06	0.000196726	0.736349	7.74993	0.0116562	0.0490523	1.17385	LiveMtb_DEG
AC073548.2	2.1033	5.16172	3.06440584583264e-05	0.000483049	1.34337	5.16172	0.00189026	0.0162624	0.759931	LiveMtb_DEG
AC073551.1	1.81938	2.70148	6.79625898735584e-05	0.000774998	1.15114	2.70148	0.00372434	0.0241515	0.668236	LiveMtb_DEG
AC073573.1	1.25407	4.20528	0.000937428	0.00454261	0.574223	4.20528	0.0821273	0.18493	0.679844	LiveMtb_DEG
AC073585.1	-1.12539	4.98099	0.000860073	0.00427101	-0.161789	4.98099	0.550562	0.687502	-0.963605	LiveMtb_DEG
AC073591.1	1.85179	1.31469	0.00832679	0.0235479	1.28372	1.31469	0.0676208	0.161936	0.568066	LiveMtb_DEG
AC073626.1	1.4766	3.97021	0.00101564	0.00481364	0.41728	3.97021	0.264179	0.417452	1.05932	LiveMtb_DEG
AC073626.2	1.87062	6.05267	7.935394798416e-05	0.000861387	0.805344	6.05267	0.0298476	0.0917919	1.06527	LiveMtb_DEG
AC073655.3	2.38198	2.88489	8.49877579398591e-06	0.000232706	1.62747	2.88489	0.000411685	0.00750823	0.75451	LiveMtb_DEG
AC073657.1	-0.403509	2.20627	0.0758189	0.135203	-1.38473	2.20627	0.000148979	0.00481609	0.98122	DeadMtb_DEG
AC073850.1	1.0309	2.35877	0.0185735	0.0443145	0.0330042	2.35877	0.936783	0.964754	0.997897	LiveMtb_DEG
AC073862.2	-1.60066	2.70803	0.0032947	0.0115634	-0.758385	2.70803	0.130178	0.255012	-0.842272	LiveMtb_DEG
AC073862.3	-1.2718	4.84302	0.000812644	0.00409465	0.0389017	4.84302	0.897134	0.941164	-1.3107	LiveMtb_DEG
AC073862.5	-1.98638	4.42713	0.00166484	0.00690309	-1.27952	4.42713	0.032232	0.0966022	-0.706867	LiveMtb_DEG
AC073896.1	-1.30768	1.55879	0.0112986	0.0299935	-0.617704	1.55879	0.215316	0.362971	-0.689973	LiveMtb_DEG
AC073912.3	2.93136	2.33243	8.29110046604225e-05	0.000885087	2.06943	2.33243	0.00221312	0.0176899	0.861935	LiveMtb_DEG
AC074024.1	1.47779	2.2127	0.00300616	0.0107725	0.870803	2.2127	0.0645546	0.156895	0.60699	LiveMtb_DEG
AC074029.1	0.788669	0.482507	0.0157324	0.0388993	1.80724	0.482507	0.000167172	0.00512596	-1.01857	DeadMtb_DEG
AC074043.1	1.9685	1.35846	0.000454868	0.00272091	1.30212	1.35846	0.0118093	0.049478	0.666377	LiveMtb_DEG
AC074050.3	1.28539	4.53468	0.000193192	0.00153846	0.435784	4.53468	0.104879	0.219392	0.849611	LiveMtb_DEG
AC074050.4	1.00846	2.98956	0.0125938	0.0326531	0.137028	2.98956	0.716496	0.816542	0.871433	LiveMtb_DEG
AC074091.1	2.0884	1.22875	0.00174534	0.00714284	2.88128	1.22875	0.000411687	0.00750823	-0.792881	DeadMtb_DEG
AC074183.2	-1.06348	2.88204	0.000877544	0.00433035	-2.59218	2.88204	1.83433458681184e-06	0.00101166	1.52871	DeadMtb_DEG
AC074194.2	0.611174	2.64308	0.0953623	0.162473	1.39286	2.64308	0.00406451	0.0253857	-0.781687	DeadMtb_DEG
AC074325.1	4.24018	1.64404	2.75609764849685e-05	0.000456298	1.56015	1.64404	0.0331391	0.098511	2.68004	LiveMtb_DEG
AC074366.1	2.82786	3.28223	0.000111975	0.00106722	1.36523	3.28223	0.021876	0.0743318	1.46263	LiveMtb_DEG
AC074389.1	1.6927	3.35114	0.00380472	0.0128794	0.995737	3.35114	0.0739739	0.172196	0.696965	LiveMtb_DEG
AC074389.3	1.57373	1.13766	0.00112952	0.00518253	0.0325992	1.13766	0.933494	0.963013	1.54113	LiveMtb_DEG
AC078778.1	0.958735	5.01285	0.0109344	0.0292464	1.56231	5.01285	0.00114921	0.0125265	-0.603577	DeadMtb_DEG
AC078795.2	-2.20916	3.8929	1.69892718501141e-05	0.000345356	-0.991818	3.8929	0.00981118	0.0437991	-1.21734	LiveMtb_DEG
AC078795.3	-1.4044	2.21671	0.000898528	0.00440678	-0.0691521	2.21671	0.837608	0.902646	-1.33524	LiveMtb_DEG
AC078820.2	2.05559	1.2632	0.00530117	0.0166111	0.59692	1.2632	0.371553	0.52696	1.45867	LiveMtb_DEG
AC078820.3	1.9314	1.60946	0.00476445	0.0153	1.1769	1.60946	0.0746552	0.173441	0.754496	LiveMtb_DEG
AC078842.2	1.111	0.43585	0.00811094	0.0230822	0.589621	0.43585	0.145107	0.275276	0.521379	LiveMtb_DEG
AC078842.3	1.20605	0.794077	0.00271736	0.00998421	0	0.794077	1	1	1.20605	LiveMtb_DEG
AC078845.1	3.45755	4.93859	2.40118697043912e-06	0.000121514	2.25563	4.93859	0.000193583	0.00540374	1.20192	LiveMtb_DEG
AC078850.1	2.20933	5.50496	0.000127118	0.00115862	1.19016	5.50496	0.0140258	0.055297	1.01917	LiveMtb_DEG
AC078852.1	1.41404	2.04212	0.00253232	0.00947736	0.533641	2.04212	0.199925	0.344411	0.880401	LiveMtb_DEG
AC078860.1	1.82727	1.75484	0.000655455	0.00351257	0.876408	1.75484	0.0591369	0.147503	0.950866	LiveMtb_DEG
AC078860.3	1.61145	1.1733	0.0210098	0.0488292	0.8297	1.1733	0.232738	0.383157	0.781751	LiveMtb_DEG
AC078883.1	-0.687514	6.20309	0.0122442	0.0319563	-1.25517	6.20309	0.000611356	0.00913793	0.567655	DeadMtb_DEG
AC078906.1	3.14445	4.35165	1.10577502765666e-05	0.00026995	2.53524	4.35165	0.000151933	0.00484706	0.609208	LiveMtb_DEG
AC078923.1	2.019	1.92427	0.00164918	0.00685077	0.596661	1.92427	0.276756	0.431283	1.42234	LiveMtb_DEG
AC079035.2	3.00388	2.1861	5.58988317208534e-08	3.20574714354083e-05	2.36945	2.1861	1.23729781387132e-06	0.000918307	0.634425	LiveMtb_DEG
AC079140.2	2.91922	2.75369	0.00102244	0.00483257	3.98382	2.75369	0.000247025	0.00605926	-1.0646	DeadMtb_DEG
AC079140.4	-1.505	2.78374	0.00479689	0.0153782	-2.19567	2.78374	0.000882392	0.0110064	0.690678	DeadMtb_DEG
AC079171.1	-2.37759	1.49125	2.93260036261397e-06	0.00013161	-0.51833	1.49125	0.0840808	0.188054	-1.85926	LiveMtb_DEG
AC079209.1	2.69876	1.88502	5.36609641361063e-06	0.000182569	1.39057	1.88502	0.00195376	0.0165567	1.30819	LiveMtb_DEG
AC079313.1	1.01296	4.75326	0.00317496	0.0112568	0.0154769	4.75326	0.958195	0.978189	0.997478	LiveMtb_DEG
AC079316.1	1.50303	7.43143	4.80808241423835e-05	0.000627887	0.806923	7.43143	0.00745977	0.0368705	0.69611	LiveMtb_DEG
AC079316.2	1.74442	8.28326	8.32445508672798e-05	0.00088786	1.05526	8.28326	0.00563642	0.0308984	0.689165	LiveMtb_DEG
AC079354.1	2.22898	1.50379	0.00462508	0.0149509	1.64664	1.50379	0.0361833	0.104654	0.582348	LiveMtb_DEG
AC079416.4	-1.1261	2.35149	0.055559	0.105498	-1.82235	2.35149	0.0109691	0.0471924	0.696246	DeadMtb_DEG
AC079466.1	1.79944	4.55859	2.19352758081787e-05	0.000400947	0.791766	4.55859	0.0127826	0.0520624	1.00767	LiveMtb_DEG
AC079594.1	1.54568	3.43421	0.000679159	0.00360807	2.20251	3.43421	0.000113451	0.00444315	-0.656829	DeadMtb_DEG
AC079594.2	-3.23356	4.24988	9.19740790075745e-06	0.000242234	-2.11562	4.24988	0.000600009	0.00903193	-1.11794	LiveMtb_DEG
AC079600.3	-1.64811	1.12763	0.00220474	0.00852315	-0.640893	1.12763	0.179025	0.319036	-1.00722	LiveMtb_DEG
AC079601.2	-1.30603	7.70387	0.000504738	0.00290811	-0.513556	7.70387	0.0996983	0.211681	-0.792476	LiveMtb_DEG
AC079741.1	1.31083	0.541255	0.00106174	0.00496239	-0.0125302	0.541255	0.968995	0.984049	1.32336	LiveMtb_DEG
AC079779.4	1.95767	0.890153	0.00551312	0.0171083	1.19627	0.890153	0.0802689	0.182086	0.761406	LiveMtb_DEG
AC079841.1	0.989197	2.75576	0.00495691	0.0157748	1.70909	2.75576	0.000274654	0.00631617	-0.719895	DeadMtb_DEG
AC079841.2	-1.36666	4.96583	0.00579007	0.0177588	0.0258642	4.96583	0.953234	0.975138	-1.39252	LiveMtb_DEG
AC079866.1	2.60245	4.02856	2.19248045814945e-05	0.000400947	1.5332	4.02856	0.00243395	0.018613	1.06925	LiveMtb_DEG
AC079910.1	-1.32974	5.36065	0.000456386	0.00272728	-0.647733	5.36065	0.0463219	0.124174	-0.682003	LiveMtb_DEG
AC079926.1	3.47664	3.42118	2.7829274103883e-06	0.000128735	2.81829	3.42118	4.06736818768128e-05	0.00304036	0.658348	LiveMtb_DEG
AC079945.2	-2.01469	1.41519	0.00194893	0.0077566	-1.51429	1.41519	0.0180344	0.0652471	-0.500399	LiveMtb_DEG
AC080013.5	1.58397	3.42143	0.0014099	0.00610417	0.92053	3.42143	0.0440451	0.119906	0.663437	LiveMtb_DEG
AC080023.1	3.13055	3.65065	5.59901226458478e-07	6.26797095945684e-05	0.71048	3.65065	0.0368273	0.105982	2.42007	LiveMtb_DEG
AC080089.2	1.75505	1.03687	0.00314279	0.0111643	0.0497623	1.03687	0.922393	0.956653	1.70529	LiveMtb_DEG
AC080112.5	-2.32114	7.13763	3.40919375098325e-05	0.000513185	-2.84275	7.13763	1.61770244180793e-05	0.00212254	0.52161	DeadMtb_DEG
AC080188.1	1.67567	1.6304	0.0026923	0.00991085	0.0202403	1.6304	0.966049	0.982606	1.65543	LiveMtb_DEG
AC082651.4	1.36022	1.46083	0.00507037	0.0160482	0.641418	1.46083	0.1577	0.291577	0.718801	LiveMtb_DEG
AC083805.3	1.43771	0.792935	0.00754896	0.0218464	0.711018	0.792935	0.16635	0.302548	0.726688	LiveMtb_DEG
AC083837.1	3.81953	6.64422	2.30121947729378e-06	0.000119129	2.67302	6.64422	0.000109033	0.00436552	1.14651	LiveMtb_DEG
AC083849.2	1.20264	1.39291	0.00548607	0.0170513	-0.67647	1.39291	0.10298	0.216496	1.87911	LiveMtb_DEG
AC083855.1	2.33682	3.96841	3.71215248805757e-05	0.000538838	1.69004	3.96841	0.000970232	0.0115347	0.646782	LiveMtb_DEG
AC083862.2	2.10484	8.61364	5.80524917288696e-07	6.26797095945684e-05	1.20603	8.61364	0.000150647	0.00482721	0.89881	LiveMtb_DEG
AC083862.3	1.52414	6.29737	0.000271899	0.00192253	0.380195	6.29737	0.237455	0.388336	1.14394	LiveMtb_DEG
AC083864.5	3.7603	2.98605	0.00116144	0.00529262	2.07272	2.98605	0.0482325	0.127645	1.68758	LiveMtb_DEG
AC084024.2	1.21421	3.05579	0.00780835	0.0224002	0.485984	3.05579	0.256952	0.409964	0.728229	LiveMtb_DEG
AC084262.2	1.15488	4.06451	0.00121562	0.0054635	0.281509	4.06451	0.343547	0.499652	0.873376	LiveMtb_DEG
AC084398.2	1.58849	1.57121	0.0020409	0.00803666	0.998669	1.57121	0.0404549	0.112988	0.58982	LiveMtb_DEG
AC084855.1	-1.93382	3.21222	0.00111221	0.00512853	-1.05108	3.21222	0.0496286	0.130299	-0.882741	LiveMtb_DEG
AC084871.1	1.96794	5.75102	5.99903960678706e-06	0.000191521	1.42023	5.75102	0.000202762	0.00553407	0.547709	LiveMtb_DEG
AC084871.2	2.41489	5.2733	1.9265053088557e-05	0.00037232	1.62425	5.2733	0.000919048	0.0112217	0.79064	LiveMtb_DEG
AC087071.2	-1.92359	1.54607	0.00333198	0.0116512	-0.0506205	1.54607	0.928638	0.960089	-1.87296	LiveMtb_DEG
AC087072.1	1.3677	1.16935	0.0155298	0.0385011	0.259723	1.16935	0.627548	0.748623	1.10798	LiveMtb_DEG
AC087257.2	2.04679	3.47247	0.000874675	0.00431974	1.006	3.47247	0.0627929	0.153857	1.04079	LiveMtb_DEG
AC087286.1	1.92487	1.52438	0.0152022	0.0378465	1.38801	1.52438	0.0868658	0.192253	0.536855	LiveMtb_DEG
AC087286.2	3.15741	3.74001	0.000161534	0.00135662	2.00518	3.74001	0.00695352	0.0352958	1.15223	LiveMtb_DEG
AC087286.4	1.691	3.95227	0.000697183	0.0036713	0.484491	3.95227	0.234117	0.384708	1.20651	LiveMtb_DEG
AC087289.1	1.17349	7.60853	6.71872549021133e-05	0.000769848	0.672801	7.60853	0.00654386	0.0339051	0.50069	LiveMtb_DEG
AC087289.5	0.389302	4.03161	0.268157	0.368585	-1.21333	4.03161	0.00904596	0.041508	1.60263	DeadMtb_DEG
AC087341.1	1.91501	0.723846	0.00106844	0.00498467	0.468752	0.723846	0.332822	0.489559	1.44626	LiveMtb_DEG
AC087385.1	2.9839	3.414	0.000400859	0.00249247	2.27378	3.414	0.00494996	0.0284856	0.710117	LiveMtb_DEG
AC087468.2	1.0292	0.449663	0.00529854	0.0166043	0.1463	0.449663	0.656366	0.771182	0.882902	LiveMtb_DEG
AC087477.2	1.48939	1.79556	0.00342693	0.0118967	2.00633	1.79556	0.00103383	0.0119453	-0.516938	DeadMtb_DEG
AC087481.1	1.59521	7.57284	9.94274793739227e-06	0.000254978	0.868173	7.57284	0.00219781	0.0176225	0.727039	LiveMtb_DEG
AC087521.1	1.9572	2.79889	0.00346286	0.0119922	0.893041	2.79889	0.146192	0.276716	1.06416	LiveMtb_DEG
AC087521.4	-1.61513	6.112	0.000495358	0.002876	-0.847781	6.112	0.0361023	0.104479	-0.767349	LiveMtb_DEG
AC087588.3	-0.681999	5.69187	0.0181143	0.043486	-1.47186	5.69187	0.000325417	0.00670188	0.789862	DeadMtb_DEG
AC087623.1	2.66352	4.76228	0.000148985	0.00128574	1.81108	4.76228	0.00442737	0.0266114	0.852439	LiveMtb_DEG
AC087672.2	1.96925	0.90086	5.69364844919719e-05	0.000696739	0.771703	0.90086	0.0370467	0.106325	1.19755	LiveMtb_DEG
AC087683.3	1.79506	5.06964	4.80524048698656e-05	0.000627743	1.13454	5.06964	0.00287317	0.0205858	0.660519	LiveMtb_DEG
AC087741.1	5.24347	4.15559	1.34431432302911e-07	3.78949604715128e-05	2.77445	4.15559	7.7957066372056e-05	0.00387326	2.46902	LiveMtb_DEG
AC087821.2	3.13534	5.10345	7.7093057625445e-09	1.73854481577582e-05	2.06877	5.10345	8.7334549671215e-07	0.000750287	1.06657	LiveMtb_DEG
AC087854.1	1.22543	8.17698	0.000106208	0.00103461	0.624331	8.17698	0.0164476	0.0614315	0.601094	LiveMtb_DEG
AC087854.2	1.05118	4.09429	0.00259981	0.00965383	0.0117175	4.09429	0.968491	0.983759	1.03947	LiveMtb_DEG
AC087893.3	2.01242	4.95151	0.000462004	0.00274992	1.34652	4.95151	0.0112579	0.0479882	0.665896	LiveMtb_DEG
AC089985.2	2.27558	3.11145	0.000110082	0.0010561	1.27617	3.11145	0.0103847	0.0455673	0.999417	LiveMtb_DEG
AC090018.1	1.43976	4.03658	0.000273997	0.00193055	0.80215	4.03658	0.0194843	0.0687361	0.637611	LiveMtb_DEG
AC090142.1	2.94975	1.45446	0.000512048	0.00293731	1.36986	1.45446	0.0585838	0.146498	1.57989	LiveMtb_DEG
AC090142.2	2.81345	1.07375	0.000163812	0.00136979	1.68942	1.07375	0.00951944	0.042844	1.12403	LiveMtb_DEG
AC090142.3	2.56798	0.922594	7.23476048984072e-07	6.85682103044614e-05	0.485675	0.922594	0.0791814	0.180368	2.0823	LiveMtb_DEG
AC090192.1	1.13892	4.49599	0.00607488	0.0184227	0.106069	4.49599	0.775231	0.859747	1.03285	LiveMtb_DEG
AC090192.2	2.12756	4.11937	8.44051851662182e-05	0.000893402	1.05468	4.11937	0.0162786	0.0609741	1.07288	LiveMtb_DEG
AC090229.1	-1.08801	4.16128	0.00463404	0.0149745	0.00902742	4.16128	0.978679	0.990039	-1.09703	LiveMtb_DEG
AC090241.1	1.23191	4.06326	9.42013190924093e-06	0.000246839	0.399199	4.06326	0.0327497	0.0976672	0.832716	LiveMtb_DEG
AC090286.4	0.937308	1.24135	0.0656479	0.120459	1.72148	1.24135	0.00717987	0.0360016	-0.784167	DeadMtb_DEG
AC090338.1	-3.3828	3.25898	2.18120017025278e-05	0.000400447	-1.55577	3.25898	0.0101405	0.044834	-1.82702	LiveMtb_DEG
AC090409.1	-1.23558	2.29345	0.0169404	0.0412361	-0.296892	2.29345	0.547921	0.685424	-0.938683	LiveMtb_DEG
AC090527.2	1.92911	0.650802	0.000762953	0.00391257	0.133937	0.650802	0.767573	0.85419	1.79517	LiveMtb_DEG
AC090559.2	-2.55721	2.48206	5.74149070263749e-05	0.000700353	-3.29065	2.48206	1.83966252293804e-05	0.00223637	0.73344	DeadMtb_DEG
AC090577.1	4.13134	2.66874	8.12569930051218e-05	0.000874155	2.54204	2.66874	0.00502111	0.0287118	1.5893	LiveMtb_DEG
AC090579.1	1.96859	2.35191	0.00827079	0.0234244	1.05399	2.35191	0.143249	0.272783	0.914596	LiveMtb_DEG
AC090686.1	2.87139	1.85211	4.92135529313554e-07	6.13126585827059e-05	1.94576	1.85211	3.47552245092638e-05	0.00288285	0.925632	LiveMtb_DEG
AC090695.2	1.09925	5.7357	0.00431235	0.0141569	0.588206	5.7357	0.105544	0.220363	0.511041	LiveMtb_DEG
AC090720.1	1.46463	0.404557	2.28785628662687e-05	0.000411313	0.119286	0.404557	0.585019	0.715179	1.34535	LiveMtb_DEG
AC090751.1	1.56812	0.743833	0.00379828	0.0128637	0.699463	0.743833	0.160157	0.294806	0.868659	LiveMtb_DEG
AC090772.5	-1.0822	4.86691	0.0030764	0.0109752	-0.180392	4.86691	0.568912	0.701709	-0.901812	LiveMtb_DEG
AC090802.1	2.6765	3.78469	1.55981757015307e-05	0.000328537	1.2513	3.78469	0.00745989	0.0368705	1.4252	LiveMtb_DEG
AC090912.1	-1.29364	3.44238	0.00197373	0.00782853	-0.405765	3.44238	0.262523	0.415545	-0.887878	LiveMtb_DEG
AC090936.1	1.65267	0.703574	0.00339728	0.0118182	0.675773	0.703574	0.186725	0.328449	0.976896	LiveMtb_DEG
AC090948.4	2.17813	6.73346	2.11420881968116e-05	0.000394695	1.63026	6.73346	0.000470387	0.00804375	0.547865	LiveMtb_DEG
AC090950.1	1.29747	7.84781	0.00015951	0.00134474	0.737858	7.84781	0.0123997	0.0510555	0.559616	LiveMtb_DEG
AC090952.1	1.06831	2.89325	0.0108087	0.02899	0.333917	2.89325	0.397263	0.551586	0.734391	LiveMtb_DEG
AC090953.1	-1.12939	3.27334	0.0122609	0.0319859	-0.485573	3.27334	0.263133	0.416218	-0.643817	LiveMtb_DEG
AC090971.2	-2.8664	5.26091	5.89368995019929e-05	0.000711939	-1.39158	5.26091	0.0144237	0.0564121	-1.47482	LiveMtb_DEG
AC090987.1	3.70727	1.48796	3.10553128449228e-06	0.000135331	2.03473	1.48796	0.000837326	0.0106607	1.67254	LiveMtb_DEG
AC090994.1	2.78612	1.39635	3.89728829026107e-06	0.000153517	1.7766	1.39635	0.000348498	0.00690149	1.00952	LiveMtb_DEG
AC091053.2	2.05577	3.42242	1.44450584081688e-05	0.000315691	1.07653	3.42242	0.0036801	0.0239851	0.979239	LiveMtb_DEG
AC091057.5	0.895476	2.41689	0.0283699	0.0617981	1.57684	2.41689	0.00255626	0.0192065	-0.681365	DeadMtb_DEG
AC091117.2	-1.94679	4.35826	0.000100319	0.000994697	-1.34187	4.35826	0.00299406	0.021067	-0.604915	LiveMtb_DEG
AC091117.3	2.21019	1.63455	0.00274152	0.0100508	1.61516	1.63455	0.0262529	0.0839689	0.595034	LiveMtb_DEG
AC091132.2	2.13437	3.54356	3.05483197142521e-05	0.00048215	0.912411	3.54356	0.0179729	0.0651168	1.22195	LiveMtb_DEG
AC091152.2	-2.18342	5.1059	3.91878138469556e-06	0.00015379	-1.57517	5.1059	0.000139066	0.00469831	-0.608247	LiveMtb_DEG
AC091167.2	1.6459	3.78536	3.21424798009855e-05	0.000495838	0.95078	3.78536	0.00366671	0.0239461	0.695118	LiveMtb_DEG
AC091182.1	1.4723	5.38211	0.000835907	0.00417977	0.421066	5.38211	0.246302	0.398163	1.05123	LiveMtb_DEG
AC091185.1	2.3489	5.0099	3.64011449325221e-05	0.000532614	1.39186	5.0099	0.00345049	0.0230258	0.957038	LiveMtb_DEG
AC091214.1	1.24507	1.40391	0.0149907	0.0374348	0.336894	1.40391	0.489203	0.634829	0.908177	LiveMtb_DEG
AC091305.1	-1.67324	4.13079	3.16310413411338e-05	0.000490756	-0.332366	4.13079	0.216499	0.364233	-1.34088	LiveMtb_DEG
AC091646.1	-2.30658	5.39367	1.66500503896215e-06	0.000101653	-0.629939	5.39367	0.0285982	0.0892553	-1.67664	LiveMtb_DEG
AC091804.1	3.11102	2.31307	1.95223800401889e-05	0.000374884	1.79522	2.31307	0.00253672	0.0191166	1.3158	LiveMtb_DEG
AC091946.2	-0.901464	1.20453	0.0506696	0.0980879	-1.70488	1.20453	0.00399735	0.0251364	0.803411	DeadMtb_DEG
AC091948.1	-1.28	2.78631	0.0399678	0.0811547	-1.92382	2.78631	0.0102459	0.0451616	0.643817	DeadMtb_DEG
AC091959.1	2.01473	3.19009	0.000153843	0.00131543	1.25312	3.19009	0.00752991	0.0370489	0.761606	LiveMtb_DEG
AC091959.3	1.29446	0.881394	0.00503423	0.0159582	0.79435	0.881394	0.0752525	0.174368	0.500109	LiveMtb_DEG
AC092017.2	1.17664	3.33868	0.053204	0.101874	2.019	3.33868	0.00752828	0.0370489	-0.842354	DeadMtb_DEG
AC092053.3	-0.545265	8.27471	0.221057	0.316427	-1.74859	8.27471	0.00419599	0.0258378	1.20332	DeadMtb_DEG
AC092053.4	1.96565	10.273	4.2174923119309e-06	0.000160372	1.18427	10.273	0.000560319	0.00871442	0.781388	LiveMtb_DEG
AC092053.6	-1.88981	2.58865	0.0131285	0.033737	-1.13923	2.58865	0.132709	0.258595	-0.75058	LiveMtb_DEG
AC092117.1	1.03298	7.25291	6.23165104074191e-05	0.000735767	-0.00485604	7.25291	0.977609	0.989319	1.03784	LiveMtb_DEG
AC092117.2	1.48058	5.30365	0.000158746	0.00134202	0.573346	5.30365	0.0634836	0.155159	0.907229	LiveMtb_DEG
AC092118.1	-0.119972	3.7437	0.722507	0.793302	-1.57457	3.7437	0.00184096	0.0160255	1.4546	DeadMtb_DEG
AC092118.2	1.06763	5.21462	0.00108345	0.00503065	-0.0106056	5.21462	0.967876	0.983356	1.07824	LiveMtb_DEG
AC092119.1	1.09258	1.84993	0.00391049	0.0131494	-0.00894755	1.84993	0.978344	0.989785	1.10152	LiveMtb_DEG
AC092120.1	1.03433	4.63937	0.00320203	0.0113204	0.290087	4.63937	0.348559	0.504521	0.744247	LiveMtb_DEG
AC092123.1	1.05244	5.02175	0.00293624	0.0105892	0.466618	5.02175	0.146813	0.277564	0.585826	LiveMtb_DEG
AC092134.1	-1.24821	4.03577	0.00412038	0.0136621	-0.143427	4.03577	0.706869	0.809407	-1.10478	LiveMtb_DEG
AC092134.2	-1.44921	2.8633	0.00718508	0.021016	-0.156334	2.8633	0.748383	0.839494	-1.29287	LiveMtb_DEG
AC092143.3	1.84462	1.79102	0.00124188	0.00554631	1.11466	1.79102	0.0349432	0.102215	0.729952	LiveMtb_DEG
AC092171.4	1.22668	2.04135	0.00621616	0.0187707	0.420088	2.04135	0.308747	0.464695	0.806588	LiveMtb_DEG
AC092301.1	1.87551	6.11097	3.88093972376053e-05	0.000552831	1.37303	6.11097	0.000927117	0.0112596	0.502483	LiveMtb_DEG
AC092316.1	1.96712	3.11248	0.000925579	0.00450273	1.40965	3.11248	0.0131539	0.0530121	0.557471	LiveMtb_DEG
AC092327.2	2.97839	1.68454	9.1400973073506e-06	0.000241285	0.980895	1.68454	0.030129	0.0924337	1.99749	LiveMtb_DEG
AC092332.1	1.00244	2.80144	0.00560336	0.0173218	0.382249	2.80144	0.252127	0.404537	0.620191	LiveMtb_DEG
AC092338.2	1.44435	3.90658	7.24858474549309e-05	0.000810122	0.267162	3.90658	0.293654	0.449085	1.17719	LiveMtb_DEG
AC092353.1	1.99684	3.7521	1.01093636871012e-06	7.98175187216599e-05	1.161	3.7521	0.000217541	0.00572107	0.835846	LiveMtb_DEG
AC092353.2	2.19043	5.03176	2.03752484259497e-06	0.000112931	1.00651	5.03176	0.00197309	0.0166222	1.18391	LiveMtb_DEG
AC092354.2	-1.55439	1.99639	0.00392219	0.0131788	-1.03701	1.99639	0.0483519	0.127849	-0.517372	LiveMtb_DEG
AC092368.3	1.90756	5.95373	4.68736678924907e-06	0.000170573	0.865104	5.95373	0.00390642	0.0247936	1.04246	LiveMtb_DEG
AC092418.3	1.42539	4.71881	0.00142073	0.00613926	0.52676	4.71881	0.17243	0.310259	0.898634	LiveMtb_DEG
AC092436.3	1.0445	3.73493	0.00383764	0.0129665	2.04814	3.73493	7.49895792793316e-05	0.00383254	-1.00363	DeadMtb_DEG
AC092535.1	2.6051	1.93774	9.35008259691531e-05	0.000952484	1.63462	1.93774	0.0049744	0.0285642	0.970479	LiveMtb_DEG
AC092535.3	-1.32605	3.00639	0.00391143	0.0131494	-0.478672	3.00639	0.24919	0.401232	-0.84738	LiveMtb_DEG
AC092567.1	0.748796	4.11482	0.0468	0.0920539	1.30839	4.11482	0.00560746	0.0308145	-0.559596	DeadMtb_DEG
AC092567.3	-1.18188	4.14304	0.000446226	0.00268569	0.0502136	4.14304	0.845089	0.90784	-1.23209	LiveMtb_DEG
AC092570.3	0	0.199586	1	1	1.09772	0.199586	8.78792948037492e-06	0.00162573	-1.09772	DeadMtb_DEG
AC092574.1	-1.88459	2.19706	0.00507986	0.0160683	-0.873542	2.19706	0.164281	0.300071	-1.01104	LiveMtb_DEG
AC092608.1	-1.34115	0.831541	0.00118098	0.00534722	-0.765314	0.831541	0.0426422	0.117148	-0.575832	LiveMtb_DEG
AC092608.2	1.82896	2.08632	9.17236551859508e-05	0.000941825	0.763527	2.08632	0.0366471	0.105623	1.06543	LiveMtb_DEG
AC092647.5	-1.61153	1.0739	0.00782801	0.0224434	-1.04222	1.0739	0.0817979	0.184338	-0.569311	LiveMtb_DEG
AC092651.3	-1.65116	1.23509	0.00116798	0.00531146	-0.808591	1.23509	0.0734174	0.171249	-0.842571	LiveMtb_DEG
AC092653.2	1.16503	4.94986	0.00320834	0.011336	0.579798	4.94986	0.112713	0.230746	0.58523	LiveMtb_DEG
AC092667.1	-2.09331	2.76121	9.98193045070461e-05	0.000992085	-1.1837	2.76121	0.00930032	0.0422318	-0.909611	LiveMtb_DEG
AC092674.1	2.02221	2.39699	0.000371777	0.00236336	1.45594	2.39699	0.00645039	0.0335925	0.56627	LiveMtb_DEG
AC092685.1	-2.02898	1.14132	2.91172134568244e-06	0.000131147	-0.673541	1.14132	0.0157141	0.0596338	-1.35544	LiveMtb_DEG
AC092718.4	-1.65099	6.9703	1.43871507609541e-05	0.000315381	-0.413422	6.9703	0.0977997	0.208821	-1.23757	LiveMtb_DEG
AC092723.1	-2.89058	2.8594	2.6862190660489e-06	0.00012573	-2.00803	2.8594	0.000132546	0.00461624	-0.882552	LiveMtb_DEG
AC092723.3	0.96658	1.31372	0.0354746	0.0737153	1.6912	1.31372	0.00368412	0.023999	-0.724618	DeadMtb_DEG
AC092723.5	-2.6842	5.12184	2.37380151795123e-06	0.000121089	-1.27499	5.12184	0.00178582	0.015739	-1.40921	LiveMtb_DEG
AC092745.3	-0.452338	2.56981	0.146867	0.228959	-1.11709	2.56981	0.00641447	0.0335089	0.664756	DeadMtb_DEG
AC092803.4	1.33391	5.19235	8.02873457047204e-05	0.000868124	0.674325	5.19235	0.0143337	0.0561855	0.659583	LiveMtb_DEG
AC092821.2	0.205629	2.56122	0.698617	0.773664	2.17494	2.56122	0.00408911	0.025473	-1.96931	DeadMtb_DEG
AC092839.2	0.5963	1.18061	0.0709182	0.128059	1.2159	1.18061	0.0045056	0.0269157	-0.619604	DeadMtb_DEG
AC092868.3	2.89545	7.86049	3.08483919565358e-05	0.000484576	1.62623	7.86049	0.0042076	0.0258705	1.26922	LiveMtb_DEG
AC092919.3	-1.52857	4.04923	0.0105609	0.0284754	-0.602806	4.04923	0.288955	0.444059	-0.925767	LiveMtb_DEG
AC092939.1	1.35149	3.97997	0.0104067	0.0281353	1.97825	3.97997	0.00217921	0.0175279	-0.626762	DeadMtb_DEG
AC093142.1	1.27115	1.56985	0.00383278	0.0129538	0.487698	1.56985	0.221326	0.369766	0.783453	LiveMtb_DEG
AC093151.1	-0.272978	3.21258	0.349376	0.453753	-1.04061	3.21258	0.00798515	0.0383751	0.767635	DeadMtb_DEG
AC093151.7	-1.40121	5.69767	1.6393511240268e-05	0.00033762	-0.79268	5.69767	0.00251549	0.0190072	-0.608526	LiveMtb_DEG
AC093155.2	1.1745	5.64337	0.000598009	0.00328273	0.627048	5.64337	0.0375257	0.10735	0.547448	LiveMtb_DEG
AC093156.1	1.51025	2.67347	0.0119015	0.0312535	0.305105	2.67347	0.586821	0.716759	1.20514	LiveMtb_DEG
AC093227.3	-4.16652	2.79415	1.22038776044152e-08	2.02147139205448e-05	-2.81247	2.79415	1.11217425957904e-06	0.000902952	-1.35404	LiveMtb_DEG
AC093249.6	-0.888718	7.81543	0.0234444	0.0532193	-1.66302	7.81543	0.00130572	0.0132689	0.774302	DeadMtb_DEG
AC093270.2	1.20199	5.2689	0.0112021	0.0298007	-0.0303937	5.2689	0.944679	0.969838	1.23238	LiveMtb_DEG
AC093277.1	1.38554	0.850751	0.00959851	0.0263572	0.864968	0.850751	0.102143	0.215339	0.520575	LiveMtb_DEG
AC093281.1	2.26685	0.942586	0.000889823	0.00437598	1.41216	0.942586	0.0248556	0.081096	0.854692	LiveMtb_DEG
AC093281.2	2.71945	1.33628	0.00343511	0.0119178	1.49288	1.33628	0.0873525	0.192903	1.22657	LiveMtb_DEG
AC093297.1	2.2909	3.15118	2.07778195472106e-05	0.000390268	1.63113	3.15118	0.000660273	0.00948407	0.659773	LiveMtb_DEG
AC093367.1	1.11168	5.5714	0.00352233	0.0121508	0.46042	5.5714	0.183998	0.325101	0.651263	LiveMtb_DEG
AC093382.1	2.60273	1.1491	1.66276919834653e-06	0.000101653	0.904187	1.1491	0.00893585	0.0411727	1.69854	LiveMtb_DEG
AC093425.1	1.72937	3.0712	0.000115389	0.0010871	0.953133	3.0712	0.0117278	0.0492566	0.776239	LiveMtb_DEG
AC093433.2	-2.38195	1.62522	0.000225355	0.0016979	-1.82714	1.62522	0.00297903	0.02102	-0.554807	LiveMtb_DEG
AC093462.1	-0.323263	5.33638	0.0787918	0.139443	-1.23488	5.33638	7.1127874683703e-05	0.00375668	0.911621	DeadMtb_DEG
AC093503.3	2.40442	1.48529	0.00154766	0.00653666	1.77813	1.48529	0.0164425	0.0614223	0.626293	LiveMtb_DEG
AC093510.1	1.15399	3.13433	0.00203957	0.00803317	0.320709	3.13433	0.319644	0.476232	0.833276	LiveMtb_DEG
AC093512.2	-0.668349	7.26024	0.00971567	0.0266101	-1.23466	7.26024	0.000408817	0.00748146	0.566315	DeadMtb_DEG
AC093519.2	1.43274	0.471593	0.00349233	0.0120665	-0.338149	0.471593	0.433315	0.585411	1.77089	LiveMtb_DEG
AC093520.1	3.49885	2.43303	2.57689376309684e-08	2.33612746742209e-05	1.63542	2.43303	4.87029481680078e-05	0.00331063	1.86343	LiveMtb_DEG
AC093520.2	3.59862	5.5456	4.00916166289621e-07	5.66994230805645e-05	0.99245	5.5456	0.0127689	0.0520333	2.60617	LiveMtb_DEG
AC093525.10	1.17152	2.09781	0.00920979	0.0255046	-0.551029	2.09781	0.200863	0.345598	1.72255	LiveMtb_DEG
AC093525.6	1.51896	3.48744	0.00663918	0.0197685	0.917477	3.48744	0.0921562	0.200409	0.601484	LiveMtb_DEG
AC093525.8	2.32906	7.75998	2.21869777482352e-06	0.000117186	1.60561	7.75998	0.000118528	0.00449708	0.723442	LiveMtb_DEG
AC093525.9	1.58904	0.651792	0.00117339	0.00532779	0.959769	0.651792	0.0338106	0.0999369	0.629274	LiveMtb_DEG
AC093535.1	0.636913	4.4163	0.00611467	0.0185108	1.27938	4.4163	0.00011594	0.00445039	-0.64247	DeadMtb_DEG
AC093536.1	-2.81547	2.3693	0.000198085	0.00156176	-1.83428	2.3693	0.00700862	0.0354904	-0.981188	LiveMtb_DEG
AC093567.1	1.50324	7.52304	7.25656654890337e-05	0.000810122	0.979931	7.52304	0.00326942	0.0222832	0.523308	LiveMtb_DEG
AC093627.1	3.56479	3.12102	4.33604363363387e-06	0.000162812	2.68795	3.12102	0.000108409	0.00436552	0.876845	LiveMtb_DEG
AC093627.22	3.21065	4.93691	4.1964872301115e-08	2.75304822248878e-05	2.23455	4.93691	2.77801113946788e-06	0.00115794	0.976099	LiveMtb_DEG
AC093627.3	2.55005	5.53953	2.21522599413559e-06	0.000117186	0.720953	5.53953	0.0284001	0.0888291	1.82909	LiveMtb_DEG
AC093627.4	1.0925	5.98653	0.0140776	0.0355931	0.239516	5.98653	0.568695	0.701527	0.852981	LiveMtb_DEG
AC093627.6	2.89838	3.6966	5.72165036994287e-06	0.000187681	1.63501	3.6966	0.00113152	0.0124408	1.26337	LiveMtb_DEG
AC093627.7	2.28765	6.97605	2.8422376360265e-06	0.000129859	1.01473	6.97605	0.00313621	0.0217241	1.27292	LiveMtb_DEG
AC093664.1	1.35127	1.32881	0.0104538	0.0282458	0.50034	1.32881	0.316783	0.473357	0.850926	LiveMtb_DEG
AC093677.2	-1.90255	5.03564	0.000858667	0.00426461	-2.61454	5.03564	0.000193643	0.00540374	0.711985	DeadMtb_DEG
AC093734.1	1.31403	0.659789	0.00280202	0.0102299	0.7408	0.659789	0.0721274	0.169136	0.573232	LiveMtb_DEG
AC093799.1	1.61177	1.0642	0.00118486	0.00536009	1.0277	1.0642	0.0270191	0.0857586	0.58407	LiveMtb_DEG
AC093802.1	2.04783	1.29512	0.0018507	0.00747279	0.464501	1.29512	0.405601	0.559995	1.58333	LiveMtb_DEG
AC093827.1	1.66358	1.82373	0.0121242	0.0317165	0.595914	1.82373	0.345143	0.500983	1.06766	LiveMtb_DEG
AC093827.3	1.72197	4.39078	2.71783202408393e-05	0.000453165	0.894052	4.39078	0.00606032	0.0323953	0.82792	LiveMtb_DEG
AC093827.4	1.53658	6.67916	1.29089696140601e-05	0.000294998	0.288802	6.67916	0.194189	0.337494	1.24778	LiveMtb_DEG
AC093915.1	1.90193	1.01784	0.00534292	0.0167092	0.533723	1.01784	0.387792	0.542311	1.3682	LiveMtb_DEG
AC093916.1	1.67808	0.61189	0.00252072	0.00943697	0.599264	0.61189	0.222741	0.37141	1.07881	LiveMtb_DEG
AC095032.1	0.347762	1.26311	0.466951	0.56865	1.63169	1.26311	0.0106482	0.04629	-1.28393	DeadMtb_DEG
AC095057.3	-1.15573	4.10291	0.000345997	0.00225429	-0.153728	4.10291	0.530483	0.670129	-1.002	LiveMtb_DEG
AC096537.1	3.35542	7.23716	3.33821195651175e-05	0.000507797	2.3469	7.23716	0.00111336	0.0123341	1.00852	LiveMtb_DEG
AC096564.2	-2.07795	3.6508	4.12057947935876e-05	0.000572141	-1.26538	3.6508	0.00320952	0.0220414	-0.812568	LiveMtb_DEG
AC096636.1	2.31187	4.52319	5.69671753723708e-07	6.26797095945684e-05	0.987299	4.52319	0.00122493	0.0128876	1.32457	LiveMtb_DEG
AC096664.1	1.0422	0.864448	0.019789	0.0465521	0.4008	0.864448	0.358603	0.514294	0.641399	LiveMtb_DEG
AC096667.1	-0.543305	8.03115	0.0998649	0.168561	-1.24378	8.03115	0.00434065	0.0262696	0.700475	DeadMtb_DEG
AC096713.1	0.464263	0.719664	0.238743	0.336156	1.28495	0.719664	0.0118817	0.0496542	-0.820688	DeadMtb_DEG
AC096720.1	1.61686	4.6605	0.000487719	0.00284571	1.00172	4.6605	0.0171503	0.0631059	0.615144	LiveMtb_DEG
AC096733.2	1.53861	2.10543	9.01988308800255e-05	0.000931546	0.859261	2.10543	0.00927262	0.042156	0.679346	LiveMtb_DEG
AC096775.1	1.05421	2.53775	0.00119613	0.00539944	0.3685	2.53775	0.184134	0.325221	0.685713	LiveMtb_DEG
AC096861.2	1.84382	2.34067	0.00542482	0.0169104	1.13246	2.34067	0.0782561	0.179109	0.711351	LiveMtb_DEG
AC097065.1	1.79931	1.74529	0.0211294	0.0490536	0.403796	1.74529	0.59158	0.72086	1.39552	LiveMtb_DEG
AC097105.1	1.38086	0.389091	4.29974477400493e-05	0.000586775	0.283574	0.389091	0.218519	0.366501	1.09729	LiveMtb_DEG
AC097372.1	0.205884	2.37408	0.630377	0.716003	1.60298	2.37408	0.00673893	0.0345586	-1.3971	DeadMtb_DEG
AC097381.1	-1.82639	4.33027	0.00313499	0.0111412	-2.85172	4.33027	0.000328814	0.00672417	1.02532	DeadMtb_DEG
AC097381.3	-1.59346	1.07079	0.00184352	0.00744714	-0.199168	1.07079	0.642107	0.759498	-1.39429	LiveMtb_DEG
AC097460.1	1.62153	1.46595	0.00119046	0.00537803	0.868784	1.46595	0.0543084	0.139025	0.752743	LiveMtb_DEG
AC097512.1	3.16299	1.28218	9.65435576878984e-07	7.81050369617657e-05	1.39704	1.28218	0.00145984	0.0141076	1.76595	LiveMtb_DEG
AC097634.1	-1.05453	7.21005	0.0209597	0.0487552	-0.379783	7.21005	0.394242	0.548805	-0.674751	LiveMtb_DEG
AC097636.1	0.124724	0.527549	0.750544	0.816214	1.60276	0.527549	0.00418185	0.0258037	-1.47804	DeadMtb_DEG
AC097637.3	-1.63445	1.27211	0.0112521	0.0298946	-0.756167	1.27211	0.2238	0.3727	-0.87828	LiveMtb_DEG
AC097638.1	-0.966278	3.5682	0.0068178	0.0201736	-1.94938	3.5682	0.000130222	0.00460004	0.983101	DeadMtb_DEG
AC098679.2	1.74675	4.73888	9.05998448114692e-05	0.000933212	0.904935	4.73888	0.0137021	0.0544311	0.841813	LiveMtb_DEG
AC098679.5	1.18731	3.41369	0.00326057	0.0114734	-0.017503	3.41369	0.959839	0.979066	1.20481	LiveMtb_DEG
AC098824.1	-1.23416	3.51885	0.0196952	0.0463654	-0.595096	3.51885	0.255335	0.407999	-0.639064	LiveMtb_DEG
AC098850.1	0.78636	0.500535	0.0675771	0.123222	1.87758	0.500535	0.00154306	0.0145043	-1.09122	DeadMtb_DEG
AC098859.1	1.52381	2.74657	0.000835716	0.00417939	0.199253	2.74657	0.585003	0.715179	1.32456	LiveMtb_DEG
AC098869.1	1.68662	1.57256	0.00543312	0.0169231	-0.145071	1.57256	0.787929	0.868785	1.83169	LiveMtb_DEG
AC098869.2	1.86271	3.0496	0.00124023	0.00554179	0.994033	3.0496	0.0563287	0.142618	0.868678	LiveMtb_DEG
AC098934.1	-1.44217	6.26617	5.95380099970288e-05	0.000716083	-0.560602	6.26617	0.0391443	0.110478	-0.881567	LiveMtb_DEG
AC098934.2	-1.01453	5.87026	0.000994754	0.00474144	-0.136387	5.87026	0.584164	0.714537	-0.878146	LiveMtb_DEG
AC098935.2	1.79436	1.74783	0.000450942	0.0027055	1.03612	1.74783	0.0226341	0.0760413	0.758234	LiveMtb_DEG
AC098969.1	0.272991	0.40698	0.2341	0.330975	1.8289	0.40698	2.65715533497341e-05	0.00257493	-1.55591	DeadMtb_DEG
AC099063.2	2.19532	1.48206	0.00407185	0.0135423	1.47067	1.48206	0.0487465	0.128607	0.724657	LiveMtb_DEG
AC099328.1	1.78803	7.24539	7.79883973343894e-07	7.03494338154859e-05	0.35962	7.24539	0.0664644	0.16011	1.42841	LiveMtb_DEG
AC099343.1	2.001	0.892904	0.00337755	0.0117736	1.09941	0.892904	0.0863757	0.191582	0.901594	LiveMtb_DEG
AC099343.3	1.31871	6.46214	0.000118671	0.00110729	0.599261	6.46214	0.0295557	0.0912755	0.719449	LiveMtb_DEG
AC099344.3	1.34885	4.24075	0.00190466	0.00763091	0.504056	4.24075	0.185733	0.327323	0.844798	LiveMtb_DEG
AC099489.1	1.98183	6.02698	1.61694023314353e-06	9.96534142338667e-05	0.549273	6.02698	0.0264347	0.0843638	1.43255	LiveMtb_DEG
AC099489.3	2.62373	2.12871	8.56471726130145e-06	0.000233265	0.848586	2.12871	0.0314809	0.0952211	1.77515	LiveMtb_DEG
AC099509.1	2.18403	1.49016	9.51196511507536e-05	0.000963804	0.951949	1.49016	0.0312542	0.0947578	1.23208	LiveMtb_DEG
AC099509.2	1.55086	0.652825	0.000904729	0.00442997	0.446329	0.652825	0.2486	0.400589	1.10453	LiveMtb_DEG
AC099518.6	2.32949	1.97389	6.6195518426492e-06	0.000203216	1.60595	1.97389	0.000310666	0.00659697	0.723531	LiveMtb_DEG
AC099521.2	1.65585	1.04889	0.00772325	0.0222137	0.36353	1.04889	0.522956	0.663688	1.29232	LiveMtb_DEG
AC099541.2	3.68529	2.35865	2.09246784683849e-06	0.000114568	1.5816	2.35865	0.00308817	0.021536	2.10369	LiveMtb_DEG
AC099681.3	1.26676	0.67595	0.00312019	0.0111007	-0.0293032	0.67595	0.936571	0.964725	1.29606	LiveMtb_DEG
AC099850.4	-1.95912	5.16714	0.000176724	0.00144168	-0.509946	5.16714	0.195253	0.338659	-1.44917	LiveMtb_DEG
AC100778.1	1.04192	1.36871	0.0335238	0.0703996	1.69278	1.36871	0.00525786	0.0295459	-0.650857	DeadMtb_DEG
AC100786.2	1.40976	2.25696	0.0212444	0.0492541	0.421405	2.25696	0.478011	0.625049	0.988355	LiveMtb_DEG
AC100788.1	1.73457	6.45354	8.84482810134843e-06	0.000236811	0.751484	6.45354	0.00779813	0.0378892	0.983085	LiveMtb_DEG
AC100793.2	-1.11967	2.75141	0.0578902	0.108983	-2.49528	2.75141	0.00180944	0.0158505	1.37561	DeadMtb_DEG
AC100800.1	2.85958	7.52574	2.3472377689585e-06	0.000120981	1.66445	7.52574	0.000440051	0.00774532	1.19513	LiveMtb_DEG
AC100801.1	-3.68822	5.11327	3.5240725847523e-06	0.00014561	-1.84726	5.11327	0.0017063	0.0153266	-1.84096	LiveMtb_DEG
AC100802.1	2.70889	2.97894	1.04539500597877e-05	0.000261944	1.30547	2.97894	0.00478283	0.0279517	1.40342	LiveMtb_DEG
AC100803.4	1.15821	6.96177	0.00616169	0.0186296	0.435328	6.96177	0.265945	0.419307	0.722886	LiveMtb_DEG
AC100810.3	1.3038	6.25174	0.000269187	0.00190971	0.57249	6.25174	0.0521054	0.135023	0.731305	LiveMtb_DEG
AC100810.7	2.26352	1.72809	0.000506797	0.00291385	1.03997	1.72809	0.0605334	0.150011	1.22355	LiveMtb_DEG
AC100827.2	1.15693	4.02551	0.0014741	0.00630869	0.527792	4.02551	0.101903	0.215071	0.62914	LiveMtb_DEG
AC100847.1	-1.77993	1.47778	0.0005616	0.00314214	-0.178339	1.47778	0.656909	0.771619	-1.6016	LiveMtb_DEG
AC100849.2	1.57587	1.1553	0.00089201	0.00438435	0.032463	1.1553	0.931531	0.96195	1.54341	LiveMtb_DEG
AC100858.1	1.84085	0.826824	0.00580685	0.0177954	0.608257	0.826824	0.319616	0.476229	1.23259	LiveMtb_DEG
AC100872.2	-1.40212	1.10781	0.00012364	0.00113759	0.249311	1.10781	0.343098	0.499309	-1.65143	LiveMtb_DEG
AC103591.4	-1.49704	2.82332	7.91703973817105e-05	0.000859938	-2.21333	2.82332	8.12484183996624e-06	0.00157667	0.716292	DeadMtb_DEG
AC103592.1	0.713965	1.57854	0.205578	0.298678	2.08728	1.57854	0.00579792	0.0314682	-1.37331	DeadMtb_DEG
AC103691.1	1.83065	5.73388	3.24392552218528e-05	0.00049871	0.725099	5.73388	0.0263491	0.0841591	1.10556	LiveMtb_DEG
AC103691.2	1.97023	3.5993	9.89248839235212e-05	0.000987887	1.23047	3.5993	0.00532962	0.0298052	0.739755	LiveMtb_DEG
AC103725.1	1.62914	3.7213	0.0183574	0.043918	0.375399	3.7213	0.570559	0.703056	1.25374	LiveMtb_DEG
AC103726.1	2.91342	2.30221	0.000169305	0.00140272	1.06101	2.30221	0.0800902	0.18176	1.85241	LiveMtb_DEG
AC103740.1	1.62875	7.74942	4.87925402065299e-05	0.00063351	0.953349	7.74942	0.00461412	0.0273242	0.675397	LiveMtb_DEG
AC103778.1	1.51519	2.58605	0.000684057	0.00362334	-0.306897	2.58605	0.389864	0.54456	1.82209	LiveMtb_DEG
AC103796.1	0.744521	0.480703	0.0612824	0.114097	1.30614	0.480703	0.00827561	0.0392173	-0.561618	DeadMtb_DEG
AC103810.2	1.07004	4.63668	0.0106857	0.0287278	0.434473	4.63668	0.276797	0.431286	0.635567	LiveMtb_DEG
AC103831.1	2.00522	0.795255	0.000537949	0.00304286	1.40696	0.795255	0.00981927	0.0438272	0.598255	LiveMtb_DEG
AC103833.2	-1.07024	4.49128	0.00102806	0.00485084	-0.114842	4.49128	0.662771	0.77614	-0.955402	LiveMtb_DEG
AC103853.1	1.85209	1.69953	0.00425092	0.0139947	1.19999	1.69953	0.0565897	0.143199	0.652098	LiveMtb_DEG
AC103853.2	1.304	1.70018	0.0203308	0.0475838	0.356432	1.70018	0.511608	0.653954	0.947564	LiveMtb_DEG
AC103925.1	2.93505	1.16883	0.00752423	0.0217924	1.48988	1.16883	0.156313	0.289695	1.44516	LiveMtb_DEG
AC103993.1	6.88982	3.06489	6.93334087601477e-08	3.20729237805596e-05	3.82409	3.06489	2.95050824287695e-05	0.00268162	3.06574	LiveMtb_DEG
AC104024.4	-1.24614	2.32939	0.00890653	0.0248485	-0.159897	2.32939	0.714022	0.815115	-1.08625	LiveMtb_DEG
AC104066.3	-0.521618	3.59151	0.0594806	0.111316	-1.06127	3.59151	0.00336144	0.0226362	0.539652	DeadMtb_DEG
AC104088.1	2.28472	0.770952	0.000201957	0.00158449	0.714012	0.770952	0.133011	0.259016	1.5707	LiveMtb_DEG
AC104116.1	1.77911	6.85981	2.0224702565053e-05	0.00038428	1.14502	6.85981	0.00128816	0.0131856	0.634085	LiveMtb_DEG
AC104123.1	2.34338	1.88671	0.00123346	0.00552182	1.22532	1.88671	0.0603845	0.149793	1.11806	LiveMtb_DEG
AC104211.2	-2.0841	4.18488	2.12560962914204e-05	0.000394731	-1.35634	4.18488	0.00124525	0.0129783	-0.727767	LiveMtb_DEG
AC104211.4	-2.55475	1.28872	7.52020258947979e-06	0.000214792	-0.652268	1.28872	0.0721821	0.16921	-1.90249	LiveMtb_DEG
AC104232.1	-2.52554	3.77765	0.00230529	0.00879649	-1.06805	3.77765	0.149894	0.28153	-1.45749	LiveMtb_DEG
AC104316.2	1.29072	0.571026	0.000980524	0.0046906	0.415317	0.571026	0.205856	0.351606	0.875401	LiveMtb_DEG
AC104333.2	1.21888	1.63647	0.00297337	0.01069	2.11787	1.63647	0.000138328	0.00468212	-0.898994	DeadMtb_DEG
AC104335.2	1.2009	5.77405	0.00192566	0.00768942	0.618218	5.77405	0.0799018	0.181413	0.58268	LiveMtb_DEG
AC104365.3	3.39062	3.86268	0.000125017	0.001147	2.67205	3.86268	0.00153055	0.0144455	0.718574	LiveMtb_DEG
AC104389.5	1.51965	6.05242	5.44844333650872e-05	0.000679025	0.883466	6.05242	0.00520249	0.0293628	0.636189	LiveMtb_DEG
AC104423.1	1.37043	5.58485	0.00150324	0.00640144	0.827333	5.58485	0.0394119	0.110977	0.543098	LiveMtb_DEG
AC104462.1	-1.58411	2.02701	0.000181589	0.00146743	0.333334	2.02701	0.289136	0.444225	-1.91744	LiveMtb_DEG
AC104472.2	1.28209	1.95556	0.000486218	0.00284109	0.723613	1.95556	0.0262663	0.0839824	0.558479	LiveMtb_DEG
AC104472.3	1.37393	3.78073	0.0181999	0.043628	0.514813	3.78073	0.362363	0.517957	0.859117	LiveMtb_DEG
AC104532.2	0.498946	4.74318	0.126147	0.202909	-1.27455	4.74318	0.00372472	0.0241515	1.7735	DeadMtb_DEG
AC104651.1	1.9223	4.95756	0.0001257	0.00115056	0.670088	4.95756	0.0813174	0.183633	1.25222	LiveMtb_DEG
AC104667.1	2.31879	2.86293	7.43263973114485e-06	0.000213863	0.883578	2.86293	0.0136968	0.0544163	1.43521	LiveMtb_DEG
AC104667.2	1.67927	1.9452	0.0102955	0.0278871	1.06093	1.9452	0.102548	0.215927	0.61834	LiveMtb_DEG
AC104695.3	2.12017	2.84241	0.00871874	0.0244284	1.34366	2.84241	0.0926153	0.201092	0.776507	LiveMtb_DEG
AC104695.4	2.20295	4.49257	3.3441545304287e-05	0.000508272	1.24194	4.49257	0.00436505	0.0263686	0.961018	LiveMtb_DEG
AC104741.1	1.84871	0.716909	0.000427253	0.00260364	0.250209	0.716909	0.53518	0.674594	1.59851	LiveMtb_DEG
AC104777.1	2.2385	0.499941	2.65454315626367e-08	2.33612746742209e-05	0.729852	0.499941	0.000745298	0.00997674	1.50865	LiveMtb_DEG
AC104794.5	-1.40933	3.93208	0.0101801	0.0276261	-0.857649	3.93208	0.113349	0.23168	-0.551683	LiveMtb_DEG
AC104837.2	1.27657	5.58148	0.0204233	0.0477493	1.79629	5.58148	0.0062693	0.0330473	-0.519722	DeadMtb_DEG
AC104849.1	1.33708	3.4267	0.000363038	0.00232849	0.190607	3.4267	0.50485	0.648325	1.14647	LiveMtb_DEG
AC104852.1	1.5842	1.16261	0.00232706	0.00886269	0.844228	1.16261	0.0786677	0.179845	0.739975	LiveMtb_DEG
AC104984.2	1.44902	1.22775	0.00362455	0.0124128	0.811425	1.22775	0.0844175	0.18858	0.637595	LiveMtb_DEG
AC104984.6	0.606163	4.69878	0.0665525	0.12168	1.35996	4.69878	0.00223973	0.0177613	-0.753801	DeadMtb_DEG
AC105020.2	1.34645	3.36328	0.000168923	0.00140099	2.42596	3.36328	3.48953522356504e-06	0.00125179	-1.0795	DeadMtb_DEG
AC105020.5	1.24619	2.81327	0.0129829	0.0334373	0.362299	2.81327	0.445701	0.596695	0.883886	LiveMtb_DEG
AC105031.2	1.61917	0.467581	0.000777042	0.00395769	0.846973	0.467581	0.0470588	0.125516	0.772202	LiveMtb_DEG
AC105036.2	-1.61929	2.341	0.00286815	0.010403	-2.47532	2.341	0.000345415	0.00689141	0.856034	DeadMtb_DEG
AC105101.2	1.04931	5.55656	0.00914608	0.0253755	0.327675	5.55656	0.383265	0.538189	0.721638	LiveMtb_DEG
AC105105.1	3.23726	2.57255	2.47300970466498e-07	4.82950484644291e-05	2.05221	2.57255	3.17935567690655e-05	0.00275746	1.18505	LiveMtb_DEG
AC105206.1	2.20483	6.65002	2.2711328528377e-07	4.74328332765391e-05	0.867657	6.65002	0.00105589	0.0120723	1.33717	LiveMtb_DEG
AC105206.3	1.97301	5.31836	9.5881660529789e-06	0.00024894	0.621808	5.31836	0.0370347	0.106325	1.3512	LiveMtb_DEG
AC105235.1	2.88367	3.12125	0.00147798	0.0063208	1.92385	3.12125	0.0256302	0.0826716	0.959818	LiveMtb_DEG
AC105245.1	-3.23957	3.93829	0.0275834	0.060396	-4.69868	3.93829	0.00768484	0.0375216	1.45911	DeadMtb_DEG
AC105250.1	1.08943	2.89213	0.0106168	0.0285921	1.70368	2.89213	0.0014558	0.0140977	-0.614247	DeadMtb_DEG
AC105328.1	1.33304	4.85401	0.000473404	0.00278834	0.514152	4.85401	0.102749	0.216174	0.818889	LiveMtb_DEG
AC105339.3	1.11801	5.14819	0.000419091	0.00257127	0.369026	5.14819	0.148653	0.279885	0.748988	LiveMtb_DEG
AC105339.5	1.45572	4.50854	0.00430385	0.014138	0.796538	4.50854	0.0988276	0.210452	0.659182	LiveMtb_DEG
AC105339.6	1.13415	5.56877	0.000246781	0.0018025	0.33105	5.56877	0.167543	0.304134	0.803097	LiveMtb_DEG
AC105411.1	1.53829	1.14023	0.000709648	0.00371741	0.682041	1.14023	0.0800374	0.181664	0.85625	LiveMtb_DEG
AC105429.1	2.19988	8.6492	1.7369941526741e-07	4.29784238836492e-05	0.968109	8.6492	0.000390216	0.00733321	1.23177	LiveMtb_DEG
AC105429.2	2.96495	5.51982	5.10982707955182e-08	3.17884104628257e-05	1.93607	5.51982	5.76961823758455e-06	0.00142589	1.02888	LiveMtb_DEG
AC105940.2	-1.47188	7.14131	5.00641274928006e-06	0.00017639	-0.454924	7.14131	0.0291449	0.0904296	-1.01695	LiveMtb_DEG
AC106736.1	1.29796	0.72284	0.00102359	0.00483545	0.118444	0.72284	0.710159	0.812066	1.17952	LiveMtb_DEG
AC106782.5	1.18734	6.49186	0.000349784	0.00227077	0.171058	6.49186	0.498316	0.642841	1.01628	LiveMtb_DEG
AC106786.2	-1.91135	5.27842	8.81353748352127e-05	0.000918043	-1.34614	5.27842	0.0023605	0.0183165	-0.565217	LiveMtb_DEG
AC106795.5	-1.0021	1.32769	0.000777793	0.00395941	0.0119823	1.32769	0.959421	0.978845	-1.01408	LiveMtb_DEG
AC106858.1	-1.58246	2.27703	0.000384136	0.00241892	0.474398	2.27703	0.180578	0.320809	-2.05686	LiveMtb_DEG
AC106865.1	2.27955	5.03109	0.00669089	0.0198813	1.14607	5.03109	0.152046	0.284181	1.13348	LiveMtb_DEG
AC106886.2	-0.705101	2.09599	0.0429216	0.0859338	-1.40353	2.09599	0.00223043	0.0177357	0.698431	DeadMtb_DEG
AC106886.3	2.07059	1.60519	0.00152823	0.00647734	1.26945	1.60519	0.0374245	0.107176	0.801144	LiveMtb_DEG
AC107029.1	2.81267	0.909141	3.64256281560935e-05	0.000532756	0.920101	0.909141	0.0594341	0.148101	1.89257	LiveMtb_DEG
AC107031.1	2.01198	2.72673	5.72789736686378e-05	0.000699878	0.223039	2.72673	0.508761	0.651701	1.78894	LiveMtb_DEG
AC107067.2	3.03855	1.96276	4.4860636767773e-07	5.86471556469126e-05	1.48555	1.96276	0.000394806	0.00737339	1.553	LiveMtb_DEG
AC107067.3	3.66989	2.98453	7.49785864684578e-06	0.000214453	2.81775	2.98453	0.000154932	0.00488414	0.852143	LiveMtb_DEG
AC107241.1	-0.199848	1.74553	0.517393	0.615235	-1.06615	1.74553	0.0101763	0.044937	0.866303	DeadMtb_DEG
AC107398.1	2.16821	2.91097	8.16827630460014e-05	0.00087795	1.61942	2.91097	0.00151902	0.0144337	0.548782	LiveMtb_DEG
AC107871.2	-1.38442	4.89484	0.00239574	0.00906969	-2.20886	4.89484	0.000203078	0.00553407	0.824444	DeadMtb_DEG
AC107884.2	1.43243	1.969	0.00807115	0.0230017	1.9358	1.969	0.00266877	0.0197042	-0.503373	DeadMtb_DEG
AC107993.1	-0.154918	4.34443	0.549654	0.64402	-1.07746	4.34443	0.00358915	0.0236192	0.922538	DeadMtb_DEG
AC108002.1	-1.28041	4.26875	0.0014145	0.00611818	-1.85838	4.26875	0.000223941	0.0057923	0.577967	DeadMtb_DEG
AC108022.2	1.65175	0.853396	0.00104184	0.00489346	0.159144	0.853396	0.695645	0.801337	1.49261	LiveMtb_DEG
AC108047.1	-2.20905	4.93063	3.87433668997011e-06	0.000153283	-1.66952	4.93063	9.61260168480333e-05	0.00413173	-0.539526	LiveMtb_DEG
AC108210.1	2.42475	2.97949	8.922438369592e-05	0.000925469	1.77553	2.97949	0.00185987	0.0161315	0.649223	LiveMtb_DEG
AC108448.3	0.412238	0.763587	0.294383	0.396577	1.32926	0.763587	0.0102788	0.0452622	-0.917025	DeadMtb_DEG
AC108471.1	1.8317	4.8021	2.438410644994e-05	0.000427824	1.21566	4.8021	0.00122195	0.0128636	0.616043	LiveMtb_DEG
AC108471.3	2.21435	1.42159	2.79802199072312e-05	0.00046025	1.59352	1.42159	0.00078999	0.0103053	0.620831	LiveMtb_DEG
AC108475.1	0.861405	3.56175	0.0238539	0.0539756	1.56071	3.56175	0.00165663	0.015076	-0.699303	DeadMtb_DEG
AC108479.3	-1.23856	2.4597	0.00877024	0.0245499	-0.0985917	2.4597	0.819241	0.890143	-1.13997	LiveMtb_DEG
AC108673.3	-0.899295	3.04524	0.115501	0.189286	-2.27026	3.04524	0.00328275	0.0223249	1.37096	DeadMtb_DEG
AC108676.1	1.39391	5.1958	0.000237456	0.00175961	0.571772	5.1958	0.0625827	0.153478	0.822137	LiveMtb_DEG
AC108681.1	1.38896	3.56321	0.00076754	0.00392996	0.763884	3.56321	0.0384409	0.10918	0.625075	LiveMtb_DEG
AC108704.2	1.00609	6.39655	0.00157855	0.0066345	0.438635	6.39655	0.119176	0.240027	0.567451	LiveMtb_DEG
AC109446.1	0.456075	0.884342	0.314806	0.418588	1.58048	0.884342	0.00889546	0.0410442	-1.12441	DeadMtb_DEG
AC109446.4	2.08752	2.03032	0.00669341	0.0198857	2.86467	2.03032	0.00195391	0.0165567	-0.777142	DeadMtb_DEG
AC109460.1	1.46402	8.48282	1.77750954974016e-05	0.000355285	0.47872	8.48282	0.0429552	0.117721	0.985296	LiveMtb_DEG
AC109460.3	1.33546	8.11851	0.000207682	0.00161086	0.39322	8.11851	0.155581	0.288636	0.942243	LiveMtb_DEG
AC109460.4	2.91343	5.25034	1.36199079320214e-06	9.15146216020847e-05	1.73405	5.25034	0.000235763	0.00591943	1.17938	LiveMtb_DEG
AC109597.1	2.2515	4.11707	3.65848935142711e-05	0.000534652	1.58147	4.11707	0.00116781	0.0126272	0.670024	LiveMtb_DEG
AC109597.2	1.41583	4.43334	0.000179586	0.00145565	0.6048	4.43334	0.0471905	0.125765	0.811029	LiveMtb_DEG
AC109630.1	2.12778	0.822463	6.08856183060235e-05	0.000726	0.673206	0.822463	0.0823796	0.185324	1.45457	LiveMtb_DEG
AC109635.3	3.03529	0.903779	4.56774908037102e-05	0.000609969	1.06779	0.903779	0.0505785	0.132112	1.9675	LiveMtb_DEG
AC109635.4	4.53464	2.02399	8.36131251340541e-08	3.43925191078805e-05	1.91311	2.02399	0.000292444	0.00644986	2.62153	LiveMtb_DEG
AC109635.6	4.44762	1.8771	1.78747861572023e-05	0.000356527	1.77039	1.8771	0.0184764	0.0663415	2.67723	LiveMtb_DEG
AC109635.7	4.22518	2.46431	2.87348270866676e-08	2.42638643696144e-05	1.37587	2.46431	0.000798826	0.0103755	2.84931	LiveMtb_DEG
AC110015.1	-2.48389	2.82881	3.62684104771539e-05	0.000532094	-1.03539	2.82881	0.0223052	0.0753147	-1.4485	LiveMtb_DEG
AC110048.2	1.54836	6.82998	0.000104063	0.00101977	0.804344	6.82998	0.0147677	0.0573572	0.744019	LiveMtb_DEG
AC110611.2	2.28593	3.76007	0.00034005	0.00222957	1.2066	3.76007	0.0283511	0.0887142	1.07933	LiveMtb_DEG
AC110619.1	1.0712	5.11742	0.0050032	0.0158871	0.355413	5.11742	0.305873	0.461943	0.715791	LiveMtb_DEG
AC110760.2	3.95066	4.73623	2.3812244674837e-06	0.000121089	2.70001	4.73623	0.000134939	0.00465148	1.25065	LiveMtb_DEG
AC110760.3	2.04616	1.25265	0.00593494	0.0180804	0.881969	1.25265	0.203935	0.349334	1.16419	LiveMtb_DEG
AC110772.2	1.08706	1.07924	0.00447466	0.0145638	-0.0676137	1.07924	0.840455	0.90472	1.15467	LiveMtb_DEG
AC110801.1	1.35715	3.36201	0.00234646	0.00892008	-0.135696	3.36201	0.719693	0.818559	1.49284	LiveMtb_DEG
AC111182.1	1.11137	8.17732	0.000368049	0.00234877	0.345404	8.17732	0.164332	0.300125	0.765964	LiveMtb_DEG
AC111182.2	1.14593	6.21516	0.00010043	0.00099553	0.562539	6.21516	0.018972	0.0675476	0.583396	LiveMtb_DEG
AC112169.1	-0.598224	2.79932	0.104953	0.175175	-1.57548	2.79932	0.00203722	0.0168671	0.977255	DeadMtb_DEG
AC112173.1	2.08561	1.99884	0.00206869	0.00812103	0.523659	1.99884	0.367242	0.52255	1.56195	LiveMtb_DEG
AC112211.1	-1.83692	1.81411	0.0091357	0.0253545	-1.14321	1.81411	0.100315	0.212665	-0.693707	LiveMtb_DEG
AC112484.1	1.00249	6.53682	0.000285798	0.00198655	0.326813	6.53682	0.134509	0.261116	0.675682	LiveMtb_DEG
AC112491.1	-2.55161	4.18342	0.0130817	0.0336361	-1.31673	4.18342	0.190672	0.333276	-1.23488	LiveMtb_DEG
AC112656.1	1.67817	0.46649	0.00285395	0.0103588	0.418721	0.46649	0.393464	0.548019	1.25945	LiveMtb_DEG
AC112721.1	1.76272	5.70323	0.00170697	0.00703092	1.07891	5.70323	0.0403089	0.112711	0.683809	LiveMtb_DEG
AC112777.1	-2.64931	5.32496	1.34614376152494e-05	0.000302062	-2.0219	5.32496	0.000274095	0.00630734	-0.627407	LiveMtb_DEG
AC113133.1	-2.07159	4.54338	0.000118005	0.00110402	-0.809303	4.54338	0.0536209	0.137714	-1.26228	LiveMtb_DEG
AC113189.4	-0.0892548	2.66056	0.756488	0.820698	-1.06138	2.66056	0.00751445	0.0370152	0.972122	DeadMtb_DEG
AC113194.1	2.96512	1.89571	0.000389518	0.00244215	1.84852	1.89571	0.0142865	0.0560675	1.1166	LiveMtb_DEG
AC113361.1	1.57372	8.66155	8.40459107106837e-05	0.000891401	0.385044	8.66155	0.181349	0.32186	1.18868	LiveMtb_DEG
AC113418.1	2.85134	6.67117	2.94871938238926e-05	0.00047354	1.62921	6.67117	0.00367345	0.0239652	1.22212	LiveMtb_DEG
AC114291.2	-2.87704	1.6527	2.63148090054574e-05	0.000446609	-2.24966	1.6527	0.000416282	0.00754118	-0.627385	LiveMtb_DEG
AC114296.1	1.78032	3.26245	0.000469918	0.00277824	0.979005	3.26245	0.0288096	0.0896283	0.80132	LiveMtb_DEG
AC114341.1	-1.28902	4.31406	0.000219951	0.00167432	-1.87057	4.31406	2.85589235119705e-05	0.00264019	0.581555	DeadMtb_DEG
AC114477.1	1.63552	0.469559	0.000847801	0.00422694	-0.0749193	0.469559	0.847496	0.909396	1.71044	LiveMtb_DEG
AC114490.2	1.14706	0.342209	7.57913610020618e-05	0.000834012	0.483647	0.342209	0.0318046	0.0958547	0.663414	LiveMtb_DEG
AC114546.3	-2.51924	6.41858	1.55521720114067e-05	0.000327968	-1.33151	6.41858	0.0036723	0.0239652	-1.18772	LiveMtb_DEG
AC114550.1	1.40945	0.532748	0.00721831	0.0210926	0.883014	0.532748	0.0862811	0.191428	0.526433	LiveMtb_DEG
AC114728.1	1.46727	0.62867	0.0146986	0.0368221	0.938746	0.62867	0.12041	0.241596	0.528522	LiveMtb_DEG
AC114730.1	-1.39415	6.07418	0.00233405	0.00888368	-2.91914	6.07418	2.31395028158233e-05	0.00246289	1.525	DeadMtb_DEG
AC114730.2	1.25219	6.5248	0.00405916	0.0135163	0.336443	6.5248	0.3862	0.540761	0.915746	LiveMtb_DEG
AC114737.2	1.27009	1.43897	0.016357	0.0401274	0.611956	1.43897	0.238528	0.389614	0.658139	LiveMtb_DEG
AC114778.1	2.41823	1.99496	0.0010145	0.00481076	1.00517	1.99496	0.113259	0.231562	1.41306	LiveMtb_DEG
AC114778.2	2.38614	2.68919	1.67384298064781e-05	0.000342767	1.77854	2.68919	0.000395078	0.00737466	0.607599	LiveMtb_DEG
AC114802.1	0.335305	1.97024	0.245779	0.344048	1.12354	1.97024	0.00453878	0.0270289	-0.788235	DeadMtb_DEG
AC114939.1	-0.249619	2.61097	0.487522	0.587647	-1.88497	2.61097	0.00078304	0.0102554	1.63535	DeadMtb_DEG
AC115522.1	-1.28806	2.35298	0.00103831	0.00488264	-0.436496	2.35298	0.18814	0.330082	-0.851567	LiveMtb_DEG
AC115621.1	1.63208	7.29146	1.14734554379917e-05	0.000275439	0.865275	7.29146	0.00288305	0.0206319	0.766801	LiveMtb_DEG
AC115676.1	2.67645	2.15738	0.000126887	0.0011576	2.08894	2.15738	0.00165121	0.0150452	0.58751	LiveMtb_DEG
AC115837.1	1.54089	5.03063	1.13790579525711e-05	0.000274743	0.83566	5.03063	0.00248828	0.0188748	0.705233	LiveMtb_DEG
AC116158.1	0.505424	5.35251	0.127592	0.204849	1.05432	5.35251	0.0117947	0.049434	-0.548901	DeadMtb_DEG
AC116348.3	-1.94489	2.22181	0.000910817	0.00445129	-1.41665	2.22181	0.0119654	0.0499003	-0.528239	LiveMtb_DEG
AC116348.5	-1.88101	5.7222	0.000490869	0.002859	-0.662269	5.7222	0.133635	0.259909	-1.21874	LiveMtb_DEG
AC116351.1	-1.04868	4.53322	0.000936007	0.00453816	-0.153371	4.53322	0.548674	0.68599	-0.895311	LiveMtb_DEG
AC116366.1	0.695794	0.942278	0.033803	0.0708786	1.3788	0.942278	0.00156454	0.0145863	-0.683005	DeadMtb_DEG
AC116407.3	-1.23781	5.59734	0.0174193	0.0421205	-2.72853	5.59734	0.000262036	0.00621204	1.49072	DeadMtb_DEG
AC116534.1	2.22367	0.90204	0.00223903	0.00862024	0.553853	0.90204	0.376607	0.531982	1.66982	LiveMtb_DEG
AC117383.1	-1.2437	1.98496	0.00117359	0.00532779	-0.00790087	1.98496	0.979695	0.990831	-1.2358	LiveMtb_DEG
AC117395.1	2.61539	3.68559	1.30618157647035e-05	0.000296045	1.58869	3.68559	0.00133107	0.0134118	1.0267	LiveMtb_DEG
AC117430.1	2.38067	0.724728	0.000583599	0.00323363	1.59719	0.724728	0.0131273	0.0529279	0.783482	LiveMtb_DEG
AC117435.1	1.97643	0.59316	0.00030186	0.00206439	1.17959	0.59316	0.0149144	0.0577289	0.796846	LiveMtb_DEG
AC117464.1	-1.21928	1.14388	0.00625198	0.0188577	-0.386288	1.14388	0.344893	0.500701	-0.832989	LiveMtb_DEG
AC117488.1	1.83816	5.30809	9.2786675024686e-05	0.00094893	1.19523	5.30809	0.00401072	0.0251853	0.642927	LiveMtb_DEG
AC117503.3	1.52191	5.19706	0.00477659	0.0153295	0.939158	5.19706	0.0717152	0.168488	0.582751	LiveMtb_DEG
AC117503.5	1.3654	5.07279	0.000135217	0.00119933	0.61288	5.07279	0.033439	0.0991899	0.752524	LiveMtb_DEG
AC118344.4	2.24958	8.37164	1.30702170553853e-05	0.000296045	1.28881	8.37164	0.00195203	0.0165564	0.960769	LiveMtb_DEG
AC119749.1	1.58417	0.449779	0.0133402	0.0341474	0.794941	0.449779	0.203696	0.349075	0.789232	LiveMtb_DEG
AC120114.2	-1.7991	7.17471	0.00282645	0.0102876	-2.596	7.17471	0.00051493	0.00835862	0.7969	DeadMtb_DEG
AC120114.3	1.22766	8.4141	2.11204431363888e-05	0.000394695	0.320563	8.4141	0.0991511	0.210891	0.9071	LiveMtb_DEG
AC120193.1	4.99453	2.57606	8.38044605878297e-06	0.000230475	3.29117	2.57606	0.000527367	0.00844583	1.70337	LiveMtb_DEG
AC121251.1	1.57158	5.7443	0.000281759	0.0019691	0.784164	5.7443	0.0322994	0.0967401	0.787417	LiveMtb_DEG
AC121334.4	1.32442	0.355999	0.000192571	0.00153465	0.489188	0.355999	0.080834	0.182908	0.835231	LiveMtb_DEG
AC122718.1	-1.34256	5.5351	0.011134	0.0296595	-0.742429	5.5351	0.151838	0.28391	-0.600129	LiveMtb_DEG
AC123512.1	3.88793	2.19998	2.47169042409092e-08	2.33612746742209e-05	1.61943	2.19998	0.000116194	0.00445205	2.2685	LiveMtb_DEG
AC123567.2	2.6091	3.91022	0.000296912	0.00203751	1.43309	3.91022	0.0218837	0.0743348	1.17601	LiveMtb_DEG
AC123595.1	3.43678	4.64613	2.13683513097113e-06	0.000114905	1.85135	4.64613	0.000705382	0.00973664	1.58543	LiveMtb_DEG
AC123595.3	3.5337	4.85676	2.03415141453605e-06	0.00011293	2.20851	4.85676	0.000231228	0.00587394	1.3252	LiveMtb_DEG
AC123768.5	-1.14327	8.71226	0.000163003	0.00136525	-0.0275054	8.71226	0.899061	0.942336	-1.11577	LiveMtb_DEG
AC123777.1	2.06637	1.65905	0.00517947	0.016303	0.725746	1.65905	0.282745	0.437384	1.34063	LiveMtb_DEG
AC123788.1	1.38453	0.918299	0.00625943	0.0188761	0.682291	0.918299	0.155036	0.287859	0.702234	LiveMtb_DEG
AC124016.2	1.31568	3.96292	0.00220484	0.00852315	0.591621	3.96292	0.126038	0.249381	0.724054	LiveMtb_DEG
AC124068.2	0.854264	3.47565	0.0611844	0.113944	1.41126	3.47565	0.011344	0.0482169	-0.556991	DeadMtb_DEG
AC124242.2	1.04721	2.72596	0.00872512	0.0244387	-0.1385	2.72596	0.704633	0.807719	1.18571	LiveMtb_DEG
AC124242.3	1.01841	0.430218	0.0146702	0.0367616	0.219573	0.430218	0.578126	0.709594	0.798841	LiveMtb_DEG
AC124290.1	2.05098	4.28609	0.00359763	0.0123434	1.07725	4.28609	0.102025	0.215204	0.973729	LiveMtb_DEG
AC124312.2	-1.18036	3.93441	0.0100504	0.0273464	-0.57627	3.93441	0.192378	0.335257	-0.604088	LiveMtb_DEG
AC124319.3	3.03159	8.25197	4.46155496206636e-07	5.85388458695558e-05	2.24167	8.25197	1.5539273760736e-05	0.0020538	0.789919	LiveMtb_DEG
AC124944.1	2.45568	4.95695	3.18233944465238e-05	0.000492616	1.62421	4.95695	0.00155252	0.0145261	0.831475	LiveMtb_DEG
AC124944.2	1.36205	8.13969	3.55430253701686e-05	0.00052474	0.679616	8.13969	0.00904818	0.04151	0.682434	LiveMtb_DEG
AC124944.3	2.53745	8.92893	7.40045488844037e-07	6.86553193138556e-05	1.77499	8.92893	3.90883482476862e-05	0.00301364	0.762457	LiveMtb_DEG
AC125603.1	-1.53904	7.52529	2.86641699247636e-05	0.000465704	-0.756998	7.52529	0.00847367	0.0398419	-0.782038	LiveMtb_DEG
AC126120.1	1.20849	1.52167	0.0140624	0.0355746	0.174714	1.52167	0.705527	0.808358	1.03378	LiveMtb_DEG
AC126323.1	3.17011	4.96546	1.61615564578069e-05	0.000335717	1.57055	4.96546	0.00551842	0.0304738	1.59956	LiveMtb_DEG
AC126323.2	1.84398	1.11168	0.000154592	0.00131899	0.330935	1.11168	0.352227	0.508039	1.51304	LiveMtb_DEG
AC126323.3	2.84548	1.74371	1.90190981423141e-05	0.000369347	2.23197	1.74371	0.000304772	0.00656917	0.613514	LiveMtb_DEG
AC126323.6	4.0038	4.21544	2.46100953830953e-06	0.000123184	3.04607	4.21544	6.02311781722782e-05	0.00351069	0.957727	LiveMtb_DEG
AC126323.7	2.23159	1.32993	0.00224617	0.00863664	1.12364	1.32993	0.0922665	0.200556	1.10795	LiveMtb_DEG
AC126544.1	-2.9206	1.8313	0.000125025	0.001147	-2.15116	1.8313	0.0023651	0.0183327	-0.769437	LiveMtb_DEG
AC127002.2	1.3247	2.55078	0.0136721	0.0348142	0.651004	2.55078	0.214458	0.361939	0.673701	LiveMtb_DEG
AC127070.4	1.41368	7.54581	7.40836773281718e-06	0.000213648	0.632682	7.54581	0.00578443	0.0314186	0.781002	LiveMtb_DEG
AC127502.1	-2.61037	6.89821	9.37481753339061e-07	7.68777650545e-05	-1.34122	6.89821	0.00050465	0.0082692	-1.26915	LiveMtb_DEG
AC127502.2	-2.16213	5.45836	1.19062460622373e-07	3.68726447664967e-05	-1.14449	5.45836	6.98487262297122e-05	0.00373375	-1.01763	LiveMtb_DEG
AC128688.1	-2.20338	4.16772	0.000812397	0.00409455	-2.87004	4.16772	0.000272066	0.00628066	0.666662	DeadMtb_DEG
AC130324.1	0.491359	4.84835	0.138349	0.218264	1.15772	4.84835	0.00729162	0.0363543	-0.666356	DeadMtb_DEG
AC130324.2	-3.17203	4.60404	2.10361909270375e-07	4.69450764997475e-05	-2.3896	4.60404	6.5438629264988e-06	0.00147759	-0.782432	LiveMtb_DEG
AC130352.1	2.13224	2.25784	0.00193271	0.00770819	1.50487	2.25784	0.0239703	0.0790944	0.627366	LiveMtb_DEG
AC130462.2	2.42267	1.53686	0.000210033	0.00162421	1.25933	1.53686	0.0227534	0.0762866	1.16334	LiveMtb_DEG
AC131009.4	1.15724	6.63682	0.00133004	0.00583357	0.28978	6.63682	0.337383	0.493952	0.867465	LiveMtb_DEG
AC131011.2	4.76415	2.79585	1.3445849290313e-08	2.02147139205448e-05	3.06262	2.79585	1.8654221577139e-06	0.00101166	1.70152	LiveMtb_DEG
AC131025.3	1.27435	2.10535	0.00342129	0.011887	-0.123359	2.10535	0.743595	0.836202	1.39771	LiveMtb_DEG
AC131097.2	2.32303	1.48441	7.30437191191873e-05	0.000813446	1.35887	1.48441	0.00620479	0.0328462	0.964159	LiveMtb_DEG
AC131097.3	2.77045	2.07551	6.21855670831906e-05	0.000734702	0.794133	2.07551	0.111388	0.228892	1.97631	LiveMtb_DEG
AC131210.1	2.46245	2.17316	0.00199459	0.00789132	1.55372	2.17316	0.0393156	0.110792	0.908722	LiveMtb_DEG
AC131237.1	3.12605	2.40629	0.000246662	0.00180236	1.94121	2.40629	0.0106228	0.0462133	1.18484	LiveMtb_DEG
AC131944.1	2.97156	3.40803	0.000602648	0.0033003	1.91715	3.40803	0.0162858	0.0609919	1.05441	LiveMtb_DEG
AC131953.2	1.41051	1.38177	0.0143689	0.0361698	0.551858	1.38177	0.320168	0.476659	0.858653	LiveMtb_DEG
AC131956.2	1.60146	2.77068	0.00823232	0.0233502	0.157812	2.77068	0.774881	0.859523	1.44365	LiveMtb_DEG
AC132008.1	-0.294605	1.51785	0.222294	0.317769	-1.06469	1.51785	0.00204554	0.0169113	0.77008	DeadMtb_DEG
AC132153.1	1.80005	2.74871	0.000412721	0.002543	1.03235	2.74871	0.0220772	0.0747412	0.767699	LiveMtb_DEG
AC132216.1	-1.51281	7.64992	8.50025644770079e-06	0.000232706	-0.740821	7.64992	0.0037594	0.0242529	-0.771987	LiveMtb_DEG
AC132219.1	-1.21275	1.02959	0.00839323	0.0236986	-0.146564	1.02959	0.727012	0.824026	-1.06618	LiveMtb_DEG
AC132807.1	-1.73184	1.17866	0.000157001	0.00133481	-1.19177	1.17866	0.00429613	0.0261121	-0.540075	LiveMtb_DEG
AC132807.2	-1.90655	4.09738	0.000243599	0.00178878	0.00146576	4.09738	0.996933	1	-1.90801	LiveMtb_DEG
AC132812.1	1.20013	8.00978	0.000118566	0.00110716	0.326767	8.00978	0.1573	0.291151	0.873362	LiveMtb_DEG
AC133065.2	0.0538495	0.78813	0.85349	0.897178	1.04012	0.78813	0.00908318	0.0416335	-0.986272	DeadMtb_DEG
AC133134.1	-0.22133	1.40286	0.454278	0.556693	-1.06773	1.40286	0.00785963	0.0380251	0.8464	DeadMtb_DEG
AC133528.1	1.17625	2.95099	0.016128	0.0396946	0.514659	2.95099	0.279994	0.434658	0.661592	LiveMtb_DEG
AC133552.3	1.53878	4.77086	0.000131896	0.00118444	0.924981	4.77086	0.00812836	0.0387741	0.613801	LiveMtb_DEG
AC133555.4	-1.68956	1.20094	0.00469993	0.01514	-0.715354	1.20094	0.19465	0.337986	-0.974202	LiveMtb_DEG
AC133644.1	2.09865	5.52836	2.97466326613027e-05	0.000476395	1.47208	5.52836	0.000991669	0.0116462	0.626567	LiveMtb_DEG
AC133644.2	2.28674	6.68319	5.1925118334683e-07	6.17196331779835e-05	1.46111	6.68319	5.84340546437006e-05	0.00351069	0.82563	LiveMtb_DEG
AC134312.4	-0.416388	2.42196	0.281269	0.382639	-1.35906	2.42196	0.00825607	0.0391555	0.94267	DeadMtb_DEG
AC134669.1	-1.53007	0.688367	4.85210633320577e-06	0.000173512	-0.831214	0.688367	0.00127889	0.0131504	-0.698858	LiveMtb_DEG
AC135048.4	1.38009	8.19438	3.41714662844873e-05	0.00051374	-0.0575629	8.19438	0.788776	0.869319	1.43765	LiveMtb_DEG
AC135050.3	2.85923	3.31606	7.2559235059317e-05	0.000810122	1.55744	3.31606	0.00913442	0.0417782	1.30179	LiveMtb_DEG
AC135050.5	1.53815	6.16285	8.4690614421861e-05	0.00089533	0.983015	6.16285	0.00414631	0.0256863	0.555134	LiveMtb_DEG
AC135166.1	3.26204	1.57797	9.90023731521739e-05	0.000987888	1.46097	1.57797	0.0284513	0.0889508	1.80107	LiveMtb_DEG
AC135178.7	1.43327	0.782018	0.00112823	0.00517815	0.768331	0.782018	0.0526435	0.136012	0.664938	LiveMtb_DEG
AC135279.3	-2.17819	3.67765	0.00026205	0.00187531	-1.58519	3.67765	0.00461568	0.0273245	-0.593003	LiveMtb_DEG
AC135507.2	0.545168	2.90974	0.0978779	0.165851	2.07237	2.90974	0.000127819	0.00458445	-1.5272	DeadMtb_DEG
AC135586.1	2.10403	4.15608	0.00041334	0.00254594	1.25081	4.15608	0.0187077	0.0668793	0.853221	LiveMtb_DEG
AC135731.1	2.58228	2.21223	0.00129912	0.00573602	1.36658	2.21223	0.0594848	0.148186	1.2157	LiveMtb_DEG
AC135782.3	1.06792	7.79801	5.18893094765074e-05	0.000656343	0.213041	7.79801	0.241095	0.392492	0.854877	LiveMtb_DEG
AC135983.3	-1.22121	6.94265	0.000345178	0.0022518	-0.601881	6.94265	0.0380503	0.108466	-0.619328	LiveMtb_DEG
AC135983.4	-2.58952	4.52152	1.24288554141952e-07	3.68726447664967e-05	-1.40878	4.52152	5.84218048041326e-05	0.00351069	-1.18074	LiveMtb_DEG
AC135983.5	-1.72181	1.35765	0.00060377	0.0033043	-0.994561	1.35765	0.027122	0.0859943	-0.72725	LiveMtb_DEG
AC136424.1	3.37688	1.41522	0.000596531	0.00327611	2.00328	1.41522	0.0239237	0.0789838	1.3736	LiveMtb_DEG
AC136424.2	1.8418	1.25335	0.00713486	0.0209063	0.824869	1.25335	0.201692	0.346588	1.01693	LiveMtb_DEG
AC136469.1	1.29975	1.51962	0.00707333	0.0207541	0.0137169	1.51962	0.974823	0.987855	1.28604	LiveMtb_DEG
AC136469.2	-0.921103	6.02733	0.0136029	0.0346745	-2.1563	6.02733	0.000113268	0.00444315	1.2352	DeadMtb_DEG
AC136632.2	1.23937	1.87952	0.0029498	0.0106243	-0.161901	1.87952	0.651973	0.767594	1.40127	LiveMtb_DEG
AC137055.1	1.50004	5.2454	0.00130467	0.0057549	0.911351	5.2454	0.035231	0.102815	0.588693	LiveMtb_DEG
AC137630.3	-1.66743	6.71837	3.79402249539635e-06	0.000151434	-0.923436	6.71837	0.000924212	0.0112432	-0.74399	LiveMtb_DEG
AC137630.4	1.4926	4.74016	0.00162351	0.00678161	0.816431	4.74016	0.0596471	0.14845	0.676169	LiveMtb_DEG
AC137894.1	0.684847	3.57148	0.0227393	0.0519752	-1.13967	3.57148	0.00266243	0.0196896	1.82452	DeadMtb_DEG
AC137894.3	-0.74012	3.80068	0.0369255	0.076134	-1.41329	3.80068	0.00228233	0.0179766	0.673172	DeadMtb_DEG
AC137932.3	1.42591	7.94659	2.06213006055639e-05	0.000389152	0.897947	7.94659	0.00151122	0.0144178	0.527965	LiveMtb_DEG
AC138028.2	-0.326243	10.2272	0.0793196	0.140157	-1.0076	10.2272	0.000362988	0.00704308	0.681353	DeadMtb_DEG
AC138028.3	1.37987	1.21172	0.00540096	0.0168504	0.211676	1.21172	0.632542	0.752279	1.1682	LiveMtb_DEG
AC138123.2	1.40833	0.481211	0.00259681	0.00964766	0.33468	0.481211	0.40865	0.562799	1.07365	LiveMtb_DEG
AC138207.1	1.26745	4.42293	0.00331539	0.0116097	-0.36861	4.42293	0.334511	0.491183	1.63606	LiveMtb_DEG
AC138207.4	1.52886	7.02995	0.00023733	0.00175947	0.443445	7.02995	0.167962	0.304742	1.08541	LiveMtb_DEG
AC138207.5	1.18909	2.34115	0.0140881	0.0356047	0.551235	2.34115	0.24208	0.393652	0.637852	LiveMtb_DEG
AC138207.9	3.01972	3.85559	2.64898151629669e-05	0.000447474	1.54022	3.85559	0.00658018	0.0340006	1.4795	LiveMtb_DEG
AC138627.1	1.82002	2.98976	0.0032044	0.0113245	1.17788	2.98976	0.0477961	0.126964	0.642139	LiveMtb_DEG
AC138649.2	-1.26511	2.6207	0.00460986	0.0149124	-0.693982	2.6207	0.101513	0.214499	-0.571128	LiveMtb_DEG
AC138932.6	2.52043	4.02406	4.76995377033901e-06	0.000172037	1.69095	4.02406	0.000285586	0.00639096	0.829479	LiveMtb_DEG
AC139019.1	3.02045	8.26175	1.16187532586464e-05	0.000277379	1.76872	8.26175	0.00154512	0.0145043	1.25172	LiveMtb_DEG
AC139149.1	-0.30447	6.02559	0.181424	0.270927	-1.13156	6.02559	0.000879251	0.0109928	0.827092	DeadMtb_DEG
AC139426.1	1.733	1.79169	0.00730307	0.0212865	0.336084	1.79169	0.567753	0.700748	1.39692	LiveMtb_DEG
AC139453.2	1.23292	0.607019	0.0100916	0.0274479	0.562388	0.607019	0.220929	0.369259	0.670529	LiveMtb_DEG
AC139530.3	1.47226	5.77771	8.67219375640404e-05	0.000908039	0.817409	5.77771	0.00931342	0.0422754	0.654856	LiveMtb_DEG
AC139712.1	4.2525	3.6768	3.06237887967913e-07	5.18764106744518e-05	1.71835	3.6768	0.00110828	0.0123016	2.53415	LiveMtb_DEG
AC139768.1	-0.498594	4.03854	0.12187	0.197463	-1.07454	4.03854	0.00908523	0.0416377	0.575945	DeadMtb_DEG
AC139783.1	1.77379	0.909542	0.00478661	0.0153534	0.941982	0.909542	0.113365	0.23168	0.831812	LiveMtb_DEG
AC139887.3	1.57726	2.60823	0.000310824	0.00210688	0.394373	2.60823	0.24434	0.396006	1.18289	LiveMtb_DEG
AC139887.5	1.55695	5.53466	2.88150443214859e-05	0.000466753	0.281091	5.53466	0.252844	0.405242	1.27586	LiveMtb_DEG
AC141586.1	1.06667	8.00928	3.9846359317226e-05	0.000561396	0.269616	8.00928	0.134372	0.260933	0.797054	LiveMtb_DEG
AC141586.4	1.68175	5.42727	7.6773126820849e-06	0.00021812	0.708188	5.42727	0.00830517	0.0393006	0.973559	LiveMtb_DEG
AC141586.5	1.35206	5.64889	9.17103371067771e-05	0.000941825	-0.000748921	5.64889	0.997488	1	1.3528	LiveMtb_DEG
AC144521.1	-4.09356	5.4416	2.10853062128426e-07	4.69450764997475e-05	-3.13869	5.4416	5.64862388238362e-06	0.00140766	-0.954872	LiveMtb_DEG
AC144530.1	1.3884	5.52211	2.33030316445281e-05	0.000417015	0.848642	5.52211	0.00201999	0.0168162	0.539758	LiveMtb_DEG
AC144548.1	1.20527	3.65133	0.00792895	0.0226824	0.00599236	3.65133	0.988381	0.996194	1.19928	LiveMtb_DEG
AC145207.6	-1.81043	4.82549	1.54565069773194e-06	9.77851814922639e-05	-1.1386	4.82549	0.0001738	0.00516444	-0.671834	LiveMtb_DEG
AC145207.8	-1.57022	8.06696	0.0150751	0.0376039	-2.22082	8.06696	0.00421468	0.0258719	0.6506	DeadMtb_DEG
AC145285.6	-2.10663	9.5488	1.66555291256763e-05	0.000341651	-2.9052	9.5488	2.83511858529037e-06	0.00115794	0.798564	DeadMtb_DEG
AC145423.3	1.85808	1.74833	0.00181575	0.007363	0.367255	1.74833	0.465324	0.614359	1.49083	LiveMtb_DEG
AC145676.1	2.76464	8.81712	6.06815886912258e-08	3.20729237805596e-05	1.2513	8.81712	0.000131754	0.00460004	1.51334	LiveMtb_DEG
AC146507.1	2.01011	3.30918	6.26455404504246e-06	0.000196726	1.19951	3.30918	0.000829714	0.0105974	0.810603	LiveMtb_DEG
AC146507.3	0.842004	6.11074	0.00706632	0.0207408	1.57366	6.11074	0.000243775	0.00603286	-0.73166	DeadMtb_DEG
AC147651.2	1.54428	2.50302	0.00458882	0.0148555	0.79633	2.50302	0.120466	0.241642	0.747952	LiveMtb_DEG
AC148477.2	-0.274587	3.82568	0.46596	0.567693	-1.43458	3.82568	0.00585406	0.0316586	1.15999	DeadMtb_DEG
AC148477.5	-0.343193	3.15255	0.353256	0.45782	-1.28209	3.15255	0.00931835	0.0422765	0.938892	DeadMtb_DEG
AC187653.1	2.58696	1.93679	1.54836201506867e-05	0.000327288	0.4024	1.93679	0.285624	0.440549	2.18456	LiveMtb_DEG
AC231533.1	-1.55677	7.14631	2.48810704520926e-05	0.000433072	-0.840067	7.14631	0.00455887	0.0271217	-0.716703	LiveMtb_DEG
AC233699.1	1.59209	0.80092	0.000513975	0.00294229	0.0699913	0.80092	0.842876	0.906272	1.52209	LiveMtb_DEG
AC233728.2	0.638655	0.671739	0.10309	0.172865	1.28805	0.671739	0.00939519	0.0425075	-0.649396	DeadMtb_DEG
AC233992.3	-1.59495	5.7847	0.00320966	0.0113384	-2.5255	5.7847	0.000305158	0.00657355	0.930553	DeadMtb_DEG
AC234582.1	1.0053	7.35779	9.32680364497118e-05	0.000951455	0.498518	7.35779	0.017285	0.0634463	0.506785	LiveMtb_DEG
AC234775.4	1.38947	4.21713	2.66858060156773e-05	0.000448894	0.586683	4.21713	0.0176119	0.0642865	0.802791	LiveMtb_DEG
AC236668.1	0.012713	1.62987	0.975437	0.984138	1.52143	1.62987	0.00765601	0.0374505	-1.50872	DeadMtb_DEG
AC239799.2	2.0275	4.40055	0.000987785	0.00471819	2.59641	4.40055	0.000379884	0.00724352	-0.568902	DeadMtb_DEG
AC239802.2	1.47684	0.494929	0.0128393	0.0331449	0.743983	0.494929	0.198957	0.343417	0.732861	LiveMtb_DEG
AC239804.1	2.17235	1.22849	0.0117116	0.0308451	1.09599	1.22849	0.191001	0.333706	1.07636	LiveMtb_DEG
AC239868.1	0.766181	0.667141	0.0369396	0.076153	1.34248	0.667141	0.00387717	0.0247009	-0.576301	DeadMtb_DEG
AC241952.2	1.65826	9.50831	4.69900929226537e-06	0.000170573	0.846962	9.50831	0.00186975	0.0161713	0.811293	LiveMtb_DEG
AC242988.2	3.4747	2.23514	1.36015775421645e-06	9.15146216020847e-05	2.96337	2.23514	1.36537323065842e-05	0.00195295	0.511327	LiveMtb_DEG
AC243772.1	1.06713	1.06697	0.00372378	0.0126684	0.378509	1.06697	0.253303	0.405703	0.688617	LiveMtb_DEG
AC243829.1	2.83046	7.06551	2.61341671319826e-06	0.00012519	0.479556	7.06551	0.160972	0.295838	2.35091	LiveMtb_DEG
AC243829.4	3.85786	9.18798	5.72694540455962e-09	1.69678913894157e-05	2.17993	9.18798	2.53124770062025e-06	0.00111445	1.67792	LiveMtb_DEG
AC243960.1	0.272991	0.274038	0.227467	0.323472	1.09772	0.274038	0.0010979	0.0122747	-0.824734	DeadMtb_DEG
AC243965.2	1.22687	4.44642	0.00172817	0.00709839	0.623467	4.44642	0.0789354	0.180202	0.603404	LiveMtb_DEG
AC244033.1	2.66796	3.31463	7.86577840462387e-07	7.06441803545946e-05	2.11872	3.31463	1.46690510838387e-05	0.0019992	0.549241	LiveMtb_DEG
AC244034.3	1.56382	9.12193	0.00462593	0.0149523	1.02047	9.12193	0.0580722	0.145696	0.543352	LiveMtb_DEG
AC244090.1	-0.694742	6.41461	0.192662	0.284251	-1.87351	6.41461	0.00763476	0.0373579	1.17877	DeadMtb_DEG
AC244453.2	-2.12358	7.45978	5.25872625453831e-06	0.000181055	-0.729256	7.45978	0.0186129	0.0666327	-1.39432	LiveMtb_DEG
AC244517.1	-0.477059	4.24346	0.134439	0.213448	-1.03628	4.24346	0.0106166	0.0462014	0.559218	DeadMtb_DEG
AC244517.7	-1.31027	1.4017	0.00605683	0.0183773	0.134455	1.4017	0.753042	0.843079	-1.44472	LiveMtb_DEG
AC245033.2	1.04816	0.661698	0.0056256	0.0173772	0.344633	0.661698	0.319327	0.475966	0.703529	LiveMtb_DEG
AC245060.5	-5.99107	3.31967	3.42273094010234e-08	2.56954685839978e-05	-5.31626	3.31967	2.7197224606407e-07	0.000497865	-0.674811	LiveMtb_DEG
AC245427.2	1.88798	0.905786	0.00191808	0.00766926	0.545135	0.905786	0.29782	0.4533	1.34285	LiveMtb_DEG
AC245452.2	2.19485	1.34643	0.00401766	0.0134145	1.56927	1.34643	0.0375043	0.107297	0.625582	LiveMtb_DEG
AC245884.8	1.26268	7.07713	0.000380979	0.00240534	0.716655	7.07713	0.0220148	0.0746107	0.546029	LiveMtb_DEG
AC246785.2	-1.90549	4.10466	0.000149609	0.00128906	-2.66625	4.10466	2.53662879450729e-05	0.00252045	0.760764	DeadMtb_DEG
AC246787.1	-4.0847	5.00757	2.02968829417637e-05	0.000384829	-3.2427	5.00757	0.000295712	0.00649415	-0.842002	LiveMtb_DEG
AC254562.1	1.41016	4.36021	1.33942799497876e-05	0.00030095	0.550256	4.36021	0.0172071	0.0632633	0.859908	LiveMtb_DEG
AC254633.1	1.44791	4.43994	0.00900484	0.0250662	0.587245	4.43994	0.262785	0.415832	0.860669	LiveMtb_DEG
ACAD11	1.32092	7.34115	0.000392929	0.00245586	0.696661	7.34115	0.0309691	0.0941457	0.624257	LiveMtb_DEG
ACADM	-1.21929	9.74796	0.000667513	0.00356132	-0.69113	9.74796	0.0312661	0.094778	-0.528158	LiveMtb_DEG
ACE	-2.02957	7.23734	3.74359770950516e-06	0.000150603	-1.45368	7.23734	0.000141044	0.00473628	-0.575883	LiveMtb_DEG
ACHE	2.49047	4.39636	0.00059475	0.0032728	1.0918	4.39636	0.0765431	0.176451	1.39866	LiveMtb_DEG
ACKR2	-1.62223	7.04893	2.1326492701071e-05	0.000394807	-0.524246	7.04893	0.0488966	0.128921	-1.09798	LiveMtb_DEG
ACMSD	1.325	4.13014	0.00134525	0.00588355	0.48582	4.13014	0.172284	0.310054	0.839175	LiveMtb_DEG
ACOD1	2.02743	2.19139	0.0168834	0.0411308	0.426318	2.19139	0.597897	0.725847	1.60111	LiveMtb_DEG
ACOT6	0.0466455	0.797228	0.897188	0.929065	-1.22647	0.797228	0.0117488	0.0493216	1.27312	DeadMtb_DEG
ACOT7	-1.66035	9.33889	0.000256832	0.00184934	-1.06099	9.33889	0.00940167	0.0425208	-0.599357	LiveMtb_DEG
ACOT9	1.62309	9.59773	3.04102584421592e-06	0.00013365	0.840695	9.59773	0.00122058	0.0128549	0.782398	LiveMtb_DEG
ACP5	2.9151	6.27233	8.76214640592272e-08	3.43925191078805e-05	1.13351	6.27233	0.000548068	0.00859425	1.78159	LiveMtb_DEG
ACSM3	-1.11524	5.19407	0.00103769	0.00488096	-0.282603	5.19407	0.314975	0.471476	-0.832636	LiveMtb_DEG
ACSM6	-2.63392	2.6426	2.63096253090622e-05	0.000446609	-0.477741	2.6426	0.245884	0.397757	-2.15618	LiveMtb_DEG
ACTB	-1.74747	16.8788	0.000177148	0.00144381	-1.2195	16.8788	0.00434429	0.0262836	-0.527974	LiveMtb_DEG
ACTBP2	-3.18942	8.15343	5.78668692562002e-07	6.26797095945684e-05	-2.46028	8.15343	1.39726806591375e-05	0.00195994	-0.729138	LiveMtb_DEG
ACTBP9	1.48506	0.760048	0.0099062	0.0270416	0.857102	0.760048	0.128928	0.253223	0.627954	LiveMtb_DEG
ACTG1	-1.84322	15.5283	8.63446109397369e-05	0.000905928	-1.32865	15.5283	0.00200289	0.0167481	-0.514576	LiveMtb_DEG
ACTG1P12	2.44129	2.86042	7.36197453195618e-05	0.000817841	0.77777	2.86042	0.0869106	0.192328	1.66352	LiveMtb_DEG
ACTG1P22	1.88953	3.04244	0.000140055	0.00122836	0.952936	3.04244	0.0204576	0.0710034	0.936599	LiveMtb_DEG
ACTG1P9	1.33519	2.6613	0.00548602	0.0170513	0.330739	2.6613	0.445832	0.596791	1.00445	LiveMtb_DEG
ACTL10	-0.626457	7.3065	0.0087095	0.0244128	-1.17297	7.3065	0.000319188	0.00663497	0.546514	DeadMtb_DEG
ACTN2	2.29308	5.66506	4.69818107433759e-05	0.000619899	1.27798	5.66506	0.00595644	0.0319869	1.01509	LiveMtb_DEG
ACVR1C	-1.33774	4.69854	3.71749187710154e-05	0.000539095	-0.627677	4.69854	0.0128231	0.0521451	-0.710063	LiveMtb_DEG
AD000091.1	-1.54998	1.61154	0.000360268	0.00231848	-0.510421	1.61154	0.142013	0.270989	-1.03956	LiveMtb_DEG
AD000864.1	-0.308547	7.50893	0.117796	0.192087	-1.17199	7.50893	0.000211016	0.00561081	0.863445	DeadMtb_DEG
ADAM20	1.40402	6.38168	0.000919679	0.00448249	0.628222	6.38168	0.0874989	0.193092	0.775795	LiveMtb_DEG
ADAM20P1	1.15558	6.32566	0.00168128	0.00695032	0.583559	6.32566	0.0794577	0.180723	0.572024	LiveMtb_DEG
ADAM21	1.89774	6.08027	0.000439841	0.0026579	1.39052	6.08027	0.00665874	0.0342915	0.507212	LiveMtb_DEG
ADAM28	5.01671	5.68039	5.41581314156074e-06	0.000182569	3.86287	5.68039	0.000112834	0.00444315	1.15384	LiveMtb_DEG
ADAM32	1.88807	6.59345	4.27462248256729e-05	0.000584674	1.25172	6.59345	0.00193901	0.0165081	0.636356	LiveMtb_DEG
ADAMDEC1	6.48167	5.66105	5.55302420605635e-06	0.000185009	5.41107	5.66105	6.13332942323562e-05	0.00351925	1.0706	LiveMtb_DEG
ADAMTS12	2.37014	1.70052	0.0112783	0.0299531	0.850717	1.70052	0.337753	0.494258	1.51942	LiveMtb_DEG
ADAMTS15	-1.78873	7.19205	1.02940247470709e-05	0.000260287	-2.43536	7.19205	1.92219916766401e-06	0.00101166	0.646626	DeadMtb_DEG
ADAMTS19	1.86981	2.41809	3.41878597982483e-05	0.000513772	0.912785	2.41809	0.00990592	0.04411	0.957023	LiveMtb_DEG
ADAMTSL2	-2.57708	6.14877	1.28846919378237e-05	0.000294804	-1.66142	6.14877	0.000880566	0.0110044	-0.915666	LiveMtb_DEG
ADAMTSL4-AS1	1.42804	9.06522	0.000218528	0.00166771	0.626367	9.06522	0.0471229	0.125641	0.80167	LiveMtb_DEG
ADAMTSL4-AS2	2.43703	5.25877	5.48414098685204e-05	0.000681635	1.55232	5.25877	0.00303324	0.0212845	0.884717	LiveMtb_DEG
ADAP2	1.7592	8.3438	1.69026307458724e-05	0.000344283	0.378735	8.3438	0.154097	0.286838	1.38046	LiveMtb_DEG
ADAT3	-0.00210948	7.91693	0.99442	0.998016	-1.25704	7.91693	0.00377699	0.0242732	1.25493	DeadMtb_DEG
ADCY10	1.36577	4.72262	0.000320435	0.00214388	0.851262	4.72262	0.012505	0.0513315	0.514505	LiveMtb_DEG
ADCY8	2.39653	8.77301	2.60266838297567e-05	0.000443597	0.476958	8.77301	0.205646	0.351365	1.91957	LiveMtb_DEG
ADCY9	-1.73278	11.2397	1.68141130092029e-06	0.000102136	-1.0644	11.2397	0.000223237	0.00578693	-0.66838	LiveMtb_DEG
ADCYAP1R1	1.43367	1.96882	0.0082264	0.0233426	0.383577	1.96882	0.443886	0.595035	1.05009	LiveMtb_DEG
ADD3	-1.97464	6.63744	2.68402873153149e-05	0.000450233	-0.880824	6.63744	0.0135109	0.0539211	-1.09381	LiveMtb_DEG
ADD3-AS1	-2.56442	1.14619	2.89755577361865e-05	0.000467519	-1.59514	1.14619	0.00214235	0.0173509	-0.969277	LiveMtb_DEG
ADGRA2	-2.04694	12.1504	2.14626080868959e-06	0.00011524	-1.45943	12.1504	8.85991899428669e-05	0.0040421	-0.587508	LiveMtb_DEG
ADGRA3	-1.3007	8.76702	7.64865093590038e-06	0.000217477	-0.755438	8.76702	0.00117183	0.0126517	-0.545264	LiveMtb_DEG
ADGRD1	-1.41573	8.82092	4.27410043295683e-05	0.000584674	-0.708542	8.82092	0.010054	0.0445443	-0.707187	LiveMtb_DEG
ADGRE4P	1.83716	8.31195	0.000129689	0.00117144	1.1629	8.31195	0.00602872	0.0322599	0.674255	LiveMtb_DEG
ADGRF5	2.28825	1.52319	8.35350215044893e-05	0.000888856	1.08063	1.52319	0.0203589	0.0707696	1.20762	LiveMtb_DEG
ADGRG1	3.50599	3.12441	0.000169084	0.00140154	1.07787	3.12441	0.13058	0.25555	2.42813	LiveMtb_DEG
ADGRG6	-1.23072	6.6155	2.10429610492354e-05	0.000393813	-0.452412	6.6155	0.0289358	0.08991	-0.778306	LiveMtb_DEG
ADGRV1	1.7069	3.85298	0.000816693	0.00411047	0.447976	3.85298	0.283086	0.437734	1.25893	LiveMtb_DEG
ADHFE1	2.48273	2.68007	0.000154504	0.00131886	1.56506	2.68007	0.0070143	0.0355049	0.917665	LiveMtb_DEG
ADIRF	1.69514	6.03176	2.3270844419244e-05	0.000416704	0.947103	6.03176	0.00352984	0.0233824	0.748041	LiveMtb_DEG
ADIRF-AS1	1.25072	10.244	5.307543680523e-05	0.00066677	0.310419	10.244	0.153641	0.286258	0.940302	LiveMtb_DEG
ADM	2.67134	6.42367	8.07073257074731e-06	0.000224524	1.00914	6.42367	0.0150074	0.058023	1.6622	LiveMtb_DEG
ADORA2A	1.31688	3.3927	0.00117513	0.00533357	0.264302	3.3927	0.429562	0.582183	1.05258	LiveMtb_DEG
ADORA2A-AS1	1.23439	4.57145	0.00171544	0.00705743	-0.193631	4.57145	0.556771	0.692691	1.42802	LiveMtb_DEG
ADORA2BP1	-1.64966	2.45664	0.000112321	0.00106843	-0.67588	2.45664	0.0437745	0.119361	-0.97378	LiveMtb_DEG
ADPRHL1	2.03118	7.7796	5.03217007877134e-05	0.000644783	1.24135	7.7796	0.00365355	0.0238775	0.789832	LiveMtb_DEG
AF001550.2	3.25095	0.833506	2.5523271287508e-06	0.000124605	1.70579	0.833506	0.000974689	0.0115535	1.54516	LiveMtb_DEG
AF099810.1	1.48336	1.59429	0.0162794	0.0399942	0.056014	1.59429	0.923396	0.957385	1.42735	LiveMtb_DEG
AF107885.2	0.464656	4.78673	0.215785	0.310309	1.3089	4.78673	0.00816301	0.0388675	-0.844242	DeadMtb_DEG
AF117829.1	1.84115	9.82099	1.57405633526689e-05	0.000330703	1.31744	9.82099	0.000502295	0.00825895	0.523711	LiveMtb_DEG
AF127577.1	-1.10119	4.37393	0.000732518	0.00379916	-0.204801	4.37393	0.432698	0.584851	-0.896385	LiveMtb_DEG
AF127936.1	3.03544	5.38077	5.47580537615545e-05	0.00068101	1.97505	5.38077	0.00265597	0.0196499	1.06038	LiveMtb_DEG
AF129408.1	-1.93558	3.64078	4.65946639919272e-05	0.000617313	-1.02812	3.64078	0.00774031	0.0377057	-0.907453	LiveMtb_DEG
AF131215.7	-0.534501	1.92092	0.0783671	0.138841	-1.05614	1.92092	0.00643126	0.033553	0.521644	DeadMtb_DEG
AF131216.3	1.16074	0.986505	0.0310693	0.0662907	1.86543	0.986505	0.00504085	0.0287518	-0.704695	DeadMtb_DEG
AF131216.4	-0.717346	7.4005	0.00816999	0.0232246	-1.30912	7.4005	0.000353154	0.0069447	0.591778	DeadMtb_DEG
AF201337.1	-1.2843	2.31552	0.0041335	0.013688	-2.11908	2.31552	0.000307047	0.00657858	0.834778	DeadMtb_DEG
AF213884.1	2.33644	4.22296	6.79820433613273e-06	0.000206111	1.53377	4.22296	0.00045372	0.00786769	0.802664	LiveMtb_DEG
AF305872.1	1.66004	2.63114	0.00215779	0.00837806	0.127865	2.63114	0.779067	0.862475	1.53218	LiveMtb_DEG
AFAP1L1	1.37098	5.89206	0.000700056	0.00368159	0.516132	5.89206	0.127952	0.251912	0.854853	LiveMtb_DEG
AFDN-DT	1.45992	1.24714	0.00535026	0.0167271	0.558997	1.24714	0.246763	0.398573	0.90092	LiveMtb_DEG
AFF2	-1.53786	8.36652	2.75812024762309e-05	0.000456298	-0.547169	8.36652	0.0380274	0.108424	-0.990689	LiveMtb_DEG
AFF3	-2.60654	7.09179	5.34101093957629e-06	0.000182495	-0.912185	7.09179	0.017161	0.0631324	-1.69435	LiveMtb_DEG
AGAP1-IT1	1.38545	5.01589	0.000539267	0.00304839	0.382206	5.01589	0.234716	0.38534	1.00324	LiveMtb_DEG
AGAP10P	1.1264	2.35653	0.00760054	0.0219658	0.529362	2.35653	0.186782	0.328479	0.597035	LiveMtb_DEG
AGAP11	3.30129	1.95676	2.73041875859373e-05	0.000454633	2.10733	1.95676	0.00173077	0.0154425	1.19396	LiveMtb_DEG
AGAP3	1.25404	12.3773	9.2165489750657e-05	0.000944749	0.165867	12.3773	0.459406	0.608972	1.08818	LiveMtb_DEG
AGAP6	1.26069	5.89297	0.000136213	0.00120491	0.701027	5.89297	0.0125113	0.0513458	0.559658	LiveMtb_DEG
AGBL1	1.94685	3.9369	1.9004311281754e-05	0.000369259	0.548452	3.9369	0.0753045	0.174455	1.3984	LiveMtb_DEG
AGBL4	-1.7466	2.4589	0.00213547	0.0083111	-1.14214	2.4589	0.0355356	0.103361	-0.604461	LiveMtb_DEG
AGKP1	1.79414	3.01598	4.54645054676548e-05	0.000607799	0.851091	3.01598	0.0137643	0.0545867	0.943052	LiveMtb_DEG
AGMAT	-1.85751	7.64545	4.23611645740865e-07	5.73941170805933e-05	-1.31449	7.64545	2.12638901064928e-05	0.00238274	-0.543021	LiveMtb_DEG
AGPAT4	1.97254	11.8252	1.19385767661121e-05	0.000281548	1.3656	11.8252	0.000501363	0.00825578	0.606947	LiveMtb_DEG
AGPS	-1.15844	10.2037	7.71931331027718e-05	0.000845306	-0.611511	10.2037	0.0112262	0.0479214	-0.546924	LiveMtb_DEG
AGRP	-0.207424	4.02275	0.490896	0.590564	-1.72087	4.02275	0.00042592	0.00760794	1.51345	DeadMtb_DEG
AGT	-1.61916	11.7433	0.000383578	0.00241724	-0.842903	11.7433	0.0322602	0.0966466	-0.776254	LiveMtb_DEG
AGXT2	0.484985	0.337036	0.133749	0.212577	1.73259	0.337036	0.000470604	0.00804375	-1.2476	DeadMtb_DEG
AHDC1	-0.253242	10.7897	0.125231	0.201785	-1.00172	10.7897	0.000184567	0.00528954	0.748479	DeadMtb_DEG
AHNAK	-1.01993	14.5882	8.1981898468973e-05	0.000879562	-1.5899	14.5882	5.39391191531803e-06	0.00140017	0.569968	DeadMtb_DEG
AICDA	3.88323	2.56054	0.000250545	0.00181858	2.57081	2.56054	0.00762861	0.037338	1.31242	LiveMtb_DEG
AIF1L	-1.35776	7.2553	9.72702080718805e-05	0.000977959	-0.620972	7.2553	0.0257098	0.0828566	-0.736784	LiveMtb_DEG
AIG1P1	2.13077	2.71397	0.000719112	0.00375228	1.61215	2.71397	0.00817845	0.0388963	0.518626	LiveMtb_DEG
AIM2	3.61696	5.14436	1.17476080886824e-06	8.51159026216544e-05	2.95343	5.14436	1.70277201863868e-05	0.00220213	0.663529	LiveMtb_DEG
AIRN	2.40969	8.70411	5.0962192940389e-07	6.17196331779835e-05	1.31373	8.70411	0.000196334	0.00545351	1.09596	LiveMtb_DEG
AJAP1	-3.06962	6.85791	4.30187701327895e-09	1.69678913894157e-05	-1.27351	6.85791	2.60826335917128e-05	0.00256434	-1.7961	LiveMtb_DEG
AJM1	-1.06788	10.322	0.00705835	0.0207191	-1.58201	10.322	0.00125991	0.0130483	0.514124	DeadMtb_DEG
AK3P5	1.26055	6.02029	0.00223694	0.00861399	0.701236	6.02029	0.0668572	0.160745	0.559315	LiveMtb_DEG
AK6	-1.49687	7.05503	0.00178113	0.00725605	-0.656482	7.05503	0.123295	0.245692	-0.840391	LiveMtb_DEG
AK8	4.14494	4.32569	1.18196667429136e-07	3.68726447664967e-05	1.98221	4.32569	0.000152566	0.00485438	2.16273	LiveMtb_DEG
AKAP13	1.08663	11.2362	0.000299501	0.00205207	0.477514	11.2362	0.0547701	0.139793	0.609118	LiveMtb_DEG
AKAP6	2.00211	2.84258	0.0136024	0.0346745	0.114398	2.84258	0.880093	0.930483	1.88771	LiveMtb_DEG
AKR1B1P1	1.94688	4.43612	0.000117361	0.00109946	1.12535	4.43612	0.00924817	0.0420858	0.821535	LiveMtb_DEG
AKR1D1	1.32776	0.381521	0.00595766	0.0181428	0.429235	0.381521	0.331711	0.488417	0.898528	LiveMtb_DEG
AKR1D1P1	1.12333	2.90392	0.0133062	0.0340991	0.287667	2.90392	0.502256	0.646213	0.835661	LiveMtb_DEG
AKT1S1	2.70995	12.9575	2.05653729373764e-06	0.000113116	1.66228	12.9575	0.000268262	0.00626471	1.04766	LiveMtb_DEG
AL008635.1	1.27995	1.35589	0.00198608	0.00786626	0.626875	1.35589	0.0946215	0.204091	0.65307	LiveMtb_DEG
AL008726.1	1.03365	8.53381	0.00149032	0.00636186	0.0431024	8.53381	0.872054	0.925454	0.990546	LiveMtb_DEG
AL009031.1	1.65662	4.92349	0.000108035	0.00104472	2.1645	4.92349	3.1386508951103e-05	0.00275746	-0.507873	DeadMtb_DEG
AL020993.1	1.87995	1.10467	0.00393479	0.01321	1.36465	1.10467	0.0347619	0.101906	0.515305	LiveMtb_DEG
AL021154.1	0.922803	0.413442	0.0101566	0.0275812	1.51698	0.413442	0.000984326	0.0116181	-0.594176	DeadMtb_DEG
AL021368.5	-0.523354	1.36264	0.0488351	0.0952419	-1.09574	1.36264	0.00200473	0.0167558	0.572389	DeadMtb_DEG
AL021392.1	1.90064	5.37518	1.71945210255964e-05	0.000347201	0.66565	5.37518	0.0320239	0.0962103	1.23499	LiveMtb_DEG
AL021578.1	2.0084	4.62886	1.23473523887008e-05	0.000287256	1.16719	4.62886	0.001703	0.0153045	0.841215	LiveMtb_DEG
AL021707.1	1.49284	6.13829	3.01802569048713e-05	0.000480538	0.755792	6.13829	0.0074946	0.0369679	0.737043	LiveMtb_DEG
AL021707.6	1.44577	7.37278	0.000157191	0.00133526	0.66035	7.37278	0.0337597	0.0998375	0.78542	LiveMtb_DEG
AL021807.1	1.09342	3.93546	0.00167561	0.00693423	-0.108966	3.93546	0.706296	0.808931	1.20238	LiveMtb_DEG
AL021918.3	1.27548	0.453855	0.0074614	0.0216335	0.753324	0.453855	0.104763	0.219198	0.522159	LiveMtb_DEG
AL021978.1	2.559	5.80688	3.64039146483926e-06	0.000148926	1.67027	5.80688	0.000276904	0.00634395	0.888725	LiveMtb_DEG
AL021997.3	-1.11639	1.03691	0.00176634	0.00720554	-0.517711	1.03691	0.105276	0.21999	-0.598674	LiveMtb_DEG
AL022069.2	1.98823	3.64817	0.000136619	0.00120702	1.47608	3.64817	0.00241968	0.0185404	0.512149	LiveMtb_DEG
AL022316.1	-1.54272	1.8322	0.00176593	0.00720468	-0.617857	1.8322	0.154579	0.287323	-0.924864	LiveMtb_DEG
AL022319.1	1.34988	0.445142	0.0144865	0.0363938	0.528971	0.445142	0.320199	0.476685	0.820908	LiveMtb_DEG
AL022323.1	1.7732	3.66625	0.00046985	0.00277824	0.225192	3.66625	0.565213	0.699048	1.54801	LiveMtb_DEG
AL022323.2	3.74372	2.40745	1.81823457775626e-06	0.000106708	2.22087	2.40745	0.00030912	0.00658386	1.52285	LiveMtb_DEG
AL022323.3	2.18495	5.45802	0.000144601	0.00125693	0.511427	5.45802	0.228697	0.378473	1.67352	LiveMtb_DEG
AL022324.2	-1.23231	4.26077	0.00714905	0.0209411	-0.636735	4.26077	0.146445	0.277071	-0.59557	LiveMtb_DEG
AL022328.1	-0.536626	5.53451	0.0411316	0.0830736	-1.16804	5.53451	0.00115858	0.0125758	0.631411	DeadMtb_DEG
AL023284.2	1.74847	0.592987	0.000848641	0.00422996	0.823218	0.592987	0.0715886	0.168288	0.925255	LiveMtb_DEG
AL023584.1	1.29661	4.9761	0.000205328	0.00160014	-0.653941	4.9761	0.0256958	0.0828261	1.95056	LiveMtb_DEG
AL023584.2	1.26389	0.985592	0.00494796	0.0157552	0.737083	0.985592	0.0876256	0.193317	0.526808	LiveMtb_DEG
AL023653.1	1.88087	1.77696	0.00284429	0.010332	1.13916	1.77696	0.0568022	0.143505	0.741707	LiveMtb_DEG
AL023693.1	-2.26628	4.14779	5.20886626311034e-06	0.000180666	-1.14038	4.14779	0.00222251	0.0176947	-1.1259	LiveMtb_DEG
AL023803.2	-2.44173	2.24322	0.00010184	0.00100555	-1.72547	2.24322	0.00259663	0.0193818	-0.716254	LiveMtb_DEG
AL023806.3	1.17339	7.33736	0.000105005	0.00102621	0.62241	7.33736	0.0133888	0.053594	0.550983	LiveMtb_DEG
AL023807.1	2.33162	1.43166	9.71379601327499e-05	0.000977398	0.848561	1.43166	0.0630994	0.154429	1.48305	LiveMtb_DEG
AL031073.2	2.81721	1.52376	1.99934408385139e-05	0.000381652	1.59151	1.52376	0.00294708	0.0208889	1.2257	LiveMtb_DEG
AL031123.4	1.35043	2.98024	0.0128822	0.0332178	0.479904	2.98024	0.354283	0.510227	0.870529	LiveMtb_DEG
AL031281.1	1.6764	4.03992	0.000174227	0.00142777	2.19409	4.03992	5.11300442038243e-05	0.00335432	-0.517685	DeadMtb_DEG
AL031283.1	1.9814	4.31373	2.38263447817692e-06	0.000121089	1.13502	4.31373	0.000499613	0.00824823	0.846379	LiveMtb_DEG
AL031577.2	3.45541	2.23148	1.34882499435003e-05	0.000302288	2.62663	2.23148	0.000282784	0.00638212	0.828787	LiveMtb_DEG
AL031595.3	1.74447	9.24916	7.16234651412719e-06	0.000211656	1.0104	9.24916	0.00113277	0.012442	0.734077	LiveMtb_DEG
AL031600.1	2.17411	7.79861	3.55553173918706e-07	5.44683466422295e-05	0.691458	7.79861	0.00549914	0.0303999	1.48265	LiveMtb_DEG
AL031600.3	-0.0303637	10.6187	0.907152	0.936266	-1.47737	10.6187	0.000491963	0.00818063	1.447	DeadMtb_DEG
AL031666.3	1.51052	7.75726	7.15551041595067e-05	0.000802544	0.925531	7.75726	0.00468282	0.0275637	0.584989	LiveMtb_DEG
AL031670.1	0.41936	5.01226	0.21374	0.308179	1.1322	5.01226	0.0099808	0.0443179	-0.712838	DeadMtb_DEG
AL031727.1	2.20907	5.29246	3.09575655788222e-07	5.21967701502365e-05	1.41534	5.29246	3.58016226232678e-05	0.00290291	0.793731	LiveMtb_DEG
AL031729.1	-4.10977	3.01913	0.00107765	0.00500987	-3.50295	3.01913	0.00585258	0.0316558	-0.606821	LiveMtb_DEG
AL031777.1	2.4008	2.02866	4.30745792421687e-05	0.000587384	1.55323	2.02866	0.00227958	0.0179727	0.847562	LiveMtb_DEG
AL031846.2	-0.529988	8.09279	0.0380883	0.0780853	-1.14824	8.09279	0.00104927	0.0120304	0.618252	DeadMtb_DEG
AL031963.3	-0.0674194	6.13399	0.793672	0.850376	-1.00394	6.13399	0.00555473	0.0305878	0.936523	DeadMtb_DEG
AL033397.1	1.43471	1.20066	0.0107248	0.0288141	0.798474	1.20066	0.146899	0.27764	0.636235	LiveMtb_DEG
AL033397.2	2.02671	6.74089	2.12295031631894e-06	0.000114831	1.50953	6.74089	6.22197114787582e-05	0.00353859	0.517179	LiveMtb_DEG
AL033519.5	0.863434	5.46884	0.0220719	0.0508068	1.47154	5.46884	0.00219907	0.0176279	-0.608108	DeadMtb_DEG
AL033543.1	1.91166	8.71251	1.62042386237223e-05	0.000336141	1.12134	8.71251	0.00198166	0.0166517	0.790322	LiveMtb_DEG
AL034351.1	1.74918	1.56262	0.00599319	0.018224	0.865539	1.56262	0.150707	0.282586	0.883646	LiveMtb_DEG
AL034351.3	2.24521	2.62738	0.000315411	0.00212207	0.496611	2.62738	0.300133	0.455841	1.7486	LiveMtb_DEG
AL034351.4	2.42157	4.11686	2.29340967104491e-05	0.0004119	1.08123	4.11686	0.0121988	0.0504867	1.34034	LiveMtb_DEG
AL034379.1	2.34553	2.32669	0.000463002	0.00275268	3.16469	2.32669	0.000113912	0.00444315	-0.819158	DeadMtb_DEG
AL034397.3	-1.34399	9.80567	0.00279754	0.0102177	0.0484808	9.80567	0.89951	0.942615	-1.39247	LiveMtb_DEG
AL034422.1	2.00756	1.84702	6.20003708682967e-05	0.000733715	0.77532	1.84702	0.0409895	0.114066	1.23224	LiveMtb_DEG
AL034548.2	-1.17988	3.42328	0.0165851	0.0405738	-0.456156	3.42328	0.33909	0.495547	-0.723727	LiveMtb_DEG
AL035405.1	1.25125	5.31884	0.000263401	0.00188124	0.686531	5.31884	0.0204121	0.0709	0.564724	LiveMtb_DEG
AL035407.1	1.06243	1.28711	0.00205142	0.00806837	0.224141	1.28711	0.445125	0.596243	0.838289	LiveMtb_DEG
AL035416.1	1.54413	2.77362	0.0063419	0.0190717	0.837988	2.77362	0.12218	0.244144	0.706146	LiveMtb_DEG
AL035420.3	1.4575	0.965334	0.00485215	0.0155291	0.783646	0.965334	0.110233	0.227282	0.673854	LiveMtb_DEG
AL035446.1	-0.0102433	7.76471	0.952047	0.968037	-1.04165	7.76471	0.000286326	0.00639704	1.03141	DeadMtb_DEG
AL035446.2	1.15328	5.67787	0.000329995	0.00218555	0.489512	5.67787	0.0648637	0.157409	0.66377	LiveMtb_DEG
AL035447.1	0.526289	0.748498	0.0249096	0.0557457	1.3878	0.748498	0.000121452	0.0045252	-0.861511	DeadMtb_DEG
AL035461.2	0.216807	2.26674	0.416742	0.520685	1.07999	2.26674	0.00403847	0.0252847	-0.863186	DeadMtb_DEG
AL035587.1	-1.29153	7.32445	4.61866090629647e-06	0.000169017	-0.783779	7.32445	0.000574023	0.00882108	-0.507748	LiveMtb_DEG
AL035588.1	2.29685	5.19444	2.62480842353221e-06	0.000125442	1.07518	5.19444	0.00211416	0.0172274	1.22166	LiveMtb_DEG
AL035661.1	1.27973	1.05887	0.00527987	0.0165597	0.546002	1.05887	0.199715	0.344148	0.73373	LiveMtb_DEG
AL035661.2	-0.68515	6.4955	0.0268109	0.0590156	-1.42533	6.4955	0.000780964	0.0102356	0.740176	DeadMtb_DEG
AL035665.1	1.89226	1.02577	0.00036152	0.00232336	0.655128	1.02577	0.124998	0.248139	1.23713	LiveMtb_DEG
AL035691.1	1.81363	0.447	0.00121946	0.00547473	0.81573	0.447	0.0976968	0.208684	0.9979	LiveMtb_DEG
AL049552.2	1.26549	5.015	0.00128296	0.00568483	0.757148	5.015	0.0371171	0.106459	0.50834	LiveMtb_DEG
AL049564.1	-2.09968	0.947883	0.000115813	0.00108983	-0.901254	0.947883	0.0369841	0.106264	-1.19843	LiveMtb_DEG
AL049597.1	2.01805	4.68784	0.00100105	0.00476577	0.730096	4.68784	0.160612	0.295432	1.28795	LiveMtb_DEG
AL049597.2	1.06549	6.58578	0.000349922	0.00227125	0.385394	6.58578	0.109547	0.22628	0.680096	LiveMtb_DEG
AL049757.2	1.85209	6.40535	6.46356528394412e-05	0.000752803	0.994679	6.40535	0.00910926	0.0417107	0.857416	LiveMtb_DEG
AL049779.2	3.11613	4.86919	4.080141333755e-06	0.000157792	2.26648	4.86919	0.000135448	0.00465148	0.849644	LiveMtb_DEG
AL049820.1	0.792162	2.99314	0.018598	0.0443642	1.41656	2.99314	0.00126447	0.0130805	-0.624396	DeadMtb_DEG
AL049828.1	2.00436	4.66714	0.000178283	0.00144916	1.15988	4.66714	0.0122271	0.050536	0.844473	LiveMtb_DEG
AL049840.2	1.10566	8.59459	0.0001252	0.00114767	0.537084	8.59459	0.0227203	0.0762459	0.568572	LiveMtb_DEG
AL049870.4	1.40773	0.729349	0.000406336	0.00251569	0.325139	0.729349	0.29626	0.451688	1.08259	LiveMtb_DEG
AL049872.1	1.57684	3.32718	0.00222339	0.00857281	0.903684	3.32718	0.0601138	0.149279	0.673155	LiveMtb_DEG
AL049873.1	-2.69871	3.49984	0.00715128	0.0209459	-2.18712	3.49984	0.0338704	0.100075	-0.511589	LiveMtb_DEG
AL050331.2	-1.9851	3.1325	1.22230869319979e-05	0.000285643	-0.289133	3.1325	0.302552	0.458434	-1.69597	LiveMtb_DEG
AL050350.1	1.69202	0.787439	0.00051621	0.00294905	1.11216	0.787439	0.0133398	0.0534807	0.579862	LiveMtb_DEG
AL078590.2	2.60567	3.61011	3.01662309937646e-05	0.000480538	0.94846	3.61011	0.0362614	0.10483	1.65721	LiveMtb_DEG
AL078602.1	-1.88371	6.32044	4.69736361958704e-06	0.000170573	-0.666894	6.32044	0.015077	0.0581891	-1.21681	LiveMtb_DEG
AL078604.2	2.86421	3.32686	0.000216351	0.00165846	0.8906	3.32686	0.137933	0.265476	1.97361	LiveMtb_DEG
AL078604.3	1.68204	0.439126	0.000637453	0.00343344	0.246529	0.439126	0.52574	0.66626	1.43551	LiveMtb_DEG
AL078604.4	1.93826	0.612088	0.000106151	0.00103453	-0.13173	0.612088	0.705737	0.808522	2.06999	LiveMtb_DEG
AL078612.3	2.67526	0.885932	8.0685249212135e-05	0.000870079	0.626342	0.885932	0.196978	0.340729	2.04892	LiveMtb_DEG
AL078621.2	1.44225	0.660603	0.00143947	0.00620199	0.35599	0.660603	0.349465	0.505612	1.08626	LiveMtb_DEG
AL078644.1	1.9677	1.48625	0.0116322	0.0306673	1.31653	1.48625	0.0927875	0.201333	0.651173	LiveMtb_DEG
AL080243.4	-0.938045	2.75683	0.108785	0.180377	-2.40372	2.75683	0.00262245	0.0194899	1.46568	DeadMtb_DEG
AL096711.2	-2.01515	0.99091	0.00130183	0.00574519	-1.42539	0.99091	0.0179524	0.0650623	-0.589764	LiveMtb_DEG
AL096840.3	-0.336799	3.13325	0.315529	0.419318	-1.20802	3.13325	0.00744227	0.0368306	0.871225	DeadMtb_DEG
AL096869.1	2.37179	4.12182	7.39692195748029e-05	0.000820713	1.48203	4.12182	0.00427774	0.0260449	0.889767	LiveMtb_DEG
AL096869.2	1.12858	4.2507	0.00931989	0.0257394	0.39849	4.2507	0.328589	0.485232	0.730095	LiveMtb_DEG
AL109615.3	1.56557	2.03979	0.0167979	0.0409749	2.19641	2.03979	0.00503432	0.0287276	-0.630846	DeadMtb_DEG
AL109761.1	1.26705	3.2936	0.0177343	0.0427304	0.269206	3.2936	0.59786	0.725841	0.997842	LiveMtb_DEG
AL109767.1	0.675633	0.564832	0.045656	0.0902476	2.09313	0.564832	0.000108586	0.00436552	-1.41749	DeadMtb_DEG
AL109804.1	0.582394	0.529744	0.0335928	0.0705173	1.37596	0.529744	0.000462434	0.00796066	-0.793571	DeadMtb_DEG
AL109809.1	2.71361	2.81013	0.000566467	0.00316299	2.16869	2.81013	0.00496885	0.0285487	0.54492	LiveMtb_DEG
AL109839.1	1.59972	1.21591	0.00260685	0.009675	-0.119786	1.21591	0.791223	0.871084	1.71951	LiveMtb_DEG
AL109910.2	-3.36052	3.08799	3.99444289699397e-05	0.000561795	-1.90818	3.08799	0.00476218	0.0278762	-1.45234	LiveMtb_DEG
AL109918.1	-1.06083	8.56938	0.000134172	0.00119588	-0.213045	8.56938	0.29228	0.44753	-0.847786	LiveMtb_DEG
AL109936.8	-1.37689	3.33684	0.00855288	0.0240609	-2.92858	3.33684	0.00011919	0.00450505	1.55169	DeadMtb_DEG
AL109947.1	1.81333	1.27512	0.000311961	0.00210869	0.66281	1.27512	0.10164	0.214664	1.15052	LiveMtb_DEG
AL110115.1	1.13166	4.58089	0.000906801	0.00443831	0.460367	4.58089	0.114865	0.233945	0.671296	LiveMtb_DEG
AL110118.2	1.34499	0.550772	0.00883603	0.0246957	0.8183	0.550772	0.105203	0.219889	0.526695	LiveMtb_DEG
AL117328.1	1.17375	1.66661	0.00604079	0.0183425	2.20618	1.66661	0.000189383	0.00536283	-1.03244	DeadMtb_DEG
AL117336.2	-0.415664	4.00207	0.151849	0.235182	-1.17103	4.00207	0.00321182	0.0220489	0.755362	DeadMtb_DEG
AL117342.1	2.23941	0.613744	0.000903657	0.00442592	0.512151	0.613744	0.352718	0.508506	1.72726	LiveMtb_DEG
AL118496.1	1.31666	3.34125	0.000344386	0.00224908	0.743957	3.34125	0.021087	0.0725112	0.572704	LiveMtb_DEG
AL118506.1	1.25405	11.2085	0.000136011	0.00120401	0.0550898	11.2085	0.812726	0.885864	1.19896	LiveMtb_DEG
AL118523.1	1.41575	0.855392	0.00833016	0.0235519	0.661982	0.855392	0.195628	0.339146	0.753769	LiveMtb_DEG
AL121601.2	1.66804	5.68934	1.10880360334703e-05	0.000270323	0.877329	5.68934	0.00295266	0.0209144	0.790708	LiveMtb_DEG
AL121603.2	-0.824358	8.25926	0.02614	0.057864	-1.54277	8.25926	0.00153357	0.0144648	0.718415	DeadMtb_DEG
AL121748.1	1.52943	7.1522	0.000212079	0.00163614	0.538472	7.1522	0.0974091	0.208305	0.99096	LiveMtb_DEG
AL121750.1	3.77104	4.93413	5.44214226028001e-07	6.24268652363611e-05	2.45305	4.93413	5.28700765014141e-05	0.00340237	1.31799	LiveMtb_DEG
AL121753.1	1.60833	3.13763	0.00218747	0.00846961	0.639781	3.13763	0.169709	0.306884	0.968549	LiveMtb_DEG
AL121759.2	-1.30491	1.62831	0.00841134	0.0237357	-0.314716	1.62831	0.490506	0.636258	-0.990199	LiveMtb_DEG
AL121772.3	1.37786	6.81957	0.000105549	0.00103014	0.681052	6.81957	0.0189309	0.0674497	0.696806	LiveMtb_DEG
AL121787.1	3.20244	1.82828	3.77451338684996e-05	0.000544352	1.38957	1.82828	0.0189544	0.0675271	1.81287	LiveMtb_DEG
AL121809.2	0.67138	0.800304	0.124823	0.201299	1.50518	0.800304	0.00770312	0.0375752	-0.833804	DeadMtb_DEG
AL121845.4	1.58348	4.51571	0.00021623	0.00165789	0.643236	4.51571	0.0619786	0.152462	0.940242	LiveMtb_DEG
AL121890.4	1.15601	0.974406	0.012772	0.0329995	0.356325	0.974406	0.418244	0.572087	0.799682	LiveMtb_DEG
AL121894.2	-0.920895	3.05964	0.0138014	0.0350691	-1.73033	3.05964	0.000590024	0.00896004	0.809436	DeadMtb_DEG
AL121908.1	-1.75639	7.58424	1.0348228591346e-05	0.000260737	-0.448284	7.58424	0.0817336	0.184257	-1.30811	LiveMtb_DEG
AL121928.1	1.21271	4.87504	0.000226353	0.00170365	0.226631	4.87504	0.35684	0.51254	0.986084	LiveMtb_DEG
AL121929.1	0.0113373	0.387487	0.966065	0.977634	1.11206	0.387487	0.00374578	0.0242213	-1.10073	DeadMtb_DEG
AL121944.2	1.53983	3.10886	0.00627127	0.0189008	0.743823	3.10886	0.16262	0.29801	0.796005	LiveMtb_DEG
AL121956.6	1.51919	5.69238	0.00139997	0.00607063	0.657059	5.69238	0.115889	0.23542	0.862127	LiveMtb_DEG
AL121972.1	-3.1709	5.98516	0.000474616	0.00279341	-3.86758	5.98516	0.000251385	0.00611218	0.696674	DeadMtb_DEG
AL121985.3	2.783	1.01361	7.09735828524593e-05	0.000798407	0.892959	1.01361	0.0837838	0.187656	1.89005	LiveMtb_DEG
AL121992.2	1.74151	0.944898	0.0135056	0.0344728	1.1329	0.944898	0.109735	0.226543	0.608609	LiveMtb_DEG
AL122008.3	-0.292773	1.52332	0.448288	0.55083	1.45081	1.52332	0.00627865	0.0330784	-1.74358	DeadMtb_DEG
AL122010.1	1.03307	4.9061	0.00604889	0.018364	0.392416	4.9061	0.259782	0.412964	0.640649	LiveMtb_DEG
AL122013.1	1.33935	3.70165	0.000370527	0.00235833	0.413333	3.70165	0.167371	0.303904	0.926018	LiveMtb_DEG
AL122020.2	1.61651	4.34308	0.00245646	0.00924717	1.03994	4.34308	0.0414615	0.114928	0.576576	LiveMtb_DEG
AL132655.3	2.36885	0.711899	8.12056385778063e-07	7.11100251492099e-05	1.59237	0.711899	5.84798025895362e-05	0.00351069	0.776473	LiveMtb_DEG
AL132656.2	-2.45121	2.8724	0.000442059	0.00266862	-1.48557	2.8724	0.0178454	0.0648267	-0.965647	LiveMtb_DEG
AL133163.2	1.72036	0.313032	8.72045512420006e-07	7.38618454909358e-05	0.0665324	0.313032	0.702154	0.806184	1.65383	LiveMtb_DEG
AL133216.1	-0.672221	1.27595	0.125557	0.202203	-1.42334	1.27595	0.0105807	0.0461076	0.751115	DeadMtb_DEG
AL133230.2	1.62706	7.93689	0.000201337	0.00158099	0.931848	7.93689	0.0139717	0.0551681	0.695216	LiveMtb_DEG
AL133259.1	3.1189	5.82933	1.3703604870306e-05	0.000304654	2.1313	5.82933	0.000618385	0.00919347	0.987593	LiveMtb_DEG
AL133284.1	0.478032	3.05445	0.183747	0.27379	1.1854	3.05445	0.0106177	0.0462014	-0.707364	DeadMtb_DEG
AL133297.1	1.80997	2.98217	0.000401592	0.00249531	0.790904	2.98217	0.0643964	0.156599	1.01906	LiveMtb_DEG
AL133313.1	2.79923	2.77872	9.91911606706398e-06	0.000254553	1.58782	2.77872	0.00168114	0.0151828	1.21141	LiveMtb_DEG
AL133367.1	1.27855	8.52378	8.35175666635368e-05	0.000888856	0.654633	8.52378	0.0137943	0.0546712	0.623919	LiveMtb_DEG
AL133371.1	0.0561771	0.505995	0.806465	0.860531	1.14932	0.505995	0.0011539	0.0125521	-1.09315	DeadMtb_DEG
AL133395.1	1.57463	1.10472	0.00450686	0.0146383	0.408625	1.10472	0.409981	0.564085	1.16601	LiveMtb_DEG
AL133410.2	-0.794256	5.42798	0.0192037	0.0454872	-1.36464	5.42798	0.00172081	0.0153969	0.57038	DeadMtb_DEG
AL133444.1	1.13624	5.42415	0.00409834	0.0136053	0.441955	5.42415	0.220272	0.368656	0.694284	LiveMtb_DEG
AL133476.1	1.78167	6.9625	1.55429658003801e-05	0.000327966	1.04102	6.9625	0.00196732	0.0166086	0.740654	LiveMtb_DEG
AL135838.1	1.95021	4.85396	3.63684173337686e-05	0.000532567	1.25967	4.85396	0.00201465	0.0167956	0.690536	LiveMtb_DEG
AL135924.1	1.40342	0.329363	0.000158109	0.00133918	0.260052	0.329363	0.338905	0.495417	1.14337	LiveMtb_DEG
AL135978.1	1.98443	1.58889	0.0127018	0.0328654	1.42274	1.58889	0.0789532	0.180202	0.561686	LiveMtb_DEG
AL136038.5	1.05245	4.42746	0.0133208	0.0341121	0.262212	4.42746	0.51372	0.655981	0.790236	LiveMtb_DEG
AL136084.2	-1.37851	5.33019	4.32846815129869e-05	0.000589135	-0.215586	5.33019	0.340755	0.497295	-1.16293	LiveMtb_DEG
AL136139.1	1.28375	1.29574	0.037542	0.0771934	1.88983	1.29574	0.0105228	0.0459782	-0.606074	DeadMtb_DEG
AL136295.7	1.49383	6.74075	3.90927703203932e-05	0.000554685	0.966361	6.74075	0.00211271	0.0172196	0.527468	LiveMtb_DEG
AL136298.3	-2.17659	4.07183	0.000110835	0.00106073	-1.27395	4.07183	0.00831049	0.0393068	-0.902644	LiveMtb_DEG
AL136361.1	1.58438	5.33243	3.46152752703278e-05	0.000516624	0.668532	5.33243	0.0205401	0.0712142	0.915845	LiveMtb_DEG
AL136419.3	-1.10311	4.02363	7.14776126089484e-05	0.000802155	-0.0406129	4.02363	0.829187	0.896576	-1.0625	LiveMtb_DEG
AL136501.1	2.80415	2.76204	2.05860602029848e-05	0.00038869	1.17168	2.76204	0.0158976	0.0600795	1.63247	LiveMtb_DEG
AL136531.1	1.31885	4.53657	0.000254465	0.00183743	0.780505	4.53657	0.0138705	0.0548585	0.538348	LiveMtb_DEG
AL136531.3	1.52248	4.02148	0.00154471	0.00652879	0.874503	4.02148	0.0485514	0.12823	0.647977	LiveMtb_DEG
AL136981.2	-1.05869	5.29314	0.000462581	0.00275109	-0.431468	5.29314	0.0862593	0.191403	-0.62722	LiveMtb_DEG
AL136982.1	3.33944	3.59074	1.30689307301997e-05	0.000296045	1.91146	3.59074	0.00196333	0.0165971	1.42798	LiveMtb_DEG
AL136982.5	1.90211	4.09461	0.000149335	0.00128769	-0.587664	4.09461	0.123471	0.245898	2.48978	LiveMtb_DEG
AL136982.6	2.4296	2.06127	0.000183718	0.00147901	0.5827	2.06127	0.231784	0.382133	1.8469	LiveMtb_DEG
AL136985.2	1.96701	1.10846	2.08250255414388e-05	0.000390846	1.25907	1.10846	0.0013677	0.0136174	0.707941	LiveMtb_DEG
AL136985.3	1.95124	0.474002	1.51931872826591e-05	0.000323613	0.570147	0.474002	0.0607035	0.150309	1.38109	LiveMtb_DEG
AL136987.1	1.90846	4.31858	4.08367343163094e-05	0.000568514	0.624065	4.31858	0.0625523	0.153454	1.2844	LiveMtb_DEG
AL137018.1	1.57803	2.35717	0.000668265	0.0035648	2.12076	2.35717	0.00017444	0.00516761	-0.542731	DeadMtb_DEG
AL137026.2	2.58975	1.03675	7.75904286566982e-06	0.000219234	0.674975	1.03675	0.0682132	0.162836	1.91477	LiveMtb_DEG
AL137067.3	2.77717	3.71062	4.16517449024511e-05	0.000575784	1.32376	3.71062	0.0127183	0.0518827	1.45342	LiveMtb_DEG
AL137077.2	1.6617	4.68401	1.3017179795408e-05	0.000295881	0.594309	4.68401	0.0253088	0.0820478	1.06739	LiveMtb_DEG
AL137100.3	2.07441	1.14626	2.59710434021036e-05	0.000443067	0.17654	1.14626	0.574424	0.706661	1.89787	LiveMtb_DEG
AL137849.1	1.85443	0.767938	9.17826254193942e-05	0.000942162	0.492742	0.767938	0.154114	0.286838	1.36169	LiveMtb_DEG
AL138478.1	-1.33967	6.76701	1.94173455982907e-05	0.000373785	-0.459622	6.76701	0.0370443	0.106325	-0.88005	LiveMtb_DEG
AL138689.1	2.65607	1.25163	4.92290899014703e-05	0.000635781	1.40271	1.25163	0.00829209	0.039267	1.25336	LiveMtb_DEG
AL138689.2	2.53578	4.39359	7.83021568233098e-06	0.000220608	1.87427	4.39359	0.000214762	0.00566637	0.66151	LiveMtb_DEG
AL138694.1	1.99966	3.89348	2.39467438607549e-07	4.82279064281161e-05	1.18563	3.89348	5.28655531518344e-05	0.00340237	0.81403	LiveMtb_DEG
AL138713.1	-1.65637	3.33288	0.0015982	0.00669961	-0.152743	3.33288	0.725276	0.822856	-1.50363	LiveMtb_DEG
AL138759.1	-2.83195	2.40392	4.76051960761711e-05	0.000625478	-1.60558	2.40392	0.00545301	0.0302377	-1.22637	LiveMtb_DEG
AL138785.2	1.84276	1.80017	0.00207306	0.00813235	1.20472	1.80017	0.034901	0.102116	0.638048	LiveMtb_DEG
AL138787.1	0.950292	3.71107	0.0194609	0.0459663	1.57391	3.71107	0.00221805	0.017693	-0.623614	DeadMtb_DEG
AL138789.1	-1.80366	2.90941	7.8361725185761e-05	0.00085344	-0.51248	2.90941	0.123617	0.246048	-1.29118	LiveMtb_DEG
AL138807.1	2.38002	0.988609	6.19953146471008e-05	0.000733715	1.56888	0.988609	0.00269971	0.0198298	0.811135	LiveMtb_DEG
AL138820.1	-1.04481	6.58947	0.000976819	0.0046782	-0.336702	6.58947	0.204993	0.350631	-0.708104	LiveMtb_DEG
AL138828.2	1.54036	0.678303	0.00550587	0.0170983	0.852915	0.678303	0.107917	0.2239	0.687444	LiveMtb_DEG
AL138889.3	1.71187	3.22141	0.00592064	0.0180551	0.891386	3.22141	0.131945	0.257453	0.820487	LiveMtb_DEG
AL138930.1	1.49535	1.57465	5.9426582449084e-05	0.000715459	0.438205	1.57465	0.102916	0.216413	1.05715	LiveMtb_DEG
AL138963.3	1.12662	2.03949	0.00127046	0.00564053	0.595078	2.03949	0.0591856	0.147604	0.53154	LiveMtb_DEG
AL138963.4	-2.23837	11.1285	6.21409539456728e-05	0.000734656	-1.65237	11.1285	0.00130462	0.0132689	-0.586	LiveMtb_DEG
AL138966.2	-1.03046	4.14377	0.000505008	0.00290811	-1.71516	4.14377	2.35759883211159e-05	0.00248172	0.684697	DeadMtb_DEG
AL138999.1	1.31057	5.96962	2.9064277153158e-05	0.000468378	0.402017	5.96962	0.0674267	0.161643	0.908553	LiveMtb_DEG
AL138999.2	1.77198	7.65907	3.01794212739057e-06	0.000133122	0.847116	7.65907	0.00205042	0.0169297	0.924866	LiveMtb_DEG
AL139005.1	1.94384	3.23979	0.00122796	0.00550265	1.16125	3.23979	0.0363654	0.105055	0.782592	LiveMtb_DEG
AL139011.1	1.22436	8.46699	4.05051889889234e-05	0.00056538	0.577535	8.46699	0.0131737	0.0530743	0.646826	LiveMtb_DEG
AL139095.4	-1.61514	4.38828	0.000190083	0.00151974	-0.585099	4.38828	0.0854628	0.190162	-1.03004	LiveMtb_DEG
AL139142.1	0.732926	4.01627	0.0420027	0.0844782	1.3999	4.01627	0.00279079	0.0202179	-0.666978	DeadMtb_DEG
AL139174.1	2.87011	3.56839	0.000176267	0.00143958	2.13673	3.56839	0.00292914	0.0208318	0.733387	LiveMtb_DEG
AL139193.1	1.87568	2.00482	0.000172179	0.00141877	0.803597	2.00482	0.0456872	0.123095	1.07208	LiveMtb_DEG
AL139243.1	1.22655	5.16783	0.00589665	0.0180003	0.500191	5.16783	0.226804	0.376255	0.726358	LiveMtb_DEG
AL139246.2	3.88932	4.31628	8.56595396002109e-06	0.000233265	2.32909	4.31628	0.00104388	0.0120038	1.56023	LiveMtb_DEG
AL139246.3	3.63472	3.67756	3.06266003239463e-06	0.00013411	2.04532	3.67756	0.000696349	0.00969354	1.5894	LiveMtb_DEG
AL139246.5	1.588	5.79797	0.00206151	0.00810101	-0.54641	5.79797	0.225035	0.374197	2.13441	LiveMtb_DEG
AL139260.1	2.27782	6.01237	2.66935810763906e-07	4.95310146859576e-05	1.2228	6.01237	0.000126667	0.00457626	1.05503	LiveMtb_DEG
AL139286.2	-2.01885	2.18841	0.0030169	0.0108013	-0.778283	2.18841	0.202778	0.347849	-1.24057	LiveMtb_DEG
AL139289.1	1.13826	4.9647	0.00298292	0.010719	0.530632	4.9647	0.130168	0.255007	0.607626	LiveMtb_DEG
AL139317.4	1.81615	2.2827	0.000419352	0.002572	0.480208	2.2827	0.237893	0.388752	1.33594	LiveMtb_DEG
AL139330.1	2.41425	2.50731	0.000310113	0.00210408	1.61103	2.50731	0.00854741	0.0400686	0.803212	LiveMtb_DEG
AL139340.1	2.38239	1.92743	0.00168655	0.00696747	0.473882	1.92743	0.457622	0.607196	1.90851	LiveMtb_DEG
AL139349.1	1.75616	4.61278	7.29732367804299e-05	0.000812911	0.966201	4.61278	0.00869166	0.0404348	0.789962	LiveMtb_DEG
AL139353.3	1.93769	2.276	0.013024	0.0335186	1.36447	2.276	0.0849022	0.1893	0.573223	LiveMtb_DEG
AL139385.1	1.30488	6.6622	0.000287541	0.00199429	0.236936	6.6622	0.384743	0.539475	1.06794	LiveMtb_DEG
AL139404.1	2.0543	1.33293	0.000742145	0.00383365	1.49336	1.33293	0.0103689	0.0455313	0.560944	LiveMtb_DEG
AL139424.2	2.13016	3.13678	0.000179591	0.00145565	0.609477	3.13678	0.15908	0.293462	1.52069	LiveMtb_DEG
AL139424.3	2.23722	4.21701	2.38860666209018e-05	0.000423383	1.02517	4.21701	0.0109513	0.0471539	1.21204	LiveMtb_DEG
AL157392.3	1.01678	9.94107	0.00157908	0.00663596	0.498342	9.94107	0.0847263	0.188972	0.518442	LiveMtb_DEG
AL157688.1	1.09581	0.63448	0.00108434	0.00503219	0.515094	0.63448	0.0808851	0.182977	0.580715	LiveMtb_DEG
AL157700.1	0.323894	3.08887	0.205304	0.298401	1.38297	3.08887	0.000502422	0.00825895	-1.05907	DeadMtb_DEG
AL157769.1	-1.33665	4.08785	0.00642514	0.0192647	-0.420159	4.08785	0.35073	0.506708	-0.916493	LiveMtb_DEG
AL157813.1	1.43708	7.24838	6.84143416055124e-06	0.000206302	0.513324	7.24838	0.0178945	0.0649177	0.923757	LiveMtb_DEG
AL157813.2	1.80015	4.428	4.01823634571206e-05	0.000563688	0.455984	4.428	0.133997	0.260388	1.34417	LiveMtb_DEG
AL157815.1	-2.07625	4.6093	2.92187794748363e-05	0.000470237	-1.29292	4.6093	0.00214131	0.0173469	-0.783337	LiveMtb_DEG
AL157827.1	-1.28861	1.66067	0.00993206	0.0270999	-0.0487952	1.66067	0.915331	0.952362	-1.23981	LiveMtb_DEG
AL157831.3	1.17241	1.80111	0.00246184	0.00926011	0.27513	1.80111	0.410484	0.564576	0.897283	LiveMtb_DEG
AL157834.2	-1.81631	3.2221	1.87225234632677e-05	0.000368068	-0.353228	3.2221	0.198596	0.342958	-1.46308	LiveMtb_DEG
AL157896.1	1.22982	0.925656	0.0775905	0.137702	2.38081	0.925656	0.00708598	0.035714	-1.15099	DeadMtb_DEG
AL157902.2	-1.20688	5.35407	0.00135813	0.00592497	-1.89956	5.35407	0.000115406	0.00444315	0.692675	DeadMtb_DEG
AL157935.2	1.1973	4.58867	0.000214667	0.00164976	0.657439	4.58867	0.0178788	0.0648896	0.539861	LiveMtb_DEG
AL157938.1	1.15074	4.87649	0.00112025	0.00515505	0.569446	4.87649	0.069464	0.164982	0.581295	LiveMtb_DEG
AL158068.1	2.96735	1.29541	0.000287859	0.00199588	0.906078	1.29541	0.158363	0.292503	2.06127	LiveMtb_DEG
AL158068.2	3.13274	0.867298	1.96286817260574e-05	0.000376324	0.544125	0.867298	0.249199	0.401232	2.58862	LiveMtb_DEG
AL158136.1	3.41343	2.88227	8.10152011303888e-06	0.000224861	1.41435	2.88227	0.00937373	0.0424365	1.99908	LiveMtb_DEG
AL158211.2	-2.7276	4.60329	3.42915426863905e-05	0.000514045	-1.53423	4.60329	0.00450526	0.0269157	-1.19337	LiveMtb_DEG
AL158211.4	-3.49129	4.17745	0.000277954	0.00195119	-2.75331	4.17745	0.00298843	0.0210441	-0.73798	LiveMtb_DEG
AL158211.5	-0.546532	9.36905	0.0241283	0.0544599	-1.13892	9.36905	0.000653512	0.00943088	0.592392	DeadMtb_DEG
AL158801.1	1.72104	4.99282	1.92091542077003e-05	0.000372054	1.11136	4.99282	0.00120807	0.0128262	0.60968	LiveMtb_DEG
AL158801.2	-0.965391	3.84586	0.00187536	0.00754452	-1.52043	3.84586	0.000167559	0.00512596	0.555038	DeadMtb_DEG
AL158801.5	-0.332244	4.10345	0.117416	0.191662	-1.23025	4.10345	0.000253	0.00613078	0.898005	DeadMtb_DEG
AL159163.1	-0.521334	1.65519	0.047911	0.0937944	-1.34051	1.65519	0.000479479	0.0081109	0.819178	DeadMtb_DEG
AL159166.1	3.53567	2.97005	3.23760623681888e-06	0.000138576	1.33148	2.97005	0.00877329	0.0406678	2.20419	LiveMtb_DEG
AL159174.1	1.14606	3.9966	0.00044354	0.00267399	0.156251	3.9966	0.534325	0.673756	0.989806	LiveMtb_DEG
AL160159.1	1.35136	1.01903	0.0146345	0.0366899	0.217003	1.01903	0.677412	0.78793	1.13436	LiveMtb_DEG
AL160272.1	2.26675	4.77535	5.63835593529541e-05	0.00069228	1.19725	4.77535	0.00908183	0.0416327	1.0695	LiveMtb_DEG
AL160281.1	2.13382	4.54516	9.23220690421923e-06	0.000242796	1.60676	4.54516	0.000216399	0.00569519	0.527062	LiveMtb_DEG
AL160286.1	1.01428	1.44871	0.016008	0.0394591	0.377061	1.44871	0.353724	0.509646	0.637218	LiveMtb_DEG
AL160286.3	1.56484	1.16767	0.0113812	0.0301555	0.515164	1.16767	0.378181	0.533466	1.04968	LiveMtb_DEG
AL160396.2	1.31082	4.62342	7.14963294604437e-05	0.000802155	0.734753	4.62342	0.0077459	0.0377227	0.576065	LiveMtb_DEG
AL161421.1	-0.714773	7.54334	0.0153895	0.0382006	-1.49894	7.54334	0.000313424	0.00661023	0.784169	DeadMtb_DEG
AL161430.1	1.56562	0.343622	1.62310909243723e-05	0.000336194	0.175639	0.343622	0.436879	0.588799	1.38998	LiveMtb_DEG
AL161663.2	-1.4659	3.71866	0.000801048	0.00404866	-0.195718	3.71866	0.574953	0.70703	-1.27019	LiveMtb_DEG
AL161668.3	1.06768	6.59161	0.00224882	0.00864314	0.505056	6.59161	0.110729	0.228018	0.562622	LiveMtb_DEG
AL161725.1	1.05986	9.91795	0.00072868	0.00378685	1.59507	9.91795	8.01957239355105e-05	0.0039209	-0.535215	DeadMtb_DEG
AL161725.2	0.646154	1.98343	0.188411	0.279109	1.71297	1.98343	0.00791293	0.0381602	-1.06682	DeadMtb_DEG
AL161747.1	1.87416	2.81458	0.00110568	0.00510953	1.11417	2.81458	0.0348047	0.10195	0.759991	LiveMtb_DEG
AL161798.1	1.18905	1.15147	0.00347841	0.0120319	1.98282	1.15147	0.000229319	0.00585801	-0.793764	DeadMtb_DEG
AL161804.1	2.1862	4.21233	0.000335339	0.00220863	1.0957	4.21233	0.0349797	0.10228	1.0905	LiveMtb_DEG
AL161901.1	1.06596	0.907964	0.0155955	0.0386189	0.303643	0.907964	0.470697	0.619164	0.762313	LiveMtb_DEG
AL161909.2	-1.73385	1.57412	0.00190446	0.00763091	-2.48726	1.57412	0.000342039	0.00686399	0.75341	DeadMtb_DEG
AL161910.1	-1.63853	1.03038	0.00665865	0.0198055	-0.808192	1.03038	0.158795	0.293075	-0.830338	LiveMtb_DEG
AL162151.3	-1.60451	2.76059	0.00578077	0.0177396	-0.0786878	2.76059	0.879242	0.929883	-1.52582	LiveMtb_DEG
AL162231.1	-1.08473	5.46234	0.0149095	0.037263	-1.62093	5.46234	0.00298265	0.0210328	0.536195	DeadMtb_DEG
AL162231.2	-1.96016	6.44462	2.49023899234013e-06	0.000123398	-1.16236	6.44462	0.000404283	0.00743549	-0.7978	LiveMtb_DEG
AL162253.2	1.22497	6.78233	0.000118515	0.00110698	0.546631	6.78233	0.0319005	0.0959674	0.678341	LiveMtb_DEG
AL162274.2	1.12593	2.34287	3.80973229779625e-05	0.000547007	-0.0976754	2.34287	0.584894	0.715127	1.22361	LiveMtb_DEG
AL162424.1	1.21046	6.66544	0.000354249	0.00228902	0.252496	6.66544	0.334217	0.490958	0.957965	LiveMtb_DEG
AL162497.1	-1.54528	4.75236	0.0118202	0.0310766	-2.25685	4.75236	0.00258079	0.0193146	0.711579	DeadMtb_DEG
AL162632.1	1.45772	1.10028	0.00641612	0.0192441	0.952932	1.10028	0.0702711	0.166209	0.504785	LiveMtb_DEG
AL162632.3	-0.434565	1.06633	0.197631	0.289961	1.29209	1.06633	0.00470603	0.0276552	-1.72666	DeadMtb_DEG
AL162719.1	1.76234	1.01497	0.00366293	0.0125157	1.15278	1.01497	0.0498827	0.130758	0.609559	LiveMtb_DEG
AL162724.1	1.25785	7.29676	0.000335282	0.00220863	0.603173	7.29676	0.0417597	0.115497	0.65468	LiveMtb_DEG
AL162726.3	0.222956	2.31528	0.439746	0.542751	1.03754	2.31528	0.00798804	0.0383817	-0.814583	DeadMtb_DEG
AL162727.1	0.773015	5.20735	0.0170807	0.0414769	1.28215	5.20735	0.00184255	0.0160316	-0.509139	DeadMtb_DEG
AL163192.1	2.66843	1.17817	0.000100512	0.00099587	1.6859	1.17817	0.00504472	0.028765	0.982523	LiveMtb_DEG
AL163541.1	1.36166	0.804143	0.00732784	0.0213415	0.623136	0.804143	0.194832	0.338189	0.738521	LiveMtb_DEG
AL352979.3	1.57728	1.15834	0.00373838	0.0127093	0.743333	1.15834	0.139222	0.267207	0.833945	LiveMtb_DEG
AL353152.1	2.10568	2.39447	0.00281305	0.0102577	0.481545	2.39447	0.431628	0.583996	1.62413	LiveMtb_DEG
AL353152.2	2.39484	6.63946	1.23348657295267e-06	8.72679657358396e-05	1.02876	6.63946	0.00209732	0.0171717	1.36608	LiveMtb_DEG
AL353576.1	0.526934	6.77559	0.0178225	0.0428971	1.17802	6.77559	0.000244542	0.0060394	-0.651084	DeadMtb_DEG
AL353593.3	1.31479	1.8932	5.60529523672649e-05	0.000690745	0.300751	1.8932	0.187705	0.329559	1.01404	LiveMtb_DEG
AL353596.1	-0.248425	1.84339	0.520301	0.617859	-1.59859	1.84339	0.00368252	0.0239929	1.35016	DeadMtb_DEG
AL353597.1	0.0193576	0.525948	0.960557	0.974063	1.33054	0.525948	0.0117415	0.0493025	-1.31118	DeadMtb_DEG
AL353600.2	2.32265	1.04636	0.00388188	0.0130822	0.255873	1.04636	0.715663	0.816148	2.06677	LiveMtb_DEG
AL353625.1	2.99301	10.0004	8.76922498177763e-08	3.43925191078805e-05	1.85262	10.0004	1.49413287512191e-05	0.00201248	1.14039	LiveMtb_DEG
AL353626.1	1.35	0.917573	0.0179432	0.0431416	0.762259	0.917573	0.180509	0.320749	0.587745	LiveMtb_DEG
AL353648.1	2.85861	1.63702	6.11896400892246e-07	6.35975690689043e-05	2.07479	1.63702	2.43157206651378e-05	0.00250674	0.783824	LiveMtb_DEG
AL353662.1	1.88481	5.38783	2.19884001152142e-06	0.000116674	1.27876	5.38783	0.000132962	0.00461745	0.606051	LiveMtb_DEG
AL353662.3	2.55702	1.57828	8.37892951575614e-05	0.000889987	1.64152	1.57828	0.00400448	0.0251636	0.915507	LiveMtb_DEG
AL353689.1	1.40664	3.25335	0.00320125	0.0113195	2.81563	3.25335	5.02351630261637e-05	0.00333417	-1.409	DeadMtb_DEG
AL353704.1	0.220874	2.63839	0.551665	0.645853	1.3668	2.63839	0.00726235	0.0362485	-1.14593	DeadMtb_DEG
AL353708.1	1.32427	5.91009	0.00156772	0.00659975	1.88947	5.91009	0.000285579	0.00639096	-0.565201	DeadMtb_DEG
AL353803.4	2.09084	7.32738	7.526388187323e-06	0.000214792	1.27135	7.32738	0.000846682	0.0107243	0.819488	LiveMtb_DEG
AL353804.2	-2.61381	1.34234	0.000264459	0.00188506	-2.06267	1.34234	0.00285533	0.0204945	-0.551133	LiveMtb_DEG
AL354702.1	-1.75486	1.77934	0.00223686	0.00861399	-0.928688	1.77934	0.0788473	0.180141	-0.826174	LiveMtb_DEG
AL354714.1	1.27405	0.442025	0.00428054	0.0140781	-0.294279	0.442025	0.457799	0.607402	1.56833	LiveMtb_DEG
AL354718.3	-0.720544	4.75466	0.0530833	0.101702	-1.36597	4.75466	0.00424799	0.025979	0.645424	DeadMtb_DEG
AL354751.3	-0.630468	4.75247	0.0443923	0.0883001	-1.42269	4.75247	0.00103661	0.011958	0.792224	DeadMtb_DEG
AL354919.2	1.75313	4.48016	8.51358160928173e-05	0.000897683	0.551299	4.48016	0.0956563	0.205763	1.20183	LiveMtb_DEG
AL355075.1	0.90749	1.23656	0.0290132	0.0629233	1.45731	1.23656	0.00461086	0.0273184	-0.549825	DeadMtb_DEG
AL355103.1	2.57237	0.913395	8.22102370698056e-07	7.16499945399209e-05	2.06923	0.913395	1.3747817468558e-05	0.00195295	0.503133	LiveMtb_DEG
AL355303.1	1.12921	3.19168	0.0157472	0.0389278	1.74857	3.19168	0.0025628	0.0192372	-0.619357	DeadMtb_DEG
AL355304.1	4.10466	3.25077	3.54037328607965e-07	5.44683466422295e-05	2.54149	3.25077	5.31651947982055e-05	0.00341336	1.56317	LiveMtb_DEG
AL355312.5	-0.373484	0.416931	0.105296	0.175577	-1.03784	0.416931	0.0014481	0.0140466	0.664356	DeadMtb_DEG
AL355336.2	1.51214	7.12303	7.18996808890497e-05	0.000804629	0.829868	7.12303	0.00872068	0.0405134	0.682276	LiveMtb_DEG
AL355338.1	-1.16741	2.99624	0.00546226	0.0169947	-0.369837	2.99624	0.33401	0.490847	-0.79757	LiveMtb_DEG
AL355355.1	1.56203	3.60669	0.000375706	0.00237954	0.474599	3.60669	0.174121	0.312521	1.08744	LiveMtb_DEG
AL355355.2	2.28448	3.11553	0.00185201	0.00747559	1.67228	3.11553	0.0196771	0.0691255	0.612198	LiveMtb_DEG
AL355377.1	2.51985	5.02944	4.76637454576022e-05	0.00062561	1.85056	5.02944	0.0010801	0.0121865	0.669296	LiveMtb_DEG
AL355377.2	2.5432	5.00852	1.02093351044758e-05	0.000259235	1.88816	5.00852	0.000262942	0.00621315	0.655034	LiveMtb_DEG
AL355377.3	1.13739	4.2289	0.00362003	0.0124055	0.574382	4.2289	0.114374	0.233208	0.563011	LiveMtb_DEG
AL355388.1	1.18037	7.84372	0.000480124	0.00281734	0.619669	7.84372	0.0354425	0.103174	0.5607	LiveMtb_DEG
AL355482.2	-1.03193	1.14308	0.014243	0.035918	0.498735	1.14308	0.225023	0.374197	-1.53067	LiveMtb_DEG
AL355483.2	1.03512	4.2414	0.000157122	0.00133521	0.252033	4.2414	0.216535	0.36426	0.783084	LiveMtb_DEG
AL355512.1	1.46237	5.12279	7.53589108543034e-05	0.000831275	0.625803	5.12279	0.029777	0.0916734	0.836565	LiveMtb_DEG
AL355578.1	1.87758	0.703619	5.24781442543285e-07	6.17196331779835e-05	0.593135	0.703619	0.00731689	0.0364279	1.28444	LiveMtb_DEG
AL355581.1	-1.04635	5.19189	0.00437686	0.0143153	-0.546173	5.19189	0.113988	0.232591	-0.500177	LiveMtb_DEG
AL355796.1	2.02487	2.07834	0.00030028	0.00205475	0.849101	2.07834	0.064702	0.157098	1.17577	LiveMtb_DEG
AL355834.1	1.13889	1.06628	0.00266022	0.00982155	0.595402	1.06628	0.0893238	0.195923	0.543484	LiveMtb_DEG
AL355881.2	3.27638	2.0271	3.10547733664772e-05	0.000485758	2.06327	2.0271	0.00209126	0.0171376	1.21311	LiveMtb_DEG
AL355922.1	-2.77259	4.10563	0.00548256	0.0170462	-0.725345	4.10563	0.42152	0.575238	-2.04724	LiveMtb_DEG
AL355987.3	-1.12557	1.93357	0.0246731	0.0553882	-1.77445	1.93357	0.00413237	0.0256325	0.64888	DeadMtb_DEG
AL356010.2	-2.78815	2.96433	0.00458735	0.0148542	-1.86566	2.96433	0.0527631	0.136209	-0.922495	LiveMtb_DEG
AL356108.1	1.44937	0.856513	0.00524174	0.0164577	0.668524	0.856513	0.168221	0.305013	0.780841	LiveMtb_DEG
AL356118.1	0.498203	6.08323	0.136469	0.215878	1.43344	6.08323	0.0021524	0.0173937	-0.935236	DeadMtb_DEG
AL356215.1	2.00474	4.02693	0.000110021	0.00105579	0.787156	4.02693	0.0509077	0.132791	1.21759	LiveMtb_DEG
AL356234.2	3.14033	1.98301	3.84936497820707e-05	0.000550288	1.93449	1.98301	0.00283837	0.0204175	1.20583	LiveMtb_DEG
AL356234.3	3.13814	5.36849	3.78028956537068e-06	0.000151388	2.24883	5.36849	0.000141736	0.00474642	0.889313	LiveMtb_DEG
AL356273.3	1.85667	4.26982	2.00647810660062e-05	0.000382141	1.12711	4.26982	0.00187751	0.0162029	0.729562	LiveMtb_DEG
AL356356.2	1.27615	0.774774	0.0103431	0.0279886	0.650006	0.774774	0.17766	0.317312	0.626139	LiveMtb_DEG
AL356379.2	2.9365	1.75301	0.00118983	0.00537649	2.0168	1.75301	0.01936	0.0684544	0.919709	LiveMtb_DEG
AL356417.3	1.11255	8.6993	0.00637816	0.0191653	0.488381	8.6993	0.201665	0.346565	0.624167	LiveMtb_DEG
AL356488.2	-3.96964	4.4059	9.96568349260156e-05	0.000991403	-4.73843	4.4059	5.96088972185433e-05	0.00351069	0.768785	DeadMtb_DEG
AL356489.1	1.6383	1.10494	9.50457554489923e-06	0.000248151	0.667949	1.10494	0.0112713	0.0480062	0.970352	LiveMtb_DEG
AL356489.2	0.725845	3.36622	0.0208158	0.0484658	1.35161	3.36622	0.0011331	0.012442	-0.625763	DeadMtb_DEG
AL356490.1	1.83582	2.0957	0.00106285	0.00496568	2.69447	2.0957	0.000149001	0.00481609	-0.858651	DeadMtb_DEG
AL356512.1	-0.240716	8.78263	0.338673	0.44293	-1.10794	8.78263	0.0022932	0.0180261	0.867224	DeadMtb_DEG
AL356583.1	0.882631	0.661935	0.135765	0.215127	2.16761	0.661935	0.00554011	0.0305515	-1.28498	DeadMtb_DEG
AL356608.3	1.21547	2.8316	0.00315251	0.011188	0.64352	2.8316	0.0934467	0.20241	0.571951	LiveMtb_DEG
AL356652.1	-1.15866	6.24952	0.000172819	0.00142055	-0.599973	6.24952	0.0205712	0.0712673	-0.558686	LiveMtb_DEG
AL356750.1	1.27255	0.778293	0.0019654	0.00781095	0.283482	0.778293	0.417942	0.571842	0.989069	LiveMtb_DEG
AL356753.1	3.6172	2.62436	3.71937503275896e-06	0.000150544	2.85215	2.62436	6.64059567640643e-05	0.00367494	0.765042	LiveMtb_DEG
AL356785.1	0.618135	1.18908	0.176759	0.265333	1.61234	1.18908	0.00736201	0.0365937	-0.99421	DeadMtb_DEG
AL356801.1	-0.943768	3.41822	0.0456645	0.0902584	-1.56925	3.41822	0.00714843	0.0359083	0.625484	DeadMtb_DEG
AL356967.1	0.802779	0.662227	0.0505727	0.0979477	1.6063	0.662227	0.00282912	0.0203875	-0.803526	DeadMtb_DEG
AL357033.1	0.00259732	5.35961	0.992719	0.996967	-1.27715	5.35961	0.00239814	0.0184615	1.27975	DeadMtb_DEG
AL357033.3	2.38703	5.83187	7.6936411963685e-06	0.000218241	0.865644	5.83187	0.0177918	0.0647074	1.52139	LiveMtb_DEG
AL357033.4	1.28145	8.46865	1.51703773860688e-05	0.000323571	-0.135052	8.46865	0.460739	0.610203	1.41651	LiveMtb_DEG
AL357054.1	1.08985	4.73749	0.00167649	0.00693707	-0.000972142	4.73749	0.997298	1	1.09082	LiveMtb_DEG
AL357075.2	1.75918	2.08926	0.00200242	0.00791881	0.239064	2.08926	0.618208	0.741339	1.52011	LiveMtb_DEG
AL357079.1	-0.00772615	6.94838	0.970609	0.980961	1.33388	6.94838	0.000213694	0.00565285	-1.34161	DeadMtb_DEG
AL357153.4	1.32362	4.99568	0.000853945	0.00424946	0.675377	4.99568	0.0542944	0.139019	0.648246	LiveMtb_DEG
AL357552.2	1.22445	2.41993	0.000219378	0.0016717	0.573843	2.41993	0.0364074	0.105132	0.650605	LiveMtb_DEG
AL357874.2	1.36847	4.28935	0.000265363	0.00189039	0.507631	4.28935	0.0911441	0.198843	0.860839	LiveMtb_DEG
AL357874.3	1.3494	4.78642	0.0021212	0.00826713	0.477463	4.78642	0.215076	0.3627	0.871939	LiveMtb_DEG
AL358215.1	2.10679	0.746468	0.00547368	0.017023	0.307318	0.746468	0.649899	0.766103	1.79948	LiveMtb_DEG
AL358334.3	-2.73991	5.94308	5.393192415989e-08	3.20574714354083e-05	-1.83688	5.94308	4.85364006292002e-06	0.00135585	-0.90303	LiveMtb_DEG
AL358472.1	1.19853	2.44322	0.000415194	0.00255476	0.582666	2.44322	0.0443839	0.120556	0.615862	LiveMtb_DEG
AL358613.2	-1.09128	0.971563	0.00467358	0.0150726	-0.0530608	0.971563	0.875814	0.927807	-1.03822	LiveMtb_DEG
AL358781.2	2.28453	3.26954	0.000181815	0.00146827	1.57419	3.26954	0.00477533	0.0279305	0.710339	LiveMtb_DEG
AL358937.1	1.20234	5.0784	0.000147139	0.00127316	1.73041	5.0784	1.97854919454911e-05	0.00228814	-0.528065	DeadMtb_DEG
AL359073.1	1.32707	2.44425	0.000927125	0.00450782	0.552082	2.44425	0.108887	0.225343	0.774991	LiveMtb_DEG
AL359091.1	-0.783859	5.29575	0.0522512	0.100513	-1.44626	5.29575	0.00485622	0.0281753	0.662397	DeadMtb_DEG
AL359092.1	1.5527	3.47514	3.05732922348683e-05	0.00048215	0.298451	3.47514	0.228713	0.378482	1.25425	LiveMtb_DEG
AL359183.1	1.46037	5.47765	0.000244896	0.00179382	0.0526728	5.47765	0.857099	0.91548	1.4077	LiveMtb_DEG
AL359195.2	-1.30126	3.20213	0.00213417	0.00830691	-0.648673	3.20213	0.0928152	0.201368	-0.652585	LiveMtb_DEG
AL359237.1	1.75787	5.17971	6.57574280301067e-05	0.000761497	-0.0428381	5.17971	0.885165	0.934093	1.80071	LiveMtb_DEG
AL359258.2	-1.62697	9.60859	0.000275756	0.00193916	-2.22526	9.60859	5.86689278543119e-05	0.00351069	0.598286	DeadMtb_DEG
AL359265.1	0.934105	3.6967	0.0309624	0.0661057	1.58006	3.6967	0.00370841	0.0240983	-0.645954	DeadMtb_DEG
AL359502.1	3.3954	1.93132	8.78356432146396e-05	0.000915714	1.77712	1.93132	0.0127586	0.0519999	1.61828	LiveMtb_DEG
AL359502.2	5.87232	3.69969	1.23096183442161e-06	8.72604418656202e-05	3.88765	3.69969	9.58449474682766e-05	0.00413173	1.98467	LiveMtb_DEG
AL359551.1	-3.53566	4.45077	4.44900782755419e-07	5.85388458695558e-05	-2.80157	4.45077	8.70686543133541e-06	0.00162573	-0.734093	LiveMtb_DEG
AL359636.1	1.18418	0.519291	0.0166702	0.0407295	0.343	0.519291	0.469419	0.617979	0.84118	LiveMtb_DEG
AL359636.2	1.85609	1.61799	0.00364805	0.0124731	0.780119	1.61799	0.180471	0.320696	1.07597	LiveMtb_DEG
AL359643.1	1.32231	0.984911	0.00929613	0.025695	0.609124	0.984911	0.210238	0.357158	0.713187	LiveMtb_DEG
AL359693.1	1.86661	4.33058	0.000507808	0.00291765	1.25779	4.33058	0.0116213	0.0489731	0.608819	LiveMtb_DEG
AL359711.2	1.58572	5.5883	5.38918117882961e-05	0.000674948	0.365959	5.5883	0.182192	0.32283	1.21976	LiveMtb_DEG
AL359732.1	1.14211	3.5517	0.0016659	0.00690589	0.109254	3.5517	0.717237	0.816976	1.03286	LiveMtb_DEG
AL359851.1	-1.82339	4.29733	0.00312262	0.0111072	-1.02661	4.29733	0.0767355	0.176704	-0.796781	LiveMtb_DEG
AL359916.1	1.03981	4.65453	0.00960218	0.0263612	0.332324	4.65453	0.376858	0.532224	0.707483	LiveMtb_DEG
AL360081.1	3.54437	2.48885	0.000194958	0.00154638	2.89774	2.48885	0.00176238	0.0156126	0.646633	LiveMtb_DEG
AL360181.2	1.53024	6.16821	5.87100341014331e-05	0.000709674	0.950281	6.16821	0.00372851	0.0241616	0.579955	LiveMtb_DEG
AL360181.3	1.47071	4.70768	0.000104276	0.00102117	0.612141	4.70768	0.0396287	0.111414	0.858567	LiveMtb_DEG
AL360182.1	-1.20064	1.05897	0.00282722	0.0102886	-0.497743	1.05897	0.169557	0.306709	-0.702896	LiveMtb_DEG
AL360182.2	-1.59858	1.77443	0.0212583	0.0492672	-1.08017	1.77443	0.127953	0.251912	-0.518412	LiveMtb_DEG
AL365215.1	1.05271	0.636321	0.0130555	0.033583	0.460567	0.636321	0.260888	0.414011	0.592139	LiveMtb_DEG
AL365220.1	0.609853	0.638673	0.0265618	0.0585891	1.33265	0.638673	0.000544861	0.00857378	-0.722798	DeadMtb_DEG
AL365272.1	2.27995	3.18339	0.00353549	0.0121876	1.17176	3.18339	0.1077	0.223604	1.10819	LiveMtb_DEG
AL365338.1	-1.47239	1.76518	0.00559019	0.0172915	0.225013	1.76518	0.635822	0.754638	-1.6974	LiveMtb_DEG
AL365361.1	-2.14156	5.55171	0.000202002	0.00158449	-1.36294	5.55171	0.00808516	0.0386652	-0.778623	LiveMtb_DEG
AL365434.2	1.55511	0.869495	0.0167977	0.0409749	-0.146633	0.869495	0.811699	0.885173	1.70174	LiveMtb_DEG
AL365436.2	1.27975	1.85286	0.0106622	0.028678	0.439819	1.85286	0.352721	0.508506	0.839935	LiveMtb_DEG
AL365475.1	2.52084	1.1381	0.000361257	0.00232268	1.40044	1.1381	0.0234676	0.0779009	1.1204	LiveMtb_DEG
AL389925.1	-0.0188964	0.28751	0.946436	0.96401	1.28571	0.28751	0.00213086	0.0172938	-1.30461	DeadMtb_DEG
AL390236.1	1.07269	5.95051	0.00187483	0.00754322	0.46494	5.95051	0.129878	0.254578	0.60775	LiveMtb_DEG
AL390719.1	3.39813	6.06729	6.26703223444894e-08	3.20729237805596e-05	1.973	6.06729	1.86178853258799e-05	0.00223637	1.42512	LiveMtb_DEG
AL390728.1	2.0628	4.87093	0.0020193	0.00796897	2.77404	4.87093	0.000581157	0.00889283	-0.711235	DeadMtb_DEG
AL390728.5	2.17325	1.90375	2.05198651210032e-05	0.000387846	0.784061	1.90375	0.0309346	0.0940736	1.38919	LiveMtb_DEG
AL390728.6	-2.47794	6.72971	6.20261319996561e-08	3.20729237805596e-05	-3.07076	6.72971	2.4474378371249e-08	0.000201487	0.592811	DeadMtb_DEG
AL390755.2	1.51105	3.90538	0.000399723	0.00248841	0.717373	3.90538	0.0476273	0.126646	0.79368	LiveMtb_DEG
AL390863.1	-0.886826	3.87393	0.0109039	0.0291888	-1.61654	3.87393	0.000526899	0.00844583	0.729715	DeadMtb_DEG
AL390961.2	-1.29809	1.51288	0.000491509	0.00285996	-0.331321	1.51288	0.263167	0.416222	-0.966768	LiveMtb_DEG
AL391069.1	-1.86745	4.79532	1.83311170935456e-06	0.000106918	0.0345828	4.79532	0.866028	0.921499	-1.90203	LiveMtb_DEG
AL391121.1	-0.924787	7.8226	0.0275505	0.0603386	-1.67494	7.8226	0.00204982	0.0169297	0.750154	DeadMtb_DEG
AL391416.1	1.92537	4.25338	7.26700160532677e-06	0.000212831	0.579812	4.25338	0.0389455	0.110137	1.34556	LiveMtb_DEG
AL391425.1	2.21829	1.13356	0.0019132	0.00765574	1.69521	1.13356	0.016428	0.0613872	0.523078	LiveMtb_DEG
AL391704.1	-4.06726	5.63285	7.73427919426228e-06	0.000219127	-1.6024	5.63285	0.0118497	0.049582	-2.46486	LiveMtb_DEG
AL391811.1	2.96102	2.81594	2.20976325003859e-05	0.000402967	1.71046	2.81594	0.00276869	0.0201506	1.25057	LiveMtb_DEG
AL391832.2	-2.7727	7.1991	8.67106632893101e-06	0.000234684	-1.05578	7.1991	0.0150514	0.0581211	-1.71692	LiveMtb_DEG
AL391832.3	-1.68169	6.63517	5.96550189541203e-05	0.000716535	-0.748337	6.63517	0.021987	0.0745335	-0.933349	LiveMtb_DEG
AL391839.3	1.42486	1.49489	0.0103274	0.0279503	0.293035	1.49489	0.56993	0.702545	1.13183	LiveMtb_DEG
AL391863.1	2.47868	6.27377	9.65737231942653e-05	0.000973744	1.5829	6.27377	0.00459947	0.0272688	0.895786	LiveMtb_DEG
AL391863.2	2.27137	4.41706	0.000319034	0.00213648	1.30031	4.41706	0.0188984	0.0673874	0.971058	LiveMtb_DEG
AL392086.3	2.03248	3.90196	4.48592093405407e-06	0.000165671	1.2223	3.90196	0.000597395	0.00901515	0.810181	LiveMtb_DEG
AL392103.1	0.609404	2.29936	0.0139741	0.0353996	1.3693	2.29936	0.000161652	0.00503134	-0.759895	DeadMtb_DEG
AL392183.1	1.83923	3.09155	0.00272673	0.0100077	2.37569	3.09155	0.00106778	0.0121424	-0.536453	DeadMtb_DEG
AL442071.1	2.5992	3.4118	4.07297589160477e-05	0.000567847	1.83096	3.4118	0.00125249	0.0130166	0.768241	LiveMtb_DEG
AL442071.2	1.87844	4.90865	0.000153575	0.00131397	1.30119	4.90865	0.00406128	0.0253763	0.577248	LiveMtb_DEG
AL445220.1	-0.321656	2.78026	0.453908	0.55636	1.51001	2.78026	0.0090641	0.041562	-1.83167	DeadMtb_DEG
AL445222.1	1.78706	0.698483	0.000493037	0.00286562	0.755661	0.698483	0.078974	0.180202	1.0314	LiveMtb_DEG
AL445248.1	1.28481	3.44979	0.00548579	0.0170513	-0.165552	3.44979	0.688197	0.795843	1.45037	LiveMtb_DEG
AL445253.1	2.14836	0.790059	0.00261646	0.00969775	0.460496	0.790059	0.455059	0.604878	1.68786	LiveMtb_DEG
AL445489.1	1.89667	4.91858	4.3829179977785e-05	0.000593858	1.27989	4.91858	0.0017647	0.0156249	0.616783	LiveMtb_DEG
AL445490.1	3.19594	7.54306	1.32269648402061e-06	9.07121648197605e-05	2.49487	7.54306	2.75295202713868e-05	0.00260714	0.70107	LiveMtb_DEG
AL445645.1	4.60378	4.1262	1.8152269581656e-06	0.000106708	2.35556	4.1262	0.00088404	0.0110145	2.24822	LiveMtb_DEG
AL445647.1	-2.12972	1.44953	3.19131631769526e-05	0.000493355	-1.35229	1.44953	0.00202696	0.016844	-0.777439	LiveMtb_DEG
AL445669.1	2.09253	3.38724	0.0073565	0.0214028	1.43265	3.38724	0.0653049	0.158058	0.65988	LiveMtb_DEG
AL445928.1	1.53509	3.67302	0.0030485	0.0108919	0.82028	3.67302	0.0893669	0.195985	0.714815	LiveMtb_DEG
AL445933.1	1.70884	9.29439	1.11720892170094e-06	8.21000658102102e-05	1.19257	9.29439	5.80120634217475e-05	0.00351069	0.516262	LiveMtb_DEG
AL450163.1	1.32339	4.46011	0.00446031	0.0145315	0.416362	4.46011	0.321183	0.477517	0.907028	LiveMtb_DEG
AL450267.1	1.49266	4.66572	0.00596723	0.0181604	2.07664	4.66572	0.00156583	0.0145863	-0.583984	DeadMtb_DEG
AL450267.2	1.18272	1.44104	0.0141697	0.0357631	2.87618	1.44104	8.98153269208304e-05	0.0040468	-1.69345	DeadMtb_DEG
AL450311.1	-1.76016	2.57915	0.0112158	0.0298201	-3.54217	2.57915	0.00026712	0.0062603	1.78201	DeadMtb_DEG
AL450322.2	1.04095	0.279572	0.000547161	0.00308335	0.419932	0.279572	0.0955835	0.205643	0.621018	LiveMtb_DEG
AL450338.2	0.442124	2.05567	0.130203	0.208181	1.33623	2.05567	0.00138906	0.0137202	-0.894104	DeadMtb_DEG
AL450384.2	0.708665	5.16368	0.0889583	0.153863	1.33749	5.16368	0.0102695	0.0452322	-0.628828	DeadMtb_DEG
AL450467.1	-1.12569	6.85354	5.63925534379115e-05	0.00069228	0.0228776	6.85354	0.902247	0.94455	-1.14857	LiveMtb_DEG
AL450468.1	1.37478	0.478262	0.000221696	0.00168183	0.730892	0.478262	0.0212184	0.0728254	0.643883	LiveMtb_DEG
AL450998.3	1.9599	7.04272	4.34986070715059e-06	0.000162982	1.06526	7.04272	0.00116971	0.012644	0.894642	LiveMtb_DEG
AL451062.1	-1.54522	4.98268	6.33310485708791e-06	0.000197333	-0.154156	4.98268	0.439033	0.590626	-1.39107	LiveMtb_DEG
AL451063.1	0.728731	3.30119	0.0373688	0.0768944	1.41124	3.30119	0.00212697	0.0172772	-0.682512	DeadMtb_DEG
AL451069.3	-2.17565	5.51847	1.38299968157506e-05	0.00030652	-1.63724	5.51847	0.000311397	0.00659697	-0.538404	LiveMtb_DEG
AL451085.3	-0.833849	7.29585	0.0057893	0.0177588	-1.41298	7.29585	0.000385939	0.00729131	0.579131	DeadMtb_DEG
AL451124.1	-1.2858	0.652284	0.0181959	0.0436243	-0.276507	0.652284	0.595453	0.724039	-1.00929	LiveMtb_DEG
AL499627.1	3.61607	3.30362	3.2835404357252e-05	0.000502233	1.92145	3.30362	0.0060648	0.0323953	1.69462	LiveMtb_DEG
AL512306.3	1.2291	3.8088	0.010113	0.0274958	0.51073	3.8088	0.261738	0.414846	0.718368	LiveMtb_DEG
AL512326.1	1.88994	2.25319	0.00043678	0.00264344	0.960191	2.25319	0.0383693	0.109079	0.929746	LiveMtb_DEG
AL512326.5	2.89856	2.38684	7.72216338435351e-05	0.000845361	1.85504	2.38684	0.00383298	0.0245106	1.04352	LiveMtb_DEG
AL512328.1	1.16348	0.387313	0.00230258	0.00879079	0.339539	0.387313	0.306022	0.462072	0.823937	LiveMtb_DEG
AL512353.1	1.26714	8.3572	1.37185025683749e-05	0.000304797	0.671977	8.3572	0.00328356	0.0223249	0.595161	LiveMtb_DEG
AL512380.2	-1.94924	4.84261	0.00852762	0.0239973	-2.71539	4.84261	0.00235152	0.018294	0.766159	DeadMtb_DEG
AL512444.1	1.08293	1.0759	0.00987239	0.0269636	1.69105	1.0759	0.00134102	0.0134777	-0.608124	DeadMtb_DEG
AL512506.2	0.68033	2.03997	0.10951	0.181354	1.50452	2.03997	0.00637361	0.0333632	-0.824193	DeadMtb_DEG
AL512603.2	1.1931	0.330782	0.00153426	0.00649526	0.429471	0.330782	0.1874	0.329151	0.763627	LiveMtb_DEG
AL512604.3	1.51785	1.78201	0.000407582	0.00252123	0.747618	1.78201	0.0417662	0.115506	0.770227	LiveMtb_DEG
AL512631.2	-0.622939	4.80116	0.228567	0.324743	-2.44633	4.80116	0.00130884	0.0132768	1.82339	DeadMtb_DEG
AL513013.1	1.86498	1.05897	0.00553792	0.0171592	0.893093	1.05897	0.157668	0.291565	0.971888	LiveMtb_DEG
AL513128.1	-2.00501	1.0003	0.0169238	0.0412013	-1.44293	1.0003	0.0934911	0.202479	-0.562079	LiveMtb_DEG
AL513185.3	1.09558	1.05939	0.00132096	0.00580121	0.580908	1.05939	0.0596095	0.148394	0.514674	LiveMtb_DEG
AL513318.2	-3.12726	4.1125	3.57550006845381e-05	0.000526791	-2.15386	4.1125	0.00130675	0.0132689	-0.973402	LiveMtb_DEG
AL513327.1	1.33098	7.92639	0.00105106	0.00492654	0.642177	7.92639	0.0732301	0.1709	0.688798	LiveMtb_DEG
[truncated: 4,376 more rows]
