# Supplementary material for: Dual transcriptomic analysis unraveling the immune landscape and host-pathogen interactions during Mycobacterium tuberculosis infection
Source: iScience. 2025 Nov 17;28(12):114102. doi: 10.1016/j.isci.2025.114102 (PMC12765389; doi:10.1016/j.isci.2025.114102)
Supplement: Table S4. The KEGG enrichment results of LiveMtb DEGs [file mmc5.xlsx]

## Sheet: Sheet1
Supplementary Table 4. The KEGG enrichment results of LiveMtb DEGs
Cluster	ID	Description	GeneRatio	BgRatio	pvalue	p.adjust	qvalue	geneID	Count	RichFactor	KEGGcategory
LiveMtb_DEG_48h	hsa04060	Cytokine-cytokine receptor interaction	61/726	298/8842	1.1e-11	3.53e-09	3.1e-09	8784/7293/8764/3604/656/1435/8995/3586/27302/56300/26525/3557/7852/130399/3579/6364/132014/7048/1524/729230/51554/3592/3576/2921/2920/4283/6373/3600/3977/56477/7124/3581/3574/392255/3456/6363/3587/939/920/652/9235/246778/146433/6347/6354/6355/6357/6368/6362/6348/6351/414062/9560/1440/1236/4804/1443/10148/9518/282616/282618	61	0.204698	Environmental Information Processing
LiveMtb_DEG_48h	hsa04061	Viral protein interaction with cytokine and cytokine receptor	30/726	100/8842	1.73e-10	2.79e-08	2.44e-08	8764/1435/3586/7852/3579/6364/1524/729230/51554/3576/2921/2920/4283/6373/56477/7124/6363/3587/146433/6347/6354/6355/6357/6368/6362/6348/6351/414062/9560/1236	30	0.3	Environmental Information Processing
LiveMtb_DEG_48h	hsa04062	Chemokine signaling pathway	38/726	193/8842	2.76e-07	2.97e-05	2.6e-05	5293/2786/7852/3579/6364/1524/729230/3576/2921/2920/4283/6373/56477/653361/2770/2791/114/6363/7410/10235/156/10681/51764/6347/6354/6355/6357/6368/6362/6348/6351/414062/9560/1236/3055/6714/57580/7074	38	0.196891	Organismal Systems
LiveMtb_DEG_48h	hsa04015	Rap1 signaling pathway	38/726	212/8842	3.14e-06	0.00025254	0.00022125	5293/1969/1435/25780/9223/22808/3815/2149/5159/2264/10636/1268/1956/9863/2770/9732/2277/8823/284/114/7010/7410/10235/80310/54518/8074/2251/2904/2254/27040/3690/4804/3397/6714/1943/808/135/7074	38	0.179245	Environmental Information Processing
LiveMtb_DEG_48h	hsa05323	Rheumatoid arthritis	21/726	94/8842	1.81e-05	0.00116265	0.0010186	1435/6364/941/3576/2921/2920/3600/7124/3122/3118/51606/245972/284/7010/1514/7099/6347/6348/414062/3383/54	21	0.223404	Human Diseases
LiveMtb_DEG_48h	hsa04014	Ras signaling pathway	38/726	238/8842	4.84e-05	0.00259767	0.00227582	5293/1969/1435/4914/23179/2786/25780/51365/22808/3815/5602/5921/5159/2264/1956/2791/2277/4303/8823/284/7010/4915/10235/80310/8074/2251/2904/2254/2322/10681/51764/27040/4804/1943/115727/808/8605/7074	38	0.159664	Environmental Information Processing
LiveMtb_DEG_48h	hsa04080	Neuroactive ligand-receptor interaction	52/726	368/8842	6.63e-05	0.00304752	0.00266994	10911/553/130574/1134/3357/2859/7068/5745/90226/165829/53829/2557/84109/4886/2151/2149/2916/1906/2914/1268/4142/4852/10800/5368/5179/1903/133/796/187/51083/5029/2904/5027/5025/3356/1910/1511/5729/7253/1133/283869/9340/1443/6752/146/4923/4987/728/135/6753/706/2897	52	0.141304	Environmental Information Processing
LiveMtb_DEG_48h	hsa04020	Calcium signaling pathway	39/726	254/8842	9.3e-05	0.00338287	0.00296375	55283/4914/779/493/553/7852/3357/2668/2149/5159/815/2264/1956/2277/8823/10800/114/4915/80310/775/8074/2251/2904/5027/5025/2254/3356/1910/1133/3706/4916/4843/8877/146/4923/773/808/6543/135	39	0.153543	Environmental Information Processing
LiveMtb_DEG_48h	hsa00380	Tryptophan metabolism	12/726	42/8842	9.46e-05	0.00338287	0.00296375	1545/130013/316/6999/11185/3620/169355/219/883/847/15/259307	12	0.285714	Metabolism
LiveMtb_DEG_48h	hsa05202	Transcriptional misregulation in cancer	31/726	193/8842	0.00021175	0.00681845	0.00597367	4914/5087/54738/5468/7048/64332/3576/30012/8356/171558/2115/3205/3207/5218/862/8013/7185/4005/7704/100532731/648/3695/2322/597/4094/3728/2118/4804/4353/4318/1991	31	0.160622	Human Diseases
LiveMtb_DEG_48h	hsa04151	PI3K-Akt signaling pathway	49/726	362/8842	0.00030725	0.00899408	0.00787974	5293/1969/1435/4914/63923/2786/9223/3815/2069/6696/2668/2149/5159/2264/6446/4602/3696/1956/9863/2791/1278/2277/8823/1287/3574/284/3456/7010/4915/3371/7099/10319/80310/8516/8074/2251/3695/2254/2322/1284/10681/51764/1440/3690/4804/1277/1443/1299/1943	49	0.135359	Environmental Information Processing
LiveMtb_DEG_48h	hsa04010	MAPK signaling pathway	42/726	300/8842	0.00040353	0.010828	0.00948649	1969/3925/1435/4914/779/84451/25780/7048/55799/22808/3815/2069/5602/2668/4214/5921/5159/1843/2264/7124/6196/1956/2277/8823/1852/2316/284/7010/4915/10235/80310/775/8074/2251/2254/2322/4804/27091/1943/773/115727/8605	42	0.14	Environmental Information Processing
LiveMtb_DEG_48h	hsa05146	Amoebiasis	19/726	103/8842	0.00063006	0.0156061	0.0136725	5293/909/910/338382/3586/3592/3576/2921/2920/7124/1278/1287/7099/10319/733/1284/1511/4843/1277	19	0.184466	Human Diseases
LiveMtb_DEG_48h	hsa04512	ECM-receptor interaction	17/726	89/8842	0.00079488	0.0182823	0.0160172	63923/80144/1834/1758/6696/3696/1278/1287/3371/10319/8516/3695/1284/3690/1277/1299/51206	17	0.191011	Environmental Information Processing
LiveMtb_DEG_48h	hsa05418	Fluid shear stress and atherosclerosis	23/726	141/8842	0.00108111	0.0232079	0.0203325	5293/2944/4880/5602/1843/8878/1906/7124/653361/858/857/1514/445/119391/652/1003/6347/3690/6714/4318/3383/808/3162	23	0.163121	Human Diseases
LiveMtb_DEG_48h	hsa04820	Cytoskeleton in muscle cells	33/726	232/8842	0.00124916	0.0243342	0.0213192	127294/84676/255631/1301/88/165904/171024/1462/1729/3696/1278/1287/2273/7169/272/4607/8516/288/84665/27063/9124/8082/5318/3695/1284/161176/4628/3728/3690/1277/1829/1299/2192	33	0.142241	Cellular Processes
LiveMtb_DEG_48h	hsa04620	Toll-like receptor signaling pathway	19/726	109/8842	0.00128472	0.0243342	0.0213192	5293/7100/941/3592/7096/10333/3576/4283/6373/5602/6696/7124/23643/3456/7099/6348/6351/414062/9560	19	0.174312	Organismal Systems
LiveMtb_DEG_48h	hsa05412	Arrhythmogenic right ventricular cardiomyopathy	16/726	86/8842	0.00150189	0.0268671	0.0235384	779/88/55799/2697/3696/8516/775/8082/5318/3695/3728/3690/27091/1000/1829/6543	16	0.186047	Human Diseases
LiveMtb_DEG_48h	hsa04926	Relaxin signaling pathway	21/726	130/8842	0.0019819	0.0325836	0.0285466	5293/2786/7048/5602/1906/1956/2770/2791/1278/2277/1287/114/59/1910/1284/10681/51764/4843/1277/6714/4318	21	0.161538	Organismal Systems
LiveMtb_DEG_48h	hsa04064	NF-kappa B signaling pathway	18/726	105/8842	0.00206936	0.0325836	0.0285466	8837/3576/2921/2920/7124/7128/23643/6363/7099/7185/597/27040/6357/6351/9560/79092/3383/29775	18	0.171429	Environmental Information Processing
LiveMtb_DEG_48h	hsa04514	Cell adhesion molecules	24/726	157/8842	0.00212502	0.0325836	0.0285466	5792/5133/152404/941/9076/100506658/1462/3122/3118/3696/4897/29126/923/9379/23705/90952/8516/920/3695/9369/1003/1000/3383/933	24	0.152866	Environmental Information Processing
LiveMtb_DEG_48h	hsa05152	Tuberculosis	26/726	180/8842	0.00318845	0.0466673	0.0408854	1263/9103/3586/1379/3656/3592/7096/10333/5602/815/7124/3122/3118/51606/245972/3456/7099/4046/3587/64581/1594/3687/4843/8877/6714/808	26	0.144444	Human Diseases
LiveMtb_DEG_72h	hsa05322	Systemic lupus erythematosus	45/1199	139/8842	7.81e-09	1.41e-06	1.3e-06	2209/653604/8338/317772/2212/3586/6741/941/3015/735/8350/8366/8358/8335/3018/8352/8344/3013/8343/8367/8361/8968/8345/8969/8294/8340/8329/8357/8331/8342/8341/8330/8332/8354/8356/8336/7124/3118/94239/733/2904/1511/6632/1991/6634	45	0.323741	Human Diseases
LiveMtb_DEG_72h	hsa04110	Cell cycle	49/1199	158/8842	8.41e-09	1.41e-06	1.3e-06	10459/991/4998/1647/8317/699/4175/151648/993/4171/4085/890/9319/6502/891/995/1026/4172/7272/26271/8454/8243/157570/5591/4173/9134/27085/113130/595/1111/983/9126/23047/7027/701/57082/4088/90381/5347/81620/990/10403/994/5111/5933/4616/898/8318/7533	49	0.310127	Cellular Processes
LiveMtb_DEG_72h	hsa04613	Neutrophil extracellular trap formation	53/1199	192/8842	1.64e-07	1.83e-05	1.69e-05	5293/2209/653604/8338/317772/2212/820/3015/8350/8366/8358/8335/3018/8352/8344/3013/8343/8367/8361/8968/8345/8969/8294/8340/8329/8357/8331/8342/8341/8330/8332/8354/8356/8336/60/94239/653361/1183/1536/292/6850/7450/64581/3146/1511/3683/3690/4353/71/6714/566/1991/728	53	0.276042	Organismal Systems
LiveMtb_DEG_72h	hsa05202	Transcriptional misregulation in cancer	52/1199	193/8842	4.92e-07	4.12e-05	3.81e-05	1647/2209/653604/5966/7850/7849/54738/5468/7048/64332/604/7468/8842/3576/890/4208/1437/30012/8350/8358/8352/8968/8357/8354/8356/1026/171558/3569/3205/4233/8013/7185/7490/4005/330/4314/7704/648/5328/3195/3695/1848/2322/597/26471/4094/4804/4353/4318/1991/4616/7113	52	0.26943	Human Diseases
LiveMtb_DEG_72h	hsa05323	Rheumatoid arthritis	29/1199	94/8842	1.04e-05	0.00069579	0.00064277	1435/90423/6364/941/3576/2919/2921/2920/3600/1437/7124/3118/3569/537/526/51606/245972/284/1514/10312/4312/4314/8600/3683/6348/414062/8792/3383/54	29	0.308511	Human Diseases
LiveMtb_DEG_72h	hsa04061	Viral protein interaction with cytokine and cytokine receptor	30/1199	100/8842	1.36e-05	0.00076081	0.00070284	8764/7133/1435/3586/29949/11009/8807/7852/3579/6364/1524/2829/729230/3576/2919/2921/2920/7124/3569/6366/3587/6354/6355/6368/6362/6348/6351/414062/9560/1236	30	0.3	Environmental Information Processing
LiveMtb_DEG_72h	hsa04060	Cytokine-cytokine receptor interaction	66/1199	298/8842	2.58e-05	0.00123491	0.00114081	8764/3604/7133/656/1435/4803/3586/29949/11009/27302/7850/3554/8807/26525/3557/7852/130399/3579/6364/7048/1524/2829/729230/7066/3576/2919/2921/2920/3600/3575/2690/1437/27190/654/7124/3569/3624/64109/3574/3456/6366/7046/9966/3587/939/53342/8600/51330/9235/58191/6354/6355/6368/6362/6348/6351/414062/9560/1440/1236/4804/8792/10148/9518/282618/3976	66	0.221477	Environmental Information Processing
LiveMtb_DEG_72h	hsa05034	Alcoholism	44/1199	188/8842	0.00015365	0.00643429	0.00594401	5567/653604/8338/317772/2786/3015/8350/8366/8358/8335/3018/8352/8344/3013/8343/8367/8361/8968/8345/8969/8294/8340/8329/8357/8331/8342/8341/8330/8332/8354/8356/8336/9586/94239/2770/4915/55315/6571/2904/5501/10681/2793/2354/135	44	0.234043	Human Diseases
LiveMtb_DEG_72h	hsa04668	TNF signaling pathway	30/1199	119/8842	0.00044607	0.0166036	0.0153384	5293/7133/1435/5743/8837/6364/2919/2921/2920/5602/3600/1437/1906/7124/7128/3569/9586/3456/7185/153090/330/4314/1326/4792/64285/79651/182/4318/3383/3976	30	0.252101	Environmental Information Processing
LiveMtb_DEG_72h	hsa04064	NF-kappa B signaling pathway	27/1199	105/8842	0.00060657	0.018714	0.017288	1647/5743/128178/7535/3554/8837/3576/2919/2921/2920/7124/7128/6366/6850/7185/330/5328/8600/4792/597/27040/6351/9560/79092/8792/4616/3383	27	0.257143	Environmental Information Processing
LiveMtb_DEG_72h	hsa04142	Lysosome	32/1199	132/8842	0.00061449	0.018714	0.017288	8372/2760/4758/3482/2717/537/1508/427/51606/245972/1514/1515/1509/6609/10312/5660/3988/4891/8906/1511/10577/5641/23312/3073/1201/2588/968/6448/4864/5476/54/8218	32	0.242424	Cellular Processes
LiveMtb_DEG_72h	hsa04640	Hematopoietic cell lineage	25/1199	99/8842	0.00125994	0.0351734	0.0324932	1435/2209/909/925/7850/3554/3676/2815/4311/7066/3815/3575/1437/7124/3118/3569/948/3574/921/4254/2322/1440/3690/2208/933	25	0.252525	Organismal Systems
LiveMtb_DEG_72h	hsa04974	Protein digestion and absorption	26/1199	105/8842	0.00138474	0.0356837	0.0329646	63036/255631/480/1281/1294/4311/285641/153201/206358/8645/4224/340267/2006/1287/23439/169044/6505/1306/5222/10008/1305/1284/23428/50509/11136/6543	26	0.247619	Organismal Systems
LiveMtb_DEG_72h	hsa03030	DNA replication	12/1199	36/8842	0.00198454	0.0474871	0.0438687	4175/4171/5981/4172/6119/5982/5422/4173/2237/5557/5983/5111	12	0.333333	Genetic Information Processing
