# Supplementary material for: Dual transcriptomic analysis unraveling the immune landscape and host-pathogen interactions during Mycobacterium tuberculosis infection
Source: iScience. 2025 Nov 17;28(12):114102. doi: 10.1016/j.isci.2025.114102 (PMC12765389; doi:10.1016/j.isci.2025.114102)
Supplement: Table S5. The GO enrichment results of consistently increased and decreased genes [file mmc6.xlsx]

## Sheet: Sheet1
Supplementary Table 5. The GO enrichment results of consistently increased and decreased genes
Cluster	ID	Description	GeneRatio	BgRatio	pvalue	p.adjust	qvalue	geneID	Count	RichFactor
DeadMtb_up	GO:0042887	amide transmembrane transporter activity	14/1378	46/18369	4.09e-06	0.00415533	0.00393922	DISP1/SLC25A12/SLC7A11/SLC1A3/SLC38A9/TAP2/TAP1/AQP7/SLC1A2/SLC15A3/SLC15A4/AQP8/SLC14A1/SLC25A18	14	0.304348
DeadMtb_up	GO:0071723	lipopeptide binding	6/1378	10/18369	2.85e-05	0.013941	0.0132159	CD1A/CD1C/CD1E/TLR1/TLR6/LBP	6	0.6
DeadMtb_up	GO:0140375	immune receptor activity	25/1378	141/18369	4.6e-05	0.013941	0.0132159	IL22RA1/FCGR2B/IL18R1/IL18RAP/IL5RA/CCR8/CD200R1/LIFR/IL31RA/IL12B/HLA-DRA/HLA-DQA1/HLA-DOB/IL1RAPL2/FZD4/IL10RA/IL15RA/C3AR1/KLRD1/CCR7/C5AR1/GPR32/KIR2DL4/IL10RB/IFNGR2	25	0.177305
DeadMtb_up	GO:0003953	NAD+ nucleosidase activity	7/1378	16/18369	8.23e-05	0.013941	0.0132159	IL18R1/IL18RAP/CD38/TLR1/TLR6/IL1RAPL2/TLR4	7	0.4375
DeadMtb_up	GO:0050135	NAD(P)+ nucleosidase activity	7/1378	16/18369	8.23e-05	0.013941	0.0132159	IL18R1/IL18RAP/CD38/TLR1/TLR6/IL1RAPL2/TLR4	7	0.4375
DeadMtb_up	GO:0061809	NAD+ nucleotidase (cyclic ADP-ribose generating)	7/1378	16/18369	8.23e-05	0.013941	0.0132159	IL18R1/IL18RAP/CD38/TLR1/TLR6/IL1RAPL2/TLR4	7	0.4375
DeadMtb_up	GO:0019239	deaminase activity	9/1378	32/18369	0.000422482	0.0548219	0.0519706	GNPDA1/AMPD3/AICDA/LACC1/ADA2/APOBEC3A/APOBEC3F/APOBEC3G/APOBEC3H	9	0.28125
DeadMtb_up	GO:0019199	transmembrane receptor protein kinase activity	15/1378	77/18369	0.000524148	0.0591705	0.0560931	EPHB2/EPHA10/INSRR/CRIM1/MERTK/ACVR2A/NRP2/EPHA3/BMPR1B/EPHA7/PDGFRL/ROR2/NRP1/AMHR2/NTRK3	15	0.194805
DeadMtb_up	GO:0030246	carbohydrate binding	36/1378	273/18369	0.000669308	0.0680017	0.0644649	FBXO2/CHI3L2/SELL/CLEC20A/CD34/GALM/GALNT15/CLEC3B/ITIH1/ADGRL3/MANBA/HLA-DRA/GCK/PPP1R3A/MGAM/GALNT11/ENPP2/CD72/GALNT18/PRG2/SFTPA2/SFTPA1/CLEC4E/KLRB1/CD69/CLEC7A/KLRD1/ENDOU/CLN5/GANC/ACAN/CLEC18B/LGALS9C/CD22/SIGLEC6/LGALS2	36	0.131868
DeadMtb_down	GO:0030695	GTPase regulator activity	78/1864	495/18369	5.45e-05	0.0237275	0.0236678	ACAP3/ARHGEF19/ARHGEF10L/DENND4B/LAMTOR2/ARHGEF11/ARHGAP30/OBSCN/ITGB1BP1/RTKN/RGPD3/PSD4/SH3BP4/ALS2CL/PLXNB1/CPEB2/TBC1D9B/RGL2/RGS17/TIAM2/ADAP1/RAPGEF5/RCC1L/LAMTOR4/RASA4B/ARHGAP6/TBC1D25/DLC1/EEF1D/ARHGAP39/FGD3/DENND1A/TBC1D13/RAPGEF1/RALGDS/GPSM1/SIPA1/RIN1/LAMTOR1/ARAP1/ARHGEF17/THY1/ADRB1/ARHGEF25/AGAP2/RASAL1/RHOF/MCF2L/CCDC88C/RASGRP1/GNB5/NPRL3/TSC2/RABEP2/ARHGAP44/LLGL1/TBC1D3G/TBC1…	78	0.157576
DeadMtb_down	GO:0060589	nucleoside-triphosphatase regulator activity	78/1864	495/18369	5.45e-05	0.0237275	0.0236678	ACAP3/ARHGEF19/ARHGEF10L/DENND4B/LAMTOR2/ARHGEF11/ARHGAP30/OBSCN/ITGB1BP1/RTKN/RGPD3/PSD4/SH3BP4/ALS2CL/PLXNB1/CPEB2/TBC1D9B/RGL2/RGS17/TIAM2/ADAP1/RAPGEF5/RCC1L/LAMTOR4/RASA4B/ARHGAP6/TBC1D25/DLC1/EEF1D/ARHGAP39/FGD3/DENND1A/TBC1D13/RAPGEF1/RALGDS/GPSM1/SIPA1/RIN1/LAMTOR1/ARAP1/ARHGEF17/THY1/ADRB1/ARHGEF25/AGAP2/RASAL1/RHOF/MCF2L/CCDC88C/RASGRP1/GNB5/NPRL3/TSC2/RABEP2/ARHGAP44/LLGL1/TBC1D3G/TBC1…	78	0.157576
DeadMtb_down	GO:0016627	oxidoreductase activity (acting on the CH-CH group of donors)	17/1864	60/18369	6.54e-05	0.0237275	0.0236678	MECR/ACAA1/ACOX2/ACAD9/AKR1D1/PTGES2/TM7SF2/SDHD/COX15/ACADS/PTGR2/IVD/DECR2/ACADVL/RSAD1/DUS1L/BLVRB	17	0.283333
LiveMtb_up	GO:0005125	cytokine activity	31/1166	235/18369	8.84e-05	0.0630778	0.0601858	XCL1/IL10/IL19/IL24/IL1B/IL36RN/IL1RN/INHBB/THPO/CXCL1/SPP1/CSF2/GDF9/BMP6/LTA/VEGFA/IL6/INHBA/NAMPT/IFNB1/MSMP/CLCF1/KITLG/CXCL16/CCL1/CCL5/CSF3/C17orf99/IFNL1/LIF/FAM3B	31	0.131915
LiveMtb_up	GO:0005432	calcium:sodium antiporter activity	5/1166	10/18369	0.000196708	0.0630778	0.0601858	SLC24A2/SLC3A2/SLC8B1/SLC8A3/SLC8A2	5	0.5
LiveMtb_up	GO:1904680	peptide transmembrane transporter activity	5/1166	10/18369	0.000196708	0.0630778	0.0601858	DISP1/TAP2/TAP1/SLC15A3/SLC15A4	5	0.5
LiveMtb_down	GO:0035252	UDP-xylosyltransferase activity	6/1356	11/18369	5.35e-05	0.0270941	0.0270941	XXYLT1/POGLUT3/GXYLT1/RXYLT1/POGLUT2/XYLT1	6	0.545455
LiveMtb_down	GO:0042285	xylosyltransferase activity	6/1356	11/18369	5.35e-05	0.0270941	0.0270941	XXYLT1/POGLUT3/GXYLT1/RXYLT1/POGLUT2/XYLT1	6	0.545455
LiveMtb_down	GO:0003697	single-stranded DNA binding	21/1356	119/18369	0.000155065	0.0523603	0.0523603	RAD54L/HNRNPU/SMC6/RAD18/NEIL3/MSH3/SSBP2/RAD50/PURA/MMS22L/HNRNPA2B1/TERF1/RECQL4/SMC5/FAM111A/BRCA2/RNF138/MCM8/LONP1/CDC45/DMC1	21	0.176471
