# Supplementary material for: Dual transcriptomic analysis unraveling the immune landscape and host-pathogen interactions during Mycobacterium tuberculosis infection
Source: iScience. 2025 Nov 17;28(12):114102. doi: 10.1016/j.isci.2025.114102 (PMC12765389; doi:10.1016/j.isci.2025.114102)
Supplement: Table S6. The KEGG enrichment results of consistently increased and decreased genes [file mmc7.xlsx]

## Sheet: Sheet1
Supplementary Table 6. The KEGG enrichment results of consistently increased and decreased genes
Cluster	ID	Description	GeneRatio	BgRatio	pvalue	p.adjust	qvalue	geneID	Count	RichFactor	KEGGcategory	gene symbol
DeadMtb_up	hsa05152	Tuberculosis	35/707	180/8842	5.97e-07	0.00019693	0.00018468	1520/9103/2213/1379/3552/3553/843/4615/7096/10333/4790/817/836/3593/3122/3117/3112/3109/3115/245972/5535/7099/1509/4046/3587/26253/64581/51561/4261/64127/5289/6714/3929/3588/3460	35	0.194444	Human Diseases	CTSS/FCGR2C/FCGR2B/CR1L/IL1A/IL1B/CASP10/MYD88/TLR1/TLR6/NFKB1/CAMK2D/CASP3/IL12B/HLA-DRA/HLA-DQA1/HLA-DOB/HLA-DMB/HLA-DPB1/ATP6V0D2/PPP3R2/TLR4/CTSD/LSP1/IL10RA/CLEC4E/CLEC7A/IL23A/CIITA/NOD2/PIK3C3/SRC/LBP/IL10RB/IFNGR2
DeadMtb_up	hsa05321	Inflammatory bowel disease	17/707	65/8842	8.92e-06	0.00147148	0.00137995	8809/8807/3552/3553/4790/3596/3593/3122/3117/3112/3109/3115/7099/51561/6778/64127/3460	17	0.261538	Human Diseases	IL18R1/IL18RAP/IL1A/IL1B/NFKB1/IL13/IL12B/HLA-DRA/HLA-DQA1/HLA-DOB/HLA-DMB/HLA-DPB1/TLR4/IL23A/STAT6/NOD2/IFNGR2
DeadMtb_up	hsa04061	Viral protein interaction with cytokine and cytokine receptor	20/707	100/8842	0.000103137	0.011345	0.0106393	58985/6375/8809/8807/1237/53833/8743/4283/3627/6373/10563/6363/3587/146433/6347/6355/6346/6362/1236/3588	20	0.2	Environmental Information Processing	IL22RA1/XCL1/IL18R1/IL18RAP/CCR8/IL20RB/TNFSF10/CXCL9/CXCL10/CXCL11/CXCL13/CCL19/IL10RA/IL34/CCL2/CCL8/CCL1/CCL18/CCR7/IL10RB
DeadMtb_up	hsa04621	NOD-like receptor signaling pathway	30/707	189/8842	0.000207901	0.0157338	0.0147552	2635/2633/2634/115361/115362/10628/9447/3553/55054/4615/55669/4790/8737/222545/7128/10135/1536/1508/392288/7099/329/838/23710/6773/5027/10379/64127/6347/5332/22900	30	0.15873	Organismal Systems	GBP3/GBP1/GBP2/GBP4/GBP5/TXNIP/AIM2/IL1B/ATG16L1/MYD88/MFN1/NFKB1/RIPK1/GPRC6A/TNFAIP3/NAMPT/CYBB/CTSB/MAP1LC3BP1/TLR4/BIRC2/CASP5/GABARAPL1/STAT2/P2RX7/IRF9/NOD2/CCL2/PLCB4/CARD8
DeadMtb_up	hsa04514	Cell adhesion molecules	26/707	157/8842	0.00027404	0.0157338	0.0147552	7412/4359/6402/23114/947/9378/3685/5133/201633/22865/9076/3122/3117/3112/3109/3115/9069/26047/80380/23705/83700/3695/9071/933/22829/23562	26	0.165605	Environmental Information Processing	VCAM1/MPZ/SELL/NFASC/CD34/NRXN1/ITGAV/PDCD1/TIGIT/SLITRK3/CLDN1/HLA-DRA/HLA-DQA1/HLA-DOB/HLA-DMB/HLA-DPB1/CLDN12/CNTNAP2/PDCD1LG2/CADM1/JAM3/ITGB7/CLDN10/CD22/NLGN4Y/CLDN14
DeadMtb_up	hsa04142	Lysosome	23/707	132/8842	0.00028607	0.0157338	0.0147552	10717/1520/27074/950/4126/411/4758/9374/26503/1508/427/245972/1509/3988/1203/10577/5641/23431/23312/3073/23335/1777/9476	23	0.174242	Cellular Processes	AP4B1/CTSS/LAMP3/SCARB2/MANBA/ARSB/NEU1/PPT2/SLC17A5/CTSB/ASAH1/ATP6V0D2/CTSD/LIPA/CLN5/NPC2/LGMN/AP4E1/DMXL2/HEXA/WDR7/DNASE2/NAPSA
DeadMtb_up	hsa04060	Cytokine-cytokine receptor interaction	41/707	298/8842	0.000393713	0.0185608	0.0174063	8784/58985/6375/8809/8807/3552/3553/56300/3557/92/3568/1237/53833/8743/4283/3627/6373/10563/658/3977/133396/3596/3593/3952/6363/1270/3587/3601/4838/269/51561/146433/6347/6355/6346/6362/1236/282618/284340/3588/3460	41	0.137584	Environmental Information Processing	TNFRSF18/IL22RA1/XCL1/IL18R1/IL18RAP/IL1A/IL1B/IL36G/IL1RN/ACVR2A/IL5RA/CCR8/IL20RB/TNFSF10/CXCL9/CXCL10/CXCL11/CXCL13/BMPR1B/LIFR/IL31RA/IL13/IL12B/LEP/CCL19/CNTF/IL10RA/IL15RA/NODAL/AMHR2/IL23A/IL34/CCL2/CCL8/CCL1/CCL18/CCR7/IFNL1/CXCL17/IL10RB/IFNGR2
DeadMtb_up	hsa05140	Leishmaniasis	15/707	77/8842	0.00098369	0.0372937	0.034974	9103/1379/3552/3553/4615/4790/3593/3122/3117/3112/3109/3115/1536/7099/3460	15	0.194805	Human Diseases	FCGR2C/CR1L/IL1A/IL1B/MYD88/NFKB1/IL12B/HLA-DRA/HLA-DQA1/HLA-DOB/HLA-DMB/HLA-DPB1/CYBB/TLR4/IFNGR2
DeadMtb_up	hsa04668	TNF signaling pathway	20/707	119/8842	0.00111535	0.0372937	0.034974	7412/8809/3553/8837/843/3627/4790/836/8737/7128/9586/2277/90993/329/4314/1326/64127/6347/182/4318	20	0.168067	Environmental Information Processing	VCAM1/IL18R1/IL1B/CFLAR/CASP10/CXCL10/NFKB1/CASP3/RIPK1/TNFAIP3/CREB5/VEGFD/CREB3L1/BIRC2/MMP3/MAP3K8/NOD2/CCL2/JAG1/MMP9
DeadMtb_up	hsa05133	Pertussis	15/707	78/8842	0.00113011	0.0372937	0.034974	712/713/3552/3553/4615/4790/836/3593/717/23643/7099/710/729238/653509/51561	15	0.192308	Human Diseases	C1QA/C1QB/IL1A/IL1B/MYD88/NFKB1/CASP3/IL12B/C2/LY96/TLR4/SERPING1/SFTPA2/SFTPA1/IL23A
DeadMtb_up	hsa05150	Staphylococcus aureus infection	17/707	100/8842	0.0022556	0.0673592	0.0631694	10747/712/713/5724/9103/2213/3075/717/629/3122/3117/3112/3109/3115/719/3859/728	17	0.17	Human Diseases	MASP2/C1QA/C1QB/PTAFR/FCGR2C/FCGR2B/CFH/C2/CFB/HLA-DRA/HLA-DQA1/HLA-DOB/HLA-DMB/HLA-DPB1/C3AR1/KRT12/C5AR1
DeadMtb_up	hsa05164	Influenza A	25/707	172/8842	0.00244943	0.0673592	0.0631694	91543/7514/3552/3553/64135/4615/8743/3627/4790/836/3593/3122/3117/3112/3109/3115/7099/6773/10379/4261/6347/7706/3460/4600/4599	25	0.145349	Human Diseases	RSAD2/XPO1/IL1A/IL1B/IFIH1/MYD88/TNFSF10/CXCL10/NFKB1/CASP3/IL12B/HLA-DRA/HLA-DQA1/HLA-DOB/HLA-DMB/HLA-DPB1/TLR4/STAT2/IRF9/CIITA/CCL2/TRIM25/IFNGR2/MX2/MX1
DeadMtb_up	hsa05145	Toxoplasmosis	18/707	111/8842	0.00291002	0.0738697	0.069275	4615/4790/836/3593/3122/3117/3112/3109/3115/23643/7099/329/3587/10105/4261/79444/3588/3460	18	0.162162	Human Diseases	MYD88/NFKB1/CASP3/IL12B/HLA-DRA/HLA-DQA1/HLA-DOB/HLA-DMB/HLA-DPB1/LY96/TLR4/BIRC2/IL10RA/PPIF/CIITA/BIRC7/IL10RB/IFNGR2
DeadMtb_up	hsa04612	Antigen processing and presentation	14/707	80/8842	0.00407546	0.0960645	0.0900892	1520/3122/3117/3112/6891/6890/3109/3115/1508/3824/5641/4261/3805/3809	14	0.175	Organismal Systems	CTSS/HLA-DRA/HLA-DQA1/HLA-DOB/TAP2/TAP1/HLA-DMB/HLA-DPB1/CTSB/KLRD1/LGMN/CIITA/KIR2DL4/KIR2DS4
DeadMtb_down	hsa00532	Glycosaminoglycan biosynthesis - chondroitin sulfate / dermatan sulfate	8/778	21/8842	0.000249586	0.083861	0.078554	79586/337876/29940/55501/54480/56548/26229/64132	8	0.380952	Metabolism	CHPF/CHSY3/DSE/CHST12/CHPF2/CHST7/B3GAT3/XYLT2
DeadMtb_down	hsa04150	mTOR signaling pathway	27/778	158/8842	0.000575467	0.0966785	0.0905604	1855/28956/7483/7855/7475/6396/7476/7474/389541/10325/3551/3265/6199/55004/5728/7480/8408/8131/84219/9894/7249/64900/6794/5605/5296/208/55615	27	0.170886	Environmental Information Processing	DVL1/LAMTOR2/WNT9A/FZD5/WNT6/SEC13/WNT7A/WNT5A/LAMTOR4/RRAGB/IKBKB/HRAS/RPS6KB2/LAMTOR1/PTEN/WNT10B/ULK1/NPRL3/WDR24/TELO2/TSC2/LPIN3/STK11/MAP2K2/PIK3R2/AKT2/PRR5
LiveMtb_up	hsa04142	Lysosome	25/558	132/8842	5.84e-07	0.000193847	0.000169631	1520/4126/2760/4758/3482/537/1508/1509/10312/5660/3988/967/10577/23312/3073/1512/10239/527/1497/4669/22901/4864/5476/26088/410	25	0.189394	Cellular Processes	CTSS/MANBA/GM2A/NEU1/IGF2R/ATP6AP1/CTSB/CTSD/TCIRG1/PSAP/LIPA/CD63/NPC2/DMXL2/HEXA/CTSH/AP3S2/ATP6V0C/CTNS/NAGLU/ARSG/NPC1/CTSA/GGA1/ARSA
LiveMtb_up	hsa04668	TNF signaling pathway	21/558	119/8842	1.47e-05	0.00244374	0.00213846	8503/5743/3553/843/2919/4790/1437/8737/4049/3569/9586/8517/3456/4314/11035/4792/1540/6352/182/602/3976	21	0.176471	Environmental Information Processing	PIK3R3/PTGS2/IL1B/CASP10/CXCL1/NFKB1/CSF2/RIPK1/LTA/IL6/CREB5/IKBKG/IFNB1/MMP3/RIPK3/NFKBIA/CYLD/CCL5/JAG1/BCL3/LIF
LiveMtb_up	hsa04060	Cytokine-cytokine receptor interaction	38/558	298/8842	2.33e-05	0.0025771	0.00225516	4352/4803/6375/3586/29949/11009/8807/3553/26525/3557/3625/7852/1233/1237/7066/2919/133396/1437/2661/654/4049/3569/3624/3952/8793/3456/23529/51330/3566/1489/58191/6346/6352/1440/2826/282618/3976/3588	38	0.127517	Environmental Information Processing	MPL/NGF/XCL1/IL10/IL19/IL24/IL18RAP/IL1B/IL36RN/IL1RN/INHBB/CXCR4/CCR4/CCR8/THPO/CXCL1/IL31RA/CSF2/GDF9/BMP6/LTA/IL6/INHBA/LEP/TNFRSF10D/IFNB1/CLCF1/TNFRSF12A/IL4R/CTF1/CXCL16/CCL1/CCL5/CSF3/CCR10/IFNL1/LIF/IL10RB
LiveMtb_up	hsa05134	Legionellosis	13/558	56/8842	3.34e-05	0.00277154	0.00242532	3310/1378/3553/1195/2919/4790/57396/3304/3569/4791/4792/3684/718	13	0.232143	Human Diseases	HSPA6/CR1/IL1B/CLK1/CXCL1/NFKB1/CLK4/HSPA1B/IL6/NFKB2/NFKBIA/ITGAM/C3
LiveMtb_up	hsa04630	JAK-STAT signaling pathway	24/558	168/8842	0.000132664	0.00880888	0.00770847	4352/8503/3586/29949/11009/7066/133396/1437/1026/3569/3952/3456/23529/595/5777/6773/6778/3566/1489/1440/282618/3976/5155/3588	24	0.142857	Environmental Information Processing	MPL/PIK3R3/IL10/IL19/IL24/THPO/IL31RA/CSF2/CDKN1A/IL6/LEP/IFNB1/CLCF1/CCND1/PTPN6/STAT2/STAT6/IL4R/CTF1/CSF3/IFNL1/LIF/PDGFB/IL10RB
LiveMtb_up	hsa04145	Phagosome	22/558	157/8842	0.000330393	0.0182817	0.015998	23673/1520/3685/200576/3693/3105/6891/6890/653361/948/537/4481/526/10312/653509/7057/527/3684/10381/3690/5289/718	22	0.140127	Cellular Processes	STX12/CTSS/ITGAV/PIKFYVE/ITGB5/HLA-A/TAP2/TAP1/NCF1/CD36/ATP6AP1/MSR1/ATP6V1B2/TCIRG1/SFTPA1/THBS1/ATP6V0C/ITGAM/TUBB3/ITGB3/PIK3C3/C3
LiveMtb_up	hsa04061	Viral protein interaction with cytokine and cytokine receptor	16/558	100/8842	0.000483303	0.0229224	0.0200589	6375/3586/29949/11009/8807/7852/1233/1237/2919/4049/3569/8793/6346/6352/2826/3588	16	0.16	Environmental Information Processing	XCL1/IL10/IL19/IL24/IL18RAP/CXCR4/CCR4/CCR8/CXCL1/LTA/IL6/TNFRSF10D/CCL1/CCL5/CCR10/IL10RB
LiveMtb_up	hsa04625	C-type lectin receptor signaling pathway	16/558	105/8842	0.000838896	0.0348142	0.0304652	8503/5743/3586/3553/868/4790/3569/8517/4046/4791/3709/6773/4792/1540/10892/602	16	0.152381	Organismal Systems	PIK3R3/PTGS2/IL10/IL1B/CBLB/NFKB1/IL6/IKBKG/LSP1/NFKB2/ITPR2/STAT2/NFKBIA/CYLD/MALT1/BCL3
LiveMtb_up	hsa05167	Kaposi sarcoma-associated herpesvirus infection	24/558	196/8842	0.00131293	0.0484327	0.0423824	8503/5743/1233/1237/2919/4790/1437/3105/1026/7422/3569/8517/3456/595/3709/6773/4792/22863/2793/5289/718/581/5155/1827	24	0.122449	Human Diseases	PIK3R3/PTGS2/CCR4/CCR8/CXCL1/NFKB1/CSF2/HLA-A/CDKN1A/VEGFA/IL6/IKBKG/IFNB1/CCND1/ITPR2/STAT2/NFKBIA/ATG14/GNGT2/PIK3C3/C3/BAX/PDGFB/RCAN1
LiveMtb_up	hsa00600	Sphingolipid metabolism	10/558	54/8842	0.0017729	0.0556716	0.048717	2760/4758/10825/56624/5660/3073/204219/9334/79603/410	10	0.185185	Metabolism	GM2A/NEU1/NEU3/ASAH2/PSAP/HEXA/CERS3/B4GALT5/CERS4/ARSA
LiveMtb_up	hsa05163	Human cytomegalovirus infection	26/558	226/8842	0.00208545	0.0556716	0.048717	8503/5743/3553/7852/3685/4790/8737/3105/6891/6890/1026/7422/3569/9586/8517/3456/7248/595/3709/4792/11214/6352/3690/2793/581/3588	26	0.115044	Human Diseases	PIK3R3/PTGS2/IL1B/CXCR4/ITGAV/NFKB1/RIPK1/HLA-A/TAP2/TAP1/CDKN1A/VEGFA/IL6/CREB5/IKBKG/IFNB1/TSC1/CCND1/ITPR2/NFKBIA/AKAP13/CCL5/ITGB3/GNGT2/BAX/IL10RB
LiveMtb_up	hsa04210	Apoptosis	18/558	136/8842	0.0021653	0.0556716	0.048717	8503/4803/1520/843/4790/8737/8517/1508/1509/3709/4792/1512/597/5414/2081/4616/27113/581	18	0.132353	Cellular Processes	PIK3R3/NGF/CTSS/CASP10/NFKB1/RIPK1/IKBKG/CTSB/CTSD/ITPR2/NFKBIA/CTSH/BCL2A1/SEPTIN4/ERN1/GADD45B/BBC3/BAX
LiveMtb_up	hsa01523	Antifolate resistance	7/558	30/8842	0.00218293	0.0556716	0.048717	3553/200895/4790/3569/8517/4363/8714	7	0.233333	Human Diseases	IL1B/DHFR2/NFKB1/IL6/IKBKG/ABCC1/ABCC3
LiveMtb_up	hsa05202	Transcriptional misregulation in cancer	23/558	193/8842	0.0023476	0.0556716	0.048717	5966/905/604/4790/1437/8353/1026/3569/7102/7403/7030/4314/6935/5328/3695/8091/2321/597/8938/3684/84444/4616/581	23	0.119171	Human Diseases	REL/CCNT2/BCL6/NFKB1/CSF2/H3C6/CDKN1A/IL6/TSPAN7/KDM6A/TFE3/MMP3/ZEB1/PLAU/ITGB7/HMGA2/FLT1/BCL2A1/BAIAP3/ITGAM/DOT1L/GADD45B/BAX
LiveMtb_up	hsa05215	Prostate cancer	14/558	98/8842	0.00322323	0.0713407	0.0624288	8503/3645/6716/4790/1026/9586/8517/595/4314/6935/5328/4792/2064/5155	14	0.142857	Human Diseases	PIK3R3/INSRR/SRD5A2/NFKB1/CDKN1A/CREB5/IKBKG/CCND1/MMP3/ZEB1/PLAU/NFKBIA/ERBB2/PDGFB
LiveMtb_up	hsa05165	Human papillomavirus infection	34/558	333/8842	0.00356253	0.0739225	0.0646881	54626/8503/5743/3655/3685/1293/3693/3516/6696/4790/3105/1026/7422/9586/5649/537/8517/526/3456/7248/10312/595/3695/6773/8638/7057/22801/527/3690/182/11317/4854/581/4600	34	0.102102	Human Diseases	HES2/PIK3R3/PTGS2/ITGA6/ITGAV/COL6A3/ITGB5/RBPJ/SPP1/NFKB1/HLA-A/CDKN1A/VEGFA/CREB5/RELN/ATP6AP1/IKBKG/ATP6V1B2/IFNB1/TSC1/TCIRG1/CCND1/ITGB7/STAT2/OASL/THBS1/ITGA11/ATP6V0C/ITGB3/JAG1/RBPJL/NOTCH3/BAX/MX2
LiveMtb_up	hsa05152	Tuberculosis	21/558	180/8842	0.00458183	0.0894804	0.0783024	1520/3586/1378/3553/843/4790/3569/537/8767/3456/1509/4046/10312/527/3684/3687/5289/10892/718/581/3588	21	0.116667	Human Diseases	CTSS/IL10/CR1/IL1B/CASP10/NFKB1/IL6/ATP6AP1/RIPK2/IFNB1/CTSD/LSP1/TCIRG1/ATP6V0C/ITGAM/ITGAX/PIK3C3/MALT1/C3/BAX/IL10RB
LiveMtb_down	hsa00280	Valine leucine and isoleucine degradation	11/588	48/8842	0.000240833	0.0799566	0.0799566	64064/316/3033/5019/501/594/549/38/217/35/3712	11	0.229167	Metabolism	OXCT2/AOX1/HADH/OXCT1/ALDH7A1/BCKDHB/AUH/ACAT1/ALDH2/ACADS/IVD
