# Supplementary material for: Dual transcriptomic analysis unraveling the immune landscape and host-pathogen interactions during Mycobacterium tuberculosis infection
Source: iScience. 2025 Nov 17;28(12):114102. doi: 10.1016/j.isci.2025.114102 (PMC12765389; doi:10.1016/j.isci.2025.114102)
Supplement: Table S7. Significantly differential GO function between intracelluar and extracellular growth Mtb [file mmc8.xlsx]

## Sheet: Sheet1
Supplementary Table 7. Significantly differential GO function between intracelluar and extracellular growth Mtb
group	Category	ID	Description	logFC	P.Value	adj.P.Val	genelist
Intra48h	BP	GO:0006694	steroid biosynthetic process	1.37472	1.07e-07	2.23e-05	Rv1106c/kshB/kshA/kstD/hsaD/Rv0785/choD/hsaA/hsaB
Intra48h	MF	GO:0008289	lipid binding	1.18186	7.19e-07	7.2e-05	atpE/Rv2417c/Rv1264/lppM/lprA
Intra48h	BP	GO:0000162	tryptophan biosynthetic process	1.15919	1.04e-06	7.2e-05	trpG/trpC/trpA/trpB
Intra48h	MF	GO:0030145	manganese ion binding	1.08996	1.38e-06	7.2e-05	cysQ/hsaF/nudC/Rv1264/menD/pepB/rfe/Rv3672c/mapA/mapB/ligD/panC/Rv1692/aroG/pckA/pstP/pncA/nrdB/prsA/pknB/Rv1364c/otsA
Intra48h	BP	GO:0006302	double-strand break repair	1.1589	1.86e-06	7.47e-05	uvrD1/polA/recO/ligD/priA
Intra48h	BP	GO:0009190	cyclic nucleotide biosynthetic process	-1.24579	2.15e-06	7.47e-05	Rv2488c/Rv2435c/Rv0891c/Rv1120c/Rv1354c/Rv1358
Intra48h	MF	GO:0015562	efflux transmembrane transporter activity	-1.27836	6.73e-06	0.000165969	Rv1410c/Rv2688c/Rv2686c/Rv2687c/iniA/Rv0194/mmr/Rv1258c
Intra48h	BP	GO:0009061	anaerobic respiration	-1.13606	8.8e-06	0.000165969	frdA/frdB/gltD/narG/narH/narX
Intra48h	BP	GO:0019439	aromatic compound catabolic process	1.15754	9.46e-06	0.000165969	hsaD/hsaF/hsaG/hsaC/hsaA/hsaB
Intra48h	BP	GO:0055085	transmembrane transport	-1.11108	2.45e-05	0.000341794	gabP/Rv0986/Rv1410c/Rv2688c/Rv2686c/Rv2687c/cydD/dppC/Rv1272c/Rv2395/mscL/Rv1735c/Rv0194/mmr/oppD/ugpA/ugpE/uspA/uspB/Rv2039c/Rv2040c/Rv0205/Rv2434c
Intra48h	BP	GO:0015074	DNA integration	-1.1101	2.75e-05	0.000359204	Rv2807/Rv2659c/Rv3828c/Rv2812/Rv3191c/Rv3428c/Rv3430c
Intra48h	CC	GO:0045272	plasma membrane respiratory chain complex I	1.15557	3.29e-05	0.000366014	nuoB/nuoE/nuoF/nuoG/nuoI/nuoM
Intra48h	BP	GO:0009089	lysine biosynthetic process via diaminopimelate	1.13548	4.62e-05	0.000429407	dapD/dapA/asd/ask/lysA/Rv1059
Intra48h	BP	GO:0015914	phospholipid transport	-1.09458	4.73e-05	0.000429407	Rv0588/yrbE3B/yrbE4A/yrbE4B/yrbE1A
Intra48h	MF	GO:0005548	phospholipid transporter activity	-1.09458	4.73e-05	0.000429407	Rv0588/yrbE3B/yrbE4A/yrbE4B/yrbE1A
Intra48h	MF	GO:0048038	quinone binding	1.05716	9.74e-05	0.00072736	nuoA/nuoB/nuoC/nuoD/nuoE/nuoF/nuoG/nuoH/nuoI/nuoJ/nuoK/nuoL/nuoN/Rv2968c
Intra48h	CC	GO:0045261	proton-transporting ATP synthase complex	1.17216	0.000277841	0.00162181	atpA/atpH/atpD/atpC/atpG
Intra48h	MF	GO:0046933	proton-transporting ATP synthase activity	1.12124	0.000279355	0.00162181	atpE/atpA/atpH/atpD/atpC/atpG
Intra48h	BP	GO:0015986	ATP synthesis coupled proton transport	1.16085	0.000358548	0.00198048	atpE/atpA/atpH/atpC/atpG
Intra48h	MF	GO:0008137	NADH dehydrogenase (ubiquinone) activity	1.05529	0.000388387	0.00206403	nuoA/nuoB/nuoC/nuoD/nuoF/nuoG/nuoJ/nuoK/nuoL/nuoM/nuoN/Rv0083
Intra48h	BP	GO:0030497	fatty acid elongation	1.03137	0.000402331	0.00206403	fadB2/fabG2/fabG4/kasA/kasB/fabH/inhA/Rv1856c/Rv3548c
Intra72h	MF	GO:0070967	coenzyme F420 binding	1.22841	7.82e-07	9.34e-05	fgd1/ddn/Rv0121c/Rv1261c/Rv1558/Rv1875/Rv2061c/Rv2991/Rv3178/Rv2074/Rv1155
Intra72h	MF	GO:0008289	lipid binding	1.15685	8.93e-07	9.34e-05	atpE/Rv1264/lppM/lprA
Intra72h	BP	GO:0006302	double-strand break repair	1.02269	6.35e-06	0.000339412	uvrD1/polA/recO/ligD/priA
Intra72h	BP	GO:0007059	chromosome segregation	1.05527	2.7e-05	0.000728251	ftsK/parB/scpA/xerC/Rv1701
Intra72h	MF	GO:0035375	zymogen binding	1.0178	2.79e-05	0.000728251	metK/sahH/dnaK/fbpA/fbpB/fbpC/lpdC/fba/glnA1/mpt64/icl1/prcB
Intra72h	MF	GO:0046933	proton-transporting ATP synthase activity	1.03709	0.000521463	0.0042053	atpB/atpE/atpA/atpH/atpG
Intra72h	BP	GO:0006526	arginine biosynthetic process	-1.04683	0.00482103	0.0193768	argC/argG/Rv2141c
